# Supplementary material for: Photocontrol of Voltage-Gated Ion Channel Activity by Azobenzene Trimethylammonium Bromide in Neonatal Rat Cardiomyocytes
Source: PLoS One. 2016 Mar 25;11(3):e0152018. doi: 10.1371/journal.pone.0152018 (PMC4807758; doi:10.1371/journal.pone.0152018)
Supplement: S1 File — SF.nb (Wolfram Mathematica), INa and IK (control, azoTAB, UV).xlsx, ICa (control, azoTAB, UV).xlsx used for SF computation. (ZIP) [file pone.0152018.s001.zip]

Archive with 7 entries (6 files):
- ICa (control, azoTAB, UV).xlsx
- __MACOSX/
- __MACOSX/._ICa (control, azoTAB, UV).xlsx
- INa and IK (control, azoTAB, UV).xlsx
- __MACOSX/._INa and IK (control, azoTAB, UV).xlsx
- SF.nb
- __MACOSX/._SF.nb
