# Supplementary material for: Photocontrol of Voltage-Gated Ion Channel Activity by Azobenzene Trimethylammonium Bromide in Neonatal Rat Cardiomyocytes
Source: PLoS One. 2016 Mar 25;11(3):e0152018. doi: 10.1371/journal.pone.0152018 (PMC4807758; doi:10.1371/journal.pone.0152018)
Supplement: S1 File — SF.nb (Wolfram Mathematica), INa and IK (control, azoTAB, UV).xlsx, ICa (control, azoTAB, UV).xlsx used for SF computation. (ZIP) [file pone.0152018.s001.zip › ICa (control, azoTAB, UV).xlsx]

## Sheet: Лист1
Time, ms	ICa2+, control		Time, ms	ICa2++azoTAB		Time, ms	ICa2+ +UV
68.25	0.0814		77	0.986		94.25	0.5805
68.5	-0.529		77.25	1.5963		94.5	0.2753
68.75	-0.2238		77.5	0.3756		94.75	-2.4713
69	0.9969		77.75	0.6808		95	-0.9454
69.25	1.6073		78	0.6808		95.25	-1.2506
69.5	0.6917		78.25	-0.8451		95.5	-0.9454
69.75	-0.8341		78.5	0.0704		95.75	-1.5557
70	-0.8341		78.75	0.6808		96	-0.335
70.25	-1.7497		79	-0.5399		96.25	-0.335
70.5	-2.0549		79.25	-1.1503		96.5	-0.6402
70.75	-0.529		79.5	-0.2348		96.75	-0.335
71	-1.7497		79.75	-0.2348		97	-2.7764
71.25	0.0814		80	0.0704		97.25	-3.0816
71.5	0.0814		80.25	-0.8451		97.5	-1.5557
71.75	0.3866		80.5	0.986		97.75	-0.0299
72	0.0814		80.75	1.2911		98	-1.5557
72.25	0.9969		81	0.6808		98.25	-2.4713
72.5	0.9969		81.25	0.986		98.5	-0.335
72.75	-0.2238		81.5	0.3756		98.75	-1.5557
73	-1.1393		81.75	0.0704		99	-2.4713
73.25	-0.2238		82	-0.2348		99.25	-1.2506
73.5	1.9124		82.25	0.3756		99.5	-0.335
73.75	0.3866		82.5	0.3756		99.75	-2.1661
74	0.0814		82.75	-0.5399		100	-1.8609
74.25	0.6917		83	-0.5399		100.25	-1.2506
74.5	0.6917		83.25	0.0704		100.5	-0.335
74.75	1.6073		83.5	-1.4555		100.75	-0.335
75	2.5228		83.75	-0.5399		101	-1.2506
75.25	2.828		84	-0.2348		101.25	-1.5557
75.5	0.9969		84.25	1.5963		101.5	-0.9454
75.75	-0.2238		84.5	0.0704		101.75	-2.1661
76	0.9969		84.75	-0.8451		102	-0.6402
76.25	-1.4445		85	0.3756		102.25	0.2753
76.5	-0.8341		85.25	-0.2348		102.5	0.8857
76.75	-0.2238		85.5	-0.5399		102.75	-1.5557
77	-0.2238		85.75	-0.8451		103	-1.2506
77.25	-0.2238		86	-1.1503		103.25	0.2753
77.5	-0.529		86.25	-0.2348		103.5	-1.8609
77.75	-0.8341		86.5	-1.1503		103.75	-0.6402
78	0.6917		86.75	-0.5399		104	0.5805
78.25	0.3866		87	-0.2348		104.25	1.1908
78.5	-1.7497		87.25	0.0704		104.5	0.8857
78.75	-0.8341		87.5	-0.2348		104.75	0.5805
79	-0.2238		87.75	0.0704		105	-0.6402
79.25	-0.8341		88	0.6808		105.25	0.8857
79.5	-0.8341		88.25	0.986		105.5	1.8012
79.75	-1.1393		88.5	1.9015		105.75	-0.335
80	-1.4445		88.75	0.3756		106	1.1908
80.25	-1.1393		89	0.3756		106.25	1.496
80.5	0.0814		89.25	1.5963		106.5	-0.335
80.75	1.6073		89.5	0.3756		106.75	-1.5557
81	-0.2238		89.75	1.2911		107	-0.335
81.25	0.9969		90	0.6808		107.25	0.8857
81.5	1.6073		90.25	1.2911		107.5	-0.6402
81.75	0.6917		90.5	2.2067		107.75	1.8012
82	-0.2238		90.75	0.3756		108	308.808
82.25	-0.2238		91	1.9015		108.25	151.948
82.5	0.6917		91.25	0.3756		108.5	135.773
82.75	0.6917		91.5	0.3756		108.75	179.413
83	2.5228		91.75	-0.2348		109	134.553
83.25	1.9124		92	1.5963		109.25	56.1225
83.5	-0.529		92.25	0.3756		109.5	-18.3404
83.75	-0.2238		92.5	0.6808		109.75	-78.1549
84	-0.529		92.75	0.3756		110	-115.997
84.25	-0.529		93	0.986		110.25	-137.969
84.5	-1.4445		93.25	1.2911		110.5	-146.209
84.75	-1.7497		93.5	0.3756		110.75	-148.65
85	-0.2238		93.75	1.5963		111	-148.345
85.25	0.0814		94	1.5963		111.25	-145.599
85.5	-1.7497		94.25	0.986		111.5	-137.359
85.75	0.3866		94.5	2.5118		111.75	-129.73
86	0.3866		94.75	4.0377		112	-126.373
86.25	0.9969		95	2.2067		112.25	-121.185
86.5	1.6073		95.25	0.986		112.5	-114.776
86.75	3.1331		95.5	0.0704		112.75	-108.672
87	2.2176		95.75	-0.2348		113	-100.738
87.25	0.0814		96	0.986		113.25	-94.024
87.5	1.3021		96.25	1.5963		113.5	-89.4464
87.75	1.6073		96.5	2.2067		113.75	-86.3946
88	-0.2238		96.75	0.0704		114	-83.648
88.25	0.6917		97	0.0704		114.25	-79.3756
88.5	-0.2238		97.25	0.3756		114.5	-73.8824
88.75	-0.529		97.5	2.817		114.75	-69.9151
89	1.3021		97.75	3.1222		115	-66.5582
89.25	0.3866		98	1.2911		115.25	-63.5064
89.5	-1.4445		98.25	0.0704		115.5	-59.8443
89.75	0.0814		98.5	1.5963		115.75	-58.9288
90	0.6917		98.75	0.0704		116	-58.6236
90.25	0.0814		99	0.0704		116.25	-56.1822
90.5	-0.8341		99.25	1.2911		116.5	-52.8253
90.75	-2.36		99.5	1.5963		116.75	-50.3839
91	-1.1393		99.75	0.3756		117	-48.858
91.25	0.0814		100	0.3756		117.25	-45.8062
91.5	-0.529		100.25	-0.5399		117.5	-43.0596
91.75	-0.8341		100.5	-0.5399		117.75	-41.8389
92	-1.4445		100.75	0.0704		118	-42.1441
92.25	-0.8341		101	0.3756		118.25	-43.0596
92.5	-1.1393		101.25	1.5963		118.5	-41.2286
92.75	-1.7497		101.5	0.6808		118.75	-40.6182
93	-1.7497		101.75	-0.5399		119	-37.2613
93.25	0.0814		102	0.986		119.25	-36.3458
93.5	1.3021		102.25	0.986		119.5	-36.0406
93.75	1.3021		102.5	-0.2348		119.75	-35.1251
94	1.3021		102.75	1.2911		120	-33.294
94.25	1.6073		103	2.5118		120.25	-30.8526
94.5	-0.2238		103.25	1.2911		120.5	-29.9371
94.75	1.3021		103.5	1.2911		120.75	-29.9371
95	-0.2238		103.75	1.5963		121	-30.5474
95.25	-0.529		104	1.2911		121.25	-28.4112
95.5	1.6073		104.25	0.986		121.5	-27.4957
95.75	-0.529		104.5	1.2911		121.75	-29.3267
96	-0.8341		104.75	1.9015		122	-26.8853
96.25	-0.8341		105	0.3756		122.25	-25.6646
96.5	-1.4445		105.25	0.3756		122.5	-24.7491
96.75	-1.1393		105.5	1.5963		122.75	-25.3594
97	-1.4445		105.75	1.2911		123	-24.1387
97.25	-2.0549		106	1.2911		123.25	-22.918
97.5	-2.9704		106.25	0.0704		123.5	-22.3077
97.75	-4.1911		106.5	0.986		123.75	-22.3077
98	-1.7497		106.75	1.2911		124	-25.6646
98.25	-1.1393		107	2.817		124.25	-25.6646
98.5	-1.1393		107.25	0.3756		124.5	-23.5284
98.75	-0.8341		107.5	0.6808		124.75	-23.2232
99	0.6917		107.75	2.2067		125	-22.6129
99.25	2.2176		108	361.093		125.25	-22.0025
99.5	2.828		108.25	271.067		125.5	-19.8663
99.75	0.9969		108.5	217.356		125.75	-19.8663
100	0.0814		108.75	225.9		126	-20.4766
100.25	1.3021		109	182.871		126.25	-18.9508
100.5	2.2176		109.25	129.465		126.5	-19.2559
100.75	0.6917		109.5	85.8248		126.75	-19.5611
101	0.3866		109.75	55.3072		127	-18.0352
101.25	0.0814		110	35.4708		127.25	-19.2559
101.5	0.0814		110.25	24.7897		127.5	-18.9508
101.75	0.0814		110.5	17.1603		127.75	-20.4766
102	0.6917		110.75	10.4464		128	-21.3922
102.25	2.2176		111	4.9532		128.25	-20.7818
102.5	0.9969		111.25	2.5118		128.5	-20.7818
102.75	-0.2238		111.5	0.6808		128.75	-19.5611
103	1.9124		111.75	-0.8451		129	-19.2559
103.25	1.6073		112	-1.4555		129.25	-20.7818
103.5	0.3866		112.25	-3.2865		129.5	-21.6973
103.75	0.3866		112.5	-6.3383		129.75	-20.1715
104	0.6917		112.75	-5.1176		130	-19.5611
104.25	1.3021		113	-6.3383		130.25	-19.2559
104.5	0.9969		113.25	-7.559		130.5	-20.1715
104.75	-0.529		113.5	-9.6952		130.75	-19.8663
105	-0.2238		113.75	-10.0004		131	-20.1715
105.25	0.6917		114	-7.8641		131.25	-20.7818
105.5	-1.1393		114.25	-9.39		131.5	-21.3922
105.75	0.3866		114.5	-9.6952		131.75	-23.8336
106	0.3866		114.75	-10.6107		132	-21.3922
106.25	-0.2238		115	-10.3056		132.25	-20.4766
106.5	0.0814		115.25	-8.4745		132.5	-20.1715
106.75	0.0814		115.5	-10.9159		132.75	-21.3922
107	-1.7497		115.75	-10.9159		133	-19.5611
107.25	-2.6652		116	-10.3056		133.25	-20.1715
107.5	-2.9704		116.25	-10.6107		133.5	-19.8663
107.75	-0.8341		116.5	-10.3056		133.75	-17.73
108	260.396		116.75	-10.6107		134	-17.1197
108.25	141.378		117	-11.8314		134.25	-17.1197
108.5	161.825		117.25	-11.8314		134.5	-16.2042
108.75	214.01		117.5	-11.5263		134.75	-15.2886
109	180.135		117.75	-11.8314		135	-14.0679
109.25	123.372		118	-11.2211		135.25	-14.0679
109.5	74.5443		118.25	-11.8314		135.5	-14.0679
109.75	36.3973		118.5	-12.747		135.75	-13.7628
110	10.1522		118.75	-13.0521		136	-13.4576
110.25	-8.4635		119	-13.3573		136.25	-14.3731
110.5	-23.7223		119.25	-11.5263		136.5	-12.8472
110.75	-36.5397		119.5	-11.2211		136.75	-11.9317
111	-45.0846		119.75	-11.5263		137	-12.5421
111.25	-54.5451		120	-12.747		137.25	-13.4576
111.5	-63.3952		120.25	-10.9159		137.5	-11.3214
111.75	-69.1935		120.5	-11.8314		137.75	-10.4058
112	-73.466		120.75	-12.747		138	-11.9317
112.25	-77.7384		121	-11.5263		138.25	-11.9317
112.5	-82.9264		121.25	-10.0004		138.5	-11.9317
112.75	-86.5885		121.5	-11.8314		138.75	-11.9317
113	-89.3351		121.75	-11.5263		139	-12.2369
113.25	-91.7765		122	-11.8314		139.25	-11.6265
113.5	-95.1335		122.25	-11.5263		139.5	-10.4058
113.75	-99.1007		122.5	-11.2211		139.75	-10.711
114	-100.321		122.75	-11.2211		140	-10.711
114.25	-100.016		123	-10.6107		140.25	-9.7955
114.5	-99.4059		123.25	-10.6107		140.5	-10.711
114.75	-99.1007		123.5	-8.4745		140.75	-9.1851
115	-99.7111		123.75	-8.7797		141	-9.1851
115.25	-99.7111		124	-10.9159		141.25	-9.4903
115.5	-99.4059		124.25	-10.3056		141.5	-10.711
115.75	-100.321		124.5	-8.4745		141.75	-9.7955
116	-100.321		124.75	-7.559		142	-7.9644
116.25	-99.4059		125	-8.4745		142.25	-8.5748
116.5	-100.627		125.25	-7.8641		142.5	-8.88
116.75	-99.7111		125.5	-8.1693		142.75	-8.88
117	-98.7956		125.75	-7.8641		143	-10.4058
117.25	-97.2697		126	-8.4745		143.25	-10.711
117.5	-96.9645		126.25	-7.8641		143.5	-9.7955
117.75	-94.8283		126.5	-8.1693		143.75	-9.4903
118	-95.7438		126.75	-7.559		144	-7.9644
118.25	-94.8283		127	-9.0848		144.25	-9.1851
118.5	-92.9972		127.25	-10.0004		144.5	-11.0162
118.75	-91.4714		127.5	-7.8641		144.75	-11.9317
119	-91.1662		127.75	-7.8641		145	-11.3214
119.25	-92.3869		128	-7.8641		145.25	-11.0162
119.5	-90.861		128.25	-7.2538		145.5	-10.4058
119.75	-89.3351		128.5	-8.1693		145.75	-11.3214
120	-86.8937		128.75	-7.2538		146	-10.711
120.25	-84.7575		129	-6.9486		146.25	-9.4903
120.5	-84.7575		129.25	-7.8641		146.5	-9.4903
120.75	-83.5368		129.5	-7.559		146.75	-10.4058
121	-80.7902		129.75	-7.559		147	-9.4903
121.25	-80.485		130	-8.7797		147.25	-8.5748
121.5	-80.1798		130.25	-7.559		147.5	-8.5748
121.75	-78.3488		130.5	-5.4227		147.75	-8.5748
122	-76.2126		130.75	-8.7797		148	-9.1851
122.25	-75.297		131	-8.4745		148.25	-10.711
122.5	-75.9074		131.25	-6.9486		148.5	-10.1007
122.75	-74.6867		131.5	-8.4745		148.75	-9.4903
123	-72.5505		131.75	-6.6434		149	-9.7955
123.25	-71.6349		132	-5.7279		149.25	-11.0162
123.5	-71.9401		132.25	-7.2538		149.5	-10.4058
123.75	-70.7194		132.5	-8.1693		149.75	-8.88
124	-68.8883		132.75	-6.3383		150	-8.5748
124.25	-67.3625		133	-5.1176		150.25	-7.9644
124.5	-65.8366		133.25	-5.7279		150.5	-8.5748
124.75	-66.4469		133.5	-5.4227		150.75	-7.9644
125	-65.2262		133.75	-4.202		151	-10.4058
125.25	-64.9211		134	-5.1176		151.25	-11.0162
125.5	-62.7848		134.25	-6.0331		151.5	-11.9317
125.75	-62.1745		134.5	-7.2538		151.75	-10.711
126	-63.3952		134.75	-6.3383		152	-10.711
126.25	-63.09		135	-5.4227		152.25	-10.1007
126.5	-60.6486		135.25	-5.4227		152.5	-8.5748
126.75	-61.259		135.5	-6.6434		152.75	-9.4903
127	-59.4279		135.75	-6.3383		153	-8.2696
127.25	-59.4279		136	-7.2538		153.25	-8.88
127.5	-58.8175		136.25	-7.2538		153.5	-10.711
127.75	-58.5124		136.5	-6.0331		153.75	-11.9317
128	-57.5968		136.75	-4.5072		154	-10.711
128.25	-56.3761		137	-5.4227		154.25	-11.9317
128.5	-55.7658		137.25	-6.9486		154.5	-11.3214
128.75	-54.8503		137.5	-4.202		154.75	-8.5748
129	-51.4933		137.75	-4.202		155	-8.5748
129.25	-52.4089		138	-4.5072		155.25	-8.88
129.5	-52.1037		138.25	-2.6762		155.5	-7.6592
129.75	-50.2726		138.5	-2.9813		155.75	-7.6592
130	-49.9674		138.75	-4.5072		156	-7.6592
130.25	-49.3571		139	-4.5072		156.25	-8.5748
130.5	-48.7467		139.25	-4.8124		156.5	-9.4903
130.75	-47.2209		139.5	-5.7279		156.75	-7.6592
131	-46.9157		139.75	-4.202		157	-8.2696
131.25	-47.526		140	-4.8124		157.25	-6.1334
131.5	-46.3053		140.25	-5.4227		157.5	-7.0489
131.75	-45.695		140.5	-4.202		157.75	-6.1334
132	-44.1691		140.75	-3.8969		158	-5.523
132.25	-45.695		141	-5.1176		158.25	-6.4385
132.5	-45.695		141.25	-4.202		158.5	-6.4385
132.75	-44.1691		141.5	-3.5917		158.75	-5.523
133	-42.6432		141.75	-4.8124		159	-7.0489
133.25	-40.8122		142	-4.5072		159.25	-7.3541
133.5	-42.0329		142.25	-2.6762		159.5	-5.523
133.75	-40.507		142.5	-1.4555		159.75	-5.523
134	-42.3381		142.75	-2.9813		160	-6.1334
134.25	-41.1174		143	-3.8969		160.25	-4.9127
134.5	-39.2863		143.25	-4.202		160.5	-4.9127
134.75	-39.8966		143.5	-4.5072		160.75	-4.9127
135	-38.9811		143.75	-2.9813		161	-6.1334
135.25	-37.7604		144	-2.371		161.25	-4.6075
135.5	-38.9811		144.25	-2.9813		161.5	-5.523
135.75	-38.9811		144.5	-2.371		161.75	-6.1334
136	-39.2863		144.75	-4.8124		162	-5.523
136.25	-36.5397		145	-2.6762		162.25	-2.7764
136.5	-35.9294		145.25	-1.7606		162.5	-2.1661
136.75	-37.4552		145.5	-2.371		162.75	-4.6075
137	-36.2345		145.75	-2.371		163	-6.1334
137.25	-37.1501		146	-3.2865		163.25	-5.8282
137.5	-35.319		146.25	-2.371		163.5	-4.6075
137.75	-35.6242		146.5	-2.9813		163.75	-5.8282
138	-33.488		146.75	-3.5917		164	-6.7437
138.25	-32.2673		147	-1.7606		164.25	-5.523
138.5	-32.2673		147.25	-3.5917		164.5	-3.9971
138.75	-33.1828		147.5	-2.9813		164.75	-3.0816
139	-33.488		147.75	-2.371		165	-3.3868
139.25	-31.0465		148	-2.0658		165.25	-3.692
139.5	-31.3517		148.25	-1.1503		165.5	-4.9127
139.75	-31.9621		148.5	-2.371		165.75	-4.6075
140	-30.4362		148.75	-2.371		166	-2.4713
140.25	-30.131		149	-2.371		166.25	-3.0816
140.5	-29.2155		149.25	-1.7606		166.5	-3.692
140.75	-30.131		149.5	-2.0658		166.75	-4.6075
141	-29.2155		149.75	-2.9813		167	-4.9127
141.25	-27.9948		150	-2.0658		167.25	-5.2178
141.5	-27.6896		150.25	-0.8451		167.5	-4.3023
141.75	-28.9103		150.5	-0.5399		167.75	-4.3023
142	-28.3		150.75	-1.7606		168	-4.3023
142.25	-27.0793		151	-3.2865		168.25	-6.1334
142.5	-24.3327		151.25	-1.4555		168.5	-6.4385
142.75	-24.6379		151.5	-1.4555		168.75	-5.8282
143	-26.7741		151.75	-0.8451		169	-5.2178
143.25	-25.8586		152	-1.4555		169.25	-5.2178
143.5	-25.8586		152.25	-2.6762		169.5	-3.692
143.75	-24.6379		152.5	-2.0658		169.75	-4.9127
144	-26.1637		152.75	-1.1503		170	-6.4385
144.25	-26.4689		153	-2.0658		170.25	-6.7437
144.5	-27.9948		153.25	-2.9813		170.5	-5.2178
144.75	-26.4689		153.5	-2.6762		170.75	-2.7764
145	-24.3327		153.75	-2.9813		171	-4.3023
145.25	-23.4172		154	-1.1503		171.25	-4.6075
145.5	-21.5861		154.25	-1.7606		171.5	-5.523
145.75	-23.4172		154.5	0.0704		171.75	-5.8282
146	-23.112		154.75	-0.5399		172	-4.9127
146.25	-23.112		155	-2.371		172.25	-5.8282
146.5	-23.112		155.25	0.0704		172.5	-4.3023
146.75	-23.7223		155.5	1.2911		172.75	-5.2178
147	-24.0275		155.75	1.2911		173	-4.6075
147.25	-24.6379		156	-0.5399		173.25	-5.2178
147.5	-23.7223		156.25	-0.8451		173.5	-6.1334
147.75	-23.112		156.5	-1.1503		173.75	-4.9127
148	-21.5861		156.75	-1.1503		174	-5.2178
148.25	-21.5861		157	0.6808		174.25	-5.8282
148.5	-20.0602		157.25	0.0704		174.5	-5.8282
148.75	-18.5343		157.5	0.986		174.75	-5.8282
149	-19.755		157.75	0.986		175	-6.4385
149.25	-20.3654		158	1.9015		175.25	-6.1334
149.5	-18.8395		158.25	0.0704		175.5	-4.9127
149.75	-18.8395		158.5	-1.1503		175.75	-3.692
150	-20.0602		158.75	-1.1503		176	-2.4713
150.25	-20.6706		159	0.3756		176.25	-1.2506
150.5	-21.8913		159.25	0.986		176.5	-2.7764
150.75	-19.755		159.5	0.6808		176.75	-3.0816
151	-18.5343		159.75	2.2067		177	-3.3868
151.25	-19.4499		160	1.5963		177.25	-3.692
151.5	-19.755		160.25	0.0704		177.5	0.5805
151.75	-20.6706		160.5	-0.2348		177.75	-1.5557
152	-19.1447		160.75	0.0704		178	-5.2178
152.25	-19.4499		161	0.986		178.25	-3.0816
152.5	-20.0602		161.25	0.3756		178.5	-3.9971
152.75	-18.5343		161.5	0.3756		178.75	-3.0816
153	-17.6188		161.75	1.2911		179	-2.7764
153.25	-18.2292		162	1.2911		179.25	-3.692
153.5	-19.1447		162.25	-0.2348		179.5	-3.0816
153.75	-17.924		162.5	-0.2348		179.75	-4.3023
154	-16.0929		162.75	-0.5399		180	-5.8282
154.25	-16.7033		163	1.2911		180.25	-5.8282
154.5	-17.6188		163.25	1.9015		180.5	-4.3023
154.75	-17.0085		163.5	0.986		180.75	-4.9127
155	-16.3981		163.75	0.3756		181	-5.523
155.25	-16.0929		164	2.2067		181.25	-4.3023
155.5	-16.3981		164.25	1.9015		181.5	-2.7764
155.75	-16.3981		164.5	0.6808		181.75	-3.692
156	-16.0929		164.75	1.2911		182	-4.3023
156.25	-15.4826		165	0.986		182.25	-2.4713
156.5	-14.8722		165.25	0.3756		182.5	-2.7764
156.75	-16.0929		165.5	0.6808		182.75	-4.3023
157	-18.2292		165.75	1.9015		183	-3.692
157.25	-16.3981		166	2.2067		183.25	-3.0816
157.5	-16.0929		166.25	0.6808		183.5	-3.0816
157.75	-17.6188		166.5	1.2911		183.75	-3.692
158	-16.3981		166.75	0.986		184	-3.692
158.25	-15.7878		167	0.986		184.25	-3.0816
158.5	-19.4499		167.25	4.3429		184.5	-2.4713
158.75	-17.3136		167.5	2.2067		184.75	-2.1661
159	-15.1774		167.75	0.6808		185	-2.7764
159.25	-16.0929		168	1.5963		185.25	-4.9127
159.5	-16.3981		168.25	0.986		185.5	-4.9127
159.75	-16.0929		168.5	0.986		185.75	-5.8282
160	-15.1774		168.75	1.5963		186	-5.523
160.25	-14.8722		169	3.1222		186.25	-5.2178
160.5	-14.8722		169.25	2.817		186.5	-6.1334
160.75	-15.4826		169.5	1.9015		186.75	-6.4385
161	-12.736		169.75	1.2911		187	-3.9971
161.25	-12.1257		170	2.2067		187.25	-3.3868
161.5	-12.736		170.25	1.2911		187.5	-3.692
161.75	-12.1257		170.5	2.5118		187.75	-4.6075
162	-12.4308		170.75	2.817		188	-4.6075
162.25	-12.4308		171	2.2067		188.25	-4.9127
162.5	-13.6515		171.25	3.1222		188.5	-4.6075
162.75	-12.736		171.5	3.7325		188.75	-5.2178
163	-12.736		171.75	3.7325		189	-5.523
163.25	-14.2619		172	3.7325		189.25	-3.9971
163.5	-13.0412		172.25	4.0377		189.5	-2.7764
163.75	-12.1257		172.5	2.2067		189.75	-2.1661
164	-12.1257		172.75	1.9015		190	-0.9454
164.25	-12.1257		173	1.5963		190.25	-3.0816
164.5	-13.0412		173.25	2.2067		190.5	-3.692
164.75	-12.4308		173.5	2.817		190.75	-2.4713
165	-13.0412		173.75	3.4274		191	-1.8609
165.25	-12.4308		174	2.817		191.25	-3.9971
165.5	-11.8205		174.25	3.1222		191.5	-3.3868
165.75	-14.2619		174.5	1.9015		191.75	-4.9127
166	-14.5671		174.75	3.7325		192	-4.3023
166.25	-12.736		175	3.4274		192.25	-3.0816
166.5	-12.1257		175.25	2.5118		192.5	-2.1661
166.75	-12.4308		175.5	2.817		192.75	-4.3023
167	-12.1257		175.75	3.7325		193	-3.9971
167.25	-13.3464		176	3.1222		193.25	-3.0816
167.5	-12.4308		176.25	0.986		193.5	-2.4713
167.75	-9.3791		176.5	3.1222		193.75	-2.7764
168	-10.2946		176.75	4.6481		194	-2.4713
168.25	-12.4308		177	4.6481		194.25	-4.6075
168.5	-10.9049		177.25	3.7325		194.5	-4.9127
168.75	-9.6842		177.5	2.817		194.75	-3.0816
169	-11.5153		177.75	3.4274		195	-2.4713
169.25	-9.6842		178	4.0377		195.25	-3.692
169.5	-9.0739		178.25	4.3429		195.5	-2.7764
169.75	-11.2101		178.5	2.817		195.75	-2.4713
170	-9.0739		178.75	4.0377		196	-2.7764
170.25	-9.9894		179	4.6481		196.25	-4.3023
170.5	-9.9894		179.25	4.9532		196.5	-3.692
170.75	-9.6842		179.5	4.6481		196.75	-4.3023
171	-10.2946		179.75	5.2584		197	-4.3023
171.25	-9.9894		180	4.0377		197.25	-3.3868
171.5	-9.6842		180.25	3.4274		197.5	-2.4713
171.75	-10.2946		180.5	4.0377		197.75	-2.7764
172	-11.2101		180.75	3.7325		198	-3.692
172.25	-10.2946		181	1.5963		198.25	-4.6075
172.5	-9.3791		181.25	3.1222		198.5	-5.2178
172.75	-9.0739		181.5	4.9532		198.75	-4.3023
173	-9.3791		181.75	4.0377		199	-3.9971
173.25	-9.9894		182	3.7325		199.25	-4.6075
173.5	-8.7687		182.25	3.1222		199.5	-1.5557
173.75	-8.1584		182.5	4.3429		199.75	-2.7764
174	-6.9377		182.75	4.6481		200	-3.9971
174.25	-9.9894		183	4.6481		200.25	-2.4713
174.5	-9.6842		183.25	3.7325		200.5	-1.5557
174.75	-9.6842		183.5	3.4274		200.75	-0.6402
175	-7.548		183.75	3.4274		201	-1.5557
175.25	-7.548		184	4.3429		201.25	-2.4713
175.5	-8.4635		184.25	4.3429		201.5	-3.3868
175.75	-7.548		184.5	3.4274		201.75	-2.4713
176	-8.1584		184.75	3.1222		202	-2.7764
176.25	-7.8532		185	1.5963		202.25	-3.3868
176.5	-7.8532		185.25	3.1222		202.5	-5.2178
176.75	-8.4635		185.5	4.6481		202.75	-3.3868
177	-8.7687		185.75	4.3429		203	-2.4713
177.25	-6.9377		186	4.0377		203.25	-3.692
177.5	-9.3791		186.25	5.8688		203.5	-2.7764
177.75	-9.6842		186.5	5.5636		203.75	-2.7764
178	-10.5998		186.75	5.8688		204	-1.5557
178.25	-9.3791		187	4.9532		204.25	-2.4713
178.5	-8.7687		187.25	6.1739		204.5	-2.4713
178.75	-6.0221		187.5	5.8688		204.75	-1.5557
179	-7.548		187.75	4.9532		205	-1.8609
179.25	-7.8532		188	5.8688		205.25	-0.9454
179.5	-8.4635		188.25	5.5636		205.5	-0.335
179.75	-9.3791		188.5	5.8688		205.75	-0.0299
180	-7.8532		188.75	6.7843		206	-1.5557
180.25	-8.1584		189	4.9532		206.25	-2.4713
180.5	-7.8532		189.25	4.9532		206.5	-3.0816
180.75	-6.0221		189.5	4.6481		206.75	-2.4713
181	-4.8014		189.75	6.7843		207	-1.8609
181.25	-5.717		190	7.3946		207.25	-1.5557
181.5	-6.6325		190.25	7.6998		207.5	-2.4713
181.75	-6.6325		190.5	4.3429		207.75	-1.5557
182	-6.6325		190.75	4.3429		208	-2.7764
182.25	-5.717		191	6.1739		208.25	-2.1661
182.5	-6.0221		191.25	5.5636		208.5	-2.7764
182.75	-6.3273		191.5	5.8688		208.75	-1.2506
183	-5.4118		191.75	6.7843		209	-1.8609
183.25	-6.0221		192	5.5636		209.25	-3.0816
183.5	-6.3273		192.25	5.2584		209.5	-2.7764
183.75	-5.717		192.5	6.7843		209.75	-2.1661
184	-5.1066		192.75	8.005		210	-2.4713
184.25	-6.3273		193	6.7843		210.25	-3.692
184.5	-3.5807		193.25	3.1222		210.5	-1.5557
184.75	-4.1911		193.5	3.1222		210.75	-2.4713
185	-5.1066		193.75	5.8688		211	-2.7764
185.25	-5.1066		194	7.0895		211.25	-1.8609
185.5	-5.1066		194.25	6.7843		211.5	-0.9454
185.75	-5.1066		194.5	6.1739		211.75	-1.8609
186	-6.3273		194.75	5.8688		212	-0.335
186.25	-6.3273		195	6.7843		212.25	-0.335
186.5	-4.1911		195.25	6.7843		212.5	0.2753
186.75	-5.717		195.5	6.7843		212.75	0.5805
187	-5.1066		195.75	7.0895		213	0.5805
187.25	-6.6325		196	5.8688		213.25	-1.2506
187.5	-4.8014		196.25	4.3429		213.5	-0.6402
187.75	-4.1911		196.5	4.9532		213.75	0.5805
188	-3.8859		196.75	5.8688		214	2.4116
188.25	-5.1066		197	6.7843		214.25	1.8012
188.5	-6.0221		197.25	5.5636		214.5	0.5805
188.75	-3.5807		197.5	4.9532		214.75	-0.335
189	-3.2756		197.75	6.1739		215	0.2753
189.25	-5.1066		198	5.8688		215.25	-0.0299
189.5	-5.717		198.25	6.7843		215.5	-0.0299
189.75	-5.4118		198.5	4.6481		215.75	-1.8609
190	-6.0221		198.75	4.0377		216	-1.2506
190.25	-6.3273		199	4.3429		216.25	-0.6402
190.5	-5.717		199.25	5.5636		216.5	-0.9454
190.75	-5.1066		199.5	4.6481		216.75	0.2753
191	-5.1066		199.75	4.9532		217	-0.6402
191.25	-5.4118		200	6.4791		217.25	-0.9454
191.5	-2.9704		200.25	6.1739		217.5	-0.9454
191.75	-3.8859		200.5	6.7843		217.75	-1.2506
192	-3.5807		200.75	6.4791		218	-2.7764
192.25	-3.8859		201	4.9532		218.25	-1.2506
192.5	-4.4963		201.25	4.3429		218.5	-1.2506
192.75	-4.8014		201.5	5.5636		218.75	0.2753
193	-5.1066		201.75	7.6998		219	-0.9454
193.25	-3.2756		202	8.6153		219.25	-0.6402
193.5	-2.36		202.25	5.2584		219.5	0.2753
193.75	-3.5807		202.5	5.5636		219.75	-1.5557
194	-4.8014		202.75	6.4791		220	-3.0816
194.25	-3.8859		203	6.7843		220.25	0.2753
194.5	-2.36		203.25	7.0895		220.5	0.5805
194.75	-2.9704		203.5	6.7843		220.75	-0.0299
195	-3.2756		203.75	6.1739		221	-0.6402
195.25	-2.0549		204	7.3946		221.25	-0.335
195.5	-1.1393		204.25	6.7843		221.5	-2.4713
195.75	-1.7497		204.5	6.1739		221.75	-1.8609
196	-2.36		204.75	7.0895		222	-2.7764
196.25	-1.4445		205	6.1739		222.25	-1.2506
196.5	-2.6652		205.25	5.5636		222.5	-0.0299
196.75	-3.2756		205.5	7.0895		222.75	-0.6402
197	-2.9704		205.75	7.3946		223	-1.2506
197.25	-2.6652		206	6.4791		223.25	-0.0299
197.5	-2.0549		206.25	7.3946		223.5	-0.6402
197.75	-1.4445		206.5	7.0895		223.75	0.8857
198	-0.8341		206.75	5.8688		224	1.496
198.25	-1.1393		207	6.1739		224.25	2.4116
198.5	-0.2238		207.25	8.3102		224.5	0.5805
198.75	-0.8341		207.5	6.4791		224.75	-0.335
199	-0.8341		207.75	6.7843		225	-0.9454
199.25	-1.1393		208	6.1739		225.25	-0.0299
199.5	-0.8341		208.25	8.3102		225.5	1.1908
199.75	-2.0549		208.5	8.9205		225.75	1.8012
200	-2.6652		208.75	7.3946		226	3.3271
200.25	-1.7497		209	4.6481		226.25	3.0219
200.5	-3.5807		209.25	6.1739		226.5	3.3271
200.75	-1.4445		209.5	8.3102		226.75	0.8857
201	-1.7497		209.75	8.3102		227	0.5805
201.25	-1.4445		210	6.7843		227.25	1.496
201.5	-1.1393		210.25	6.1739		227.5	0.5805
201.75	-1.7497		210.5	6.1739		227.75	1.496
202	-1.1393		210.75	7.6998		228	1.1908
202.25	-0.2238		211	8.9205		228.25	0.2753
202.5	-1.1393		211.25	8.005		228.5	1.8012
202.75	-1.7497		211.5	6.1739		228.75	0.5805
203	-2.0549		211.75	7.6998		229	-0.0299
203.25	-0.8341		212	6.7843		229.25	1.1908
203.5	1.3021		212.25	6.1739		229.5	-0.9454
203.75	-1.1393		212.5	7.6998		229.75	-1.2506
204	-0.8341		212.75	8.3102		230	-0.335
204.25	-0.529		213	8.9205		230.25	-0.9454
204.5	0.3866		213.25	7.3946		230.5	-1.2506
204.75	-2.0549		213.5	6.1739		230.75	-0.0299
205	-0.8341		213.75	6.1739		231	-0.6402
205.25	-0.8341		214	7.3946		231.25	-0.0299
205.5	-2.0549		214.25	7.3946		231.5	-0.6402
205.75	-2.0549		214.5	5.5636		231.75	-2.4713
206	-0.8341		214.75	5.8688		232	-2.7764
206.25	-0.8341		215	7.3946		232.25	-0.6402
206.5	-2.0549		215.25	8.005		232.5	-0.6402
206.75	-0.8341		215.5	8.005		232.75	1.8012
207	-1.4445		215.75	9.8361		233	0.8857
207.25	0.9969		216	8.6153		233.25	-0.335
207.5	-0.529		216.25	8.3102		233.5	1.496
207.75	-2.36		216.5	8.6153		233.75	-0.9454
208	-1.4445		216.75	8.6153		234	-0.6402
208.25	-1.7497		217	7.3946		234.25	-1.8609
208.5	-1.4445		217.25	9.2257		234.5	-2.7764
208.75	-0.8341		217.5	8.3102		234.75	-0.9454
209	-0.8341		217.75	9.2257		235	0.5805
209.25	-1.4445		218	8.9205		235.25	0.8857
209.5	0.0814		218.25	9.5309		235.5	-0.6402
209.75	-0.529		218.5	9.5309		235.75	-1.5557
210	-1.7497		218.75	8.9205		236	-1.2506
210.25	-1.1393		219	8.005		236.25	-1.5557
210.5	-2.0549		219.25	9.2257		236.5	-1.8609
210.75	-1.7497		219.5	8.005		236.75	-0.9454
211	-1.1393		219.75	6.7843		237	-2.7764
211.25	-0.2238		220	8.005		237.25	-2.7764
211.5	0.0814		220.25	8.6153		237.5	-3.692
211.75	-0.8341		220.5	8.6153		237.75	-1.5557
212	0.3866		220.75	8.6153		238	-1.2506
212.25	0.0814		221	9.5309		238.25	-0.9454
212.5	-1.1393		221.25	8.9205		238.5	-1.2506
212.75	-0.8341		221.5	6.4791		238.75	-1.5557
213	-1.7497		221.75	7.3946		239	-1.2506
213.25	-0.8341		222	9.5309		239.25	-1.8609
213.5	-1.4445		222.25	9.2257		239.5	-1.8609
213.75	-1.4445		222.5	7.6998		239.75	-3.0816
214	0.3866		222.75	8.3102		240	-3.692
214.25	-0.529		223	8.9205		240.25	-3.9971
214.5	1.3021		223.25	9.2257		240.5	-3.692
214.75	3.4383		223.5	10.1412		240.75	-4.3023
215	1.9124		223.75	10.7516		241	-3.0816
215.25	0.9969		224	8.9205		241.25	-1.2506
215.5	0.9969		224.25	9.2257		241.5	-2.4713
215.75	0.9969		224.5	9.5309		241.75	-2.7764
216	1.3021		224.75	9.5309		242	-3.9971
216.25	1.3021		225	9.5309		242.25	-3.3868
216.5	0.9969		225.25	9.5309		242.5	-2.1661
216.75	1.3021		225.5	8.6153		242.75	-2.1661
217	1.3021		225.75	9.2257		243	-2.1661
217.25	1.6073		226	8.9205		243.25	-2.4713
217.5	1.6073		226.25	9.5309		243.5	-3.0816
217.75	0.6917		226.5	9.5309		243.75	-4.3023
218	1.3021		226.75	7.6998		244	-2.4713
218.25	0.3866		227	10.1412		244.25	-2.1661
218.5	1.3021		227.25	8.9205		244.5	-1.2506
218.75	1.9124		227.5	9.2257		244.75	-1.2506
219	1.3021		227.75	9.8361		245	0.5805
219.25	0.3866		228	11.3619		245.25	-0.0299
219.5	0.6917		228.25	11.6671		245.5	-2.4713
219.75	2.2176		228.5	11.0568		245.75	-2.1661
220	2.2176		228.75	9.2257		246	-1.2506
220.25	1.3021		229	8.9205		246.25	-0.0299
220.5	2.2176		229.25	9.5309		246.5	-0.0299
220.75	3.1331		229.5	9.2257		246.75	-1.2506
221	1.3021		229.75	9.2257		247	-1.8609
221.25	2.2176		230	8.6153		247.25	-0.0299
221.5	0.9969		230.25	9.2257		247.5	0.2753
221.75	0.6917		230.5	9.2257		247.75	0.5805
222	1.3021		230.75	11.0568		248	0.2753
222.25	0.6917		231	11.0568		248.25	-0.6402
222.5	2.2176		231.25	9.5309		248.5	-1.5557
222.75	0.9969		231.5	8.6153		248.75	-0.9454
223	0.9969		231.75	8.6153		249	-0.9454
223.25	2.2176		232	9.8361		249.25	-1.2506
223.5	0.6917		232.25	8.9205		249.5	-1.2506
223.75	0.9969		232.5	10.1412		249.75	-0.9454
224	3.1331		232.75	11.3619		250	-0.9454
224.25	3.1331		233	10.1412		250.25	-0.0299
224.5	1.3021		233.25	10.4464		250.5	-1.5557
224.75	2.828		233.5	8.3102		250.75	-0.9454
225	3.7435		233.75	9.2257		251	1.1908
225.25	0.3866		234	9.2257		251.25	0.5805
225.5	1.6073		234.25	9.8361		251.5	0.2753
225.75	3.4383		234.5	11.0568		251.75	-0.9454
226	3.1331		234.75	8.9205		252	-0.6402
226.25	3.4383		235	8.9205		252.25	0.2753
226.5	1.9124		235.25	8.9205		252.5	1.496
226.75	2.2176		235.5	9.8361		252.75	1.496
227	4.659		235.75	8.3102		253	-0.0299
227.25	4.3538		236	9.2257		253.25	1.496
227.5	4.659		236.25	11.9723		253.5	1.8012
227.75	5.5745		236.5	11.0568		253.75	0.5805
228	4.3538		236.75	10.1412		254	0.2753
228.25	1.9124		237	11.0568		254.25	-0.335
228.5	3.4383		237.25	11.9723		254.5	0.2753
228.75	2.2176		237.5	9.8361		254.75	-0.0299
229	3.7435		237.75	9.5309		255	0.2753
229.25	4.0487		238	10.7516		255.25	-1.5557
229.5	3.1331		238.25	10.4464		255.5	-0.335
229.75	3.7435		238.5	10.1412		255.75	-0.6402
230	2.828		238.75	9.2257		256	-1.2506
230.25	2.2176		239	10.7516		256.25	-1.2506
230.5	2.828		239.25	10.1412		256.5	0.5805
230.75	4.0487		239.5	10.4464		256.75	0.8857
231	5.5745		239.75	9.5309		257	0.5805
231.25	4.659		240	9.8361		257.25	0.2753
231.5	3.7435		240.25	11.3619		257.5	1.496
231.75	4.3538		240.5	12.2775		257.75	0.2753
232	4.659		240.75	10.7516		258	0.2753
232.25	4.0487		241	10.4464		258.25	-1.2506
232.5	4.9642		241.25	9.8361		258.5	0.5805
232.75	4.9642		241.5	9.2257		258.75	-0.335
233	4.0487		241.75	11.0568		259	-0.0299
233.25	4.0487		242	11.3619		259.25	1.8012
233.5	3.4383		242.25	11.0568		259.5	1.8012
233.75	4.0487		242.5	10.7516		259.75	1.496
234	4.659		242.75	12.2775		260	0.5805
234.25	4.3538		243	11.0568		260.25	-0.6402
234.5	4.0487		243.25	9.8361		260.5	-0.0299
234.75	3.7435		243.5	10.4464		260.75	-1.5557
235	4.3538		243.75	11.6671		261	-0.335
235.25	3.7435		244	11.9723		261.25	0.5805
235.5	2.2176		244.25	11.0568		261.5	-1.2506
235.75	3.1331		244.5	10.1412		261.75	-0.6402
236	2.5228		244.75	11.3619		262	-0.9454
236.25	4.3538		245	10.7516		262.25	1.8012
236.5	3.1331		245.25	12.5826		262.5	-0.0299
236.75	2.2176		245.5	11.6671		262.75	-0.6402
237	3.1331		245.75	10.4464		263	1.8012
237.25	4.659		246	9.8361		263.25	1.1908
237.5	3.7435		246.25	11.3619		263.5	1.1908
237.75	4.3538		246.5	11.6671		263.75	1.8012
238	4.3538		246.75	11.6671		264	1.8012
238.25	3.1331		247	10.4464		264.25	1.8012
238.5	3.4383		247.25	12.2775		264.5	3.0219
238.75	2.2176		247.5	11.9723		264.75	0.8857
239	3.7435		247.75	12.5826		265	0.5805
239.25	1.6073		248	11.6671		265.25	1.1908
239.5	1.9124		248.25	11.0568		265.5	0.2753
239.75	3.7435		248.5	10.7516		265.75	0.8857
240	3.7435		248.75	8.6153		266	1.496
240.25	4.0487		249	11.0568		266.25	1.496
240.5	3.7435		249.25	11.6671		266.5	1.8012
240.75	2.828		249.5	11.3619		266.75	0.8857
241	2.5228		249.75	13.193		267	1.1908
241.25	4.0487		250	12.2775		267.25	1.8012
241.5	3.7435		250.25	11.0568		267.5	1.496
241.75	3.7435		250.5	9.5309		267.75	1.1908
242	2.828		250.75	11.0568		268	0.2753
242.25	4.3538		251	12.5826		268.25	-2.1661
242.5	2.828		251.25	13.4982		268.5	-1.2506
242.75	3.4383		251.5	10.7516		268.75	-0.0299
243	3.4383		251.75	10.7516		269	-0.9454
243.25	4.0487		252	11.0568		269.25	-0.335
243.5	4.3538		252.25	11.0568		269.5	-1.5557
243.75	5.5745		252.5	12.2775		269.75	-1.5557
244	4.3538		252.75	11.6671		270	1.8012
244.25	4.659		253	11.9723		270.25	1.8012
244.5	4.9642		253.25	12.2775		270.5	1.8012
244.75	4.0487		253.5	12.8878		270.75	3.0219
245	3.7435		253.75	11.6671		271	1.8012
245.25	4.659		254	10.7516		271.25	1.496
245.5	6.4901		254.25	11.0568		271.5	1.8012
245.75	8.016		254.5	10.7516		271.75	-0.0299
246	8.9315		254.75	10.7516		272	0.2753
246.25	7.1004		255	11.6671		272.25	0.8857
246.5	6.1849		255.25	12.5826		272.5	0.5805
246.75	5.8797		255.5	12.8878		272.75	-0.335
247	6.7952		255.75	13.193		273	1.1908
247.25	6.1849		256	11.6671		273.25	0.8857
247.5	5.8797		256.25	11.9723		273.5	-0.0299
247.75	5.8797		256.5	10.7516		273.75	0.8857
248	6.7952		256.75	11.3619		274	0.2753
248.25	8.016		257	11.9723		274.25	-1.5557
248.5	5.8797		257.25	11.3619		274.5	-2.7764
248.75	4.3538		257.5	11.0568		274.75	0.2753
249	5.5745		257.75	11.6671		275	-0.9454
249.25	5.8797		258	11.0568		275.25	-1.2506
249.5	4.9642		258.25	11.9723		275.5	-0.335
249.75	3.4383		258.5	11.0568		275.75	0.5805
250	4.3538		258.75	11.0568		276	-0.335
250.25	4.0487		259	11.0568		276.25	0.5805
250.5	6.4901		259.25	13.193		276.5	1.1908
250.75	8.016		259.5	12.8878		276.75	1.1908
251	5.8797		259.75	11.6671		277	0.2753
251.25	4.9642		260	11.9723		277.25	-1.2506
251.5	3.7435		260.25	11.6671		277.5	-1.2506
251.75	4.3538		260.5	11.3619		277.75	-1.5557
252	5.5745		260.75	11.0568		278	-3.0816
252.25	4.9642		261	13.4982		278.25	-1.2506
252.5	4.0487		261.25	13.193		278.5	0.2753
252.75	4.659		261.5	11.6671		278.75	-0.6402
253	4.0487		261.75	12.5826		279	0.2753
253.25	4.0487		262	12.2775		279.25	-0.0299
253.5	4.0487		262.25	11.6671		279.5	1.496
253.75	4.0487		262.5	10.4464		279.75	2.1064
254	3.7435		262.75	11.0568		280	-0.0299
254.25	5.2694		263	11.6671		280.25	-0.335
254.5	6.7952		263.25	12.5826		280.5	-0.0299
254.75	5.2694		263.5	13.4982		280.75	1.1908
255	4.9642		263.75	14.1085		281	1.8012
255.25	5.5745		264	11.9723		281.25	0.5805
255.5	5.2694		264.25	11.3619		281.5	-1.2506
255.75	4.9642		264.5	14.7189		281.75	-1.5557
256	4.3538		264.75	13.193		282	-0.6402
256.25	7.4056		265	12.5826		282.25	-0.9454
256.5	4.659		265.25	10.7516		282.5	-1.2506
256.75	3.4383		265.5	12.5826		282.75	-0.0299
257	6.1849		265.75	11.3619		283	-0.335
257.25	6.4901		266	12.5826		283.25	0.2753
257.5	7.4056		266.25	12.8878		283.5	-0.0299
257.75	5.8797		266.5	11.6671		283.75	1.496
258	5.5745		266.75	12.8878		284	-0.6402
258.25	4.3538		267	13.8033		284.25	-0.335
258.5	5.5745		267.25	13.8033		284.5	0.5805
258.75	7.1004		267.5	12.8878		284.75	0.8857
259	6.7952		267.75	12.8878		285	1.8012
259.25	5.2694		268	12.8878		285.25	0.5805
259.5	4.9642		268.25	12.5826		285.5	-0.335
259.75	7.4056		268.5	11.6671		285.75	0.5805
260	9.2367		268.75	12.2775		286	0.2753
260.25	6.7952		269	12.5826		286.25	1.496
260.5	6.7952		269.25	11.3619		286.5	0.8857
260.75	7.1004		269.5	12.2775		286.75	0.5805
261	7.7108		269.75	12.5826		287	0.5805
261.25	7.4056		270	12.8878		287.25	1.1908
261.5	5.2694		270.25	12.8878		287.5	2.7167
261.75	6.7952		270.5	13.4982		287.75	1.496
262	6.1849		270.75	12.8878		288	0.2753
262.25	5.8797		271	11.6671		288.25	0.5805
262.5	7.4056		271.25	11.6671		288.5	-0.335
262.75	7.7108		271.5	13.193		288.75	-0.9454
263	6.1849		271.75	11.3619		289	1.1908
263.25	6.7952		272	11.3619		289.25	1.8012
263.5	7.4056		272.25	11.9723		289.5	0.8857
263.75	6.7952		272.5	11.9723		289.75	0.2753
264	5.8797		272.75	12.5826		290	1.1908
264.25	6.1849		273	13.8033		290.25	1.1908
264.5	6.7952		273.25	13.8033		290.5	2.4116
264.75	8.3211		273.5	12.8878		290.75	3.0219
265	7.1004		273.75	11.3619		291	0.5805
265.25	6.4901		274	11.6671		291.25	0.5805
265.5	7.1004		274.25	11.9723		291.5	0.8857
265.75	7.1004		274.5	13.4982		291.75	1.1908
266	8.016		274.75	13.193		292	-0.6402
266.25	8.3211		275	15.024		292.25	-0.0299
266.5	8.016		275.25	13.8033		292.5	0.8857
266.75	4.9642		275.5	12.8878		292.75	-0.0299
267	5.2694		275.75	12.5826		293	-0.0299
267.25	7.4056		276	12.8878		293.25	0.2753
267.5	6.7952		276.25	13.193		293.5	-0.0299
267.75	4.659		276.5	14.4137		293.75	-1.5557
268	4.9642		276.75	13.4982		294	-1.2506
268.25	7.7108		277	12.5826		294.25	-2.1661
268.5	8.9315		277.25	13.4982		294.5	-2.4713
268.75	7.4056		277.5	13.8033		294.75	-1.8609
269	7.4056		277.75	13.193		295	-3.3868
269.25	7.4056		278	14.4137		295.25	-0.0299
269.5	7.1004		278.25	13.8033		295.5	-0.0299
269.75	5.8797		278.5	14.1085		295.75	-0.335
270	6.4901		278.75	11.6671		296	-0.0299
270.25	5.8797		279	12.5826		296.25	0.5805
270.5	4.659		279.25	14.4137		296.5	-1.5557
270.75	5.2694		279.5	13.193		296.75	-2.1661
271	7.4056		279.75	13.4982		297	-2.7764
271.25	5.5745		280	13.8033		297.25	-3.3868
271.5	4.3538		280.25	12.8878		297.5	-3.692
271.75	4.659		280.5	13.4982		297.75	-2.1661
272	5.2694		280.75	13.4982		298	-0.0299
272.25	6.7952		281	13.4982		298.25	-0.6402
272.5	6.4901		281.25	13.193		298.5	-1.2506
272.75	5.2694		281.5	11.3619		298.75	-0.6402
273	6.1849		281.75	11.6671		299	1.1908
273.25	6.4901		282	12.2775		299.25	-0.6402
273.5	5.8797		282.25	14.1085		299.5	-1.5557
273.75	5.5745		282.5	13.193		299.75	-0.335
274	5.5745		282.75	13.4982		300	-0.0299
274.25	5.5745		283	13.4982		300.25	-0.9454
274.5	7.7108		283.25	12.2775		300.5	0.5805
274.75	5.8797		283.5	14.1085		300.75	0.5805
275	5.5745		283.75	14.1085		301	1.1908
275.25	5.5745		284	14.1085		301.25	1.1908
275.5	5.8797		284.25	12.2775		301.5	1.496
275.75	6.4901		284.5	12.5826		301.75	0.2753
276	6.7952		284.75	12.2775		302	0.5805
276.25	6.1849		285	15.024		302.25	1.496
276.5	5.8797		285.25	15.6344		302.5	3.6323
276.75	4.9642		285.5	13.8033		302.75	2.1064
277	4.9642		285.75	13.8033		303	-0.6402
277.25	4.9642		286	14.1085		303.25	0.2753
277.5	7.1004		286.25	14.4137		303.5	0.5805
277.75	5.8797		286.5	13.193		303.75	-0.6402
278	6.4901		286.75	12.2775		304	-0.335
278.25	5.8797		287	13.193		304.25	0.2753
278.5	5.2694		287.25	15.3292		304.5	0.2753
278.75	4.9642		287.5	13.8033		304.75	1.496
279	6.4901		287.75	14.7189		305	0.8857
279.25	7.4056		288	14.7189		305.25	0.2753
279.5	6.1849		288.25	14.4137		305.5	-0.6402
279.75	7.7108		288.5	14.1085		305.75	-0.335
280	9.2367		288.75	13.4982		306	0.5805
280.25	8.6263		289	11.6671		306.25	0.2753
280.5	8.3211		289.25	12.8878		306.5	0.2753
280.75	8.016		289.5	14.7189		306.75	0.8857
281	8.016		289.75	13.8033		307	1.496
281.25	9.2367		290	14.4137		307.25	1.496
281.5	8.016		290.25	14.4137		307.5	1.496
281.75	7.7108		290.5	14.4137		307.75	2.4116
282	8.9315		290.75	15.024		308	2.4116
282.25	8.016		291	15.024		308.25	2.4116
282.5	7.4056		291.25	14.7189		308.5	2.7167
282.75	7.7108		291.5	12.8878		308.75	2.7167
283	8.016		291.75	12.2775		309	1.8012
283.25	7.4056		292	13.8033		309.25	1.496
283.5	8.9315		292.25	14.4137		309.5	2.1064
283.75	9.847		292.5	14.4137		309.75	2.1064
284	8.3211		292.75	13.8033		310	2.7167
284.25	8.9315		293	14.7189		310.25	1.8012
284.5	8.016		293.25	14.1085		310.5	0.5805
284.75	6.1849		293.5	14.4137		310.75	0.2753
285	8.016		293.75	14.4137		311	-0.6402
285.25	9.2367		294	12.8878		311.25	-0.0299
285.5	6.4901		294.25	12.5826		311.5	0.5805
285.75	6.1849		294.5	14.1085		311.75	2.7167
286	7.4056		294.75	12.8878		312	1.496
286.25	9.847		295	14.7189		312.25	0.8857
286.5	8.9315		295.25	15.024		312.5	0.2753
286.75	8.3211		295.5	14.7189		312.75	1.1908
287	8.6263		295.75	15.3292		313	0.2753
287.25	9.5418		296	14.4137		313.25	-0.6402
287.5	8.6263		296.25	13.193		313.5	1.1908
287.75	9.2367		296.5	14.1085		313.75	0.5805
288	8.3211		296.75	14.1085		314	1.1908
288.25	6.7952		297	13.4982		314.25	0.8857
288.5	6.1849		297.25	13.193		314.5	-0.0299
288.75	6.4901		297.5	13.4982		314.75	0.2753
289	5.5745		297.75	14.1085		315	2.4116
289.25	6.7952		298	14.4137		315.25	2.1064
289.5	8.3211		298.25	13.8033		315.5	4.5478
289.75	8.016		298.5	13.8033		315.75	2.1064
290	5.2694		298.75	13.4982		316	0.2753
290.25	5.8797		299	14.4137		316.25	1.8012
290.5	8.016		299.25	13.8033		316.5	1.8012
290.75	9.2367		299.5	14.4137		316.75	2.7167
291	9.2367		299.75	14.4137		317	1.8012
291.25	8.016		300	14.4137		317.25	1.1908
291.5	8.016		300.25	13.4982		317.5	1.8012
291.75	8.9315		300.5	15.3292		317.75	2.4116
292	8.9315		300.75	13.8033		318	3.6323
292.25	8.6263		301	13.193		318.25	2.7167
292.5	8.6263		301.25	15.3292		318.5	2.1064
292.75	8.3211		301.5	16.2447		318.75	3.0219
293	8.016		301.75	15.9396		319	1.1908
293.25	7.7108		302	15.024		319.25	1.1908
293.5	8.016		302.25	13.4982		319.5	1.496
293.75	7.4056		302.5	14.4137		319.75	1.496
294	7.1004		302.75	16.5499		320	0.5805
294.25	7.7108		303	13.8033		320.25	0.5805
294.5	8.3211		303.25	13.4982		320.5	1.496
294.75	7.4056		303.5	15.024		320.75	1.1908
295	7.7108		303.75	15.6344		321	0.8857
295.25	6.7952		304	15.9396		321.25	0.2753
295.5	7.4056		304.25	15.6344		321.5	0.8857
295.75	7.7108		304.5	14.7189		321.75	2.1064
296	7.7108		304.75	14.4137		322	2.4116
296.25	7.1004		305	13.4982		322.25	1.496
296.5	8.6263		305.25	13.4982		322.5	1.1908
296.75	7.4056		305.5	13.8033		322.75	0.5805
297	7.4056		305.75	14.4137		323	-0.335
297.25	6.4901		306	14.4137		323.25	-0.9454
297.5	6.7952		306.25	13.8033		323.5	1.1908
297.75	8.016		306.5	15.6344		323.75	1.496
298	7.7108		306.75	15.6344		324	-0.6402
298.25	8.016		307	15.3292		324.25	-0.335
298.5	8.3211		307.25	13.8033		324.5	0.8857
298.75	8.9315		307.5	12.5826		324.75	-0.335
299	8.016		307.75	12.8878		325	2.1064
299.25	6.1849		308	12.2775		325.25	0.8857
299.5	7.1004		308.25	13.8033		325.5	0.5805
299.75	8.3211		308.5	16.5499		325.75	-0.0299
300	8.6263		308.75	15.024		326	-0.335
300.25	8.6263		309	11.6671		326.25	-1.8609
300.5	9.5418		309.25	13.8033		326.5	-3.3868
300.75	9.2367		309.5	16.2447		326.75	-0.9454
301	7.7108		309.75	14.7189		327	-1.8609
301.25	8.3211		310	14.4137		327.25	-2.7764
301.5	8.016		310.25	14.4137		327.5	-3.0816
301.75	6.7952		310.5	13.8033		327.75	-1.2506
302	7.1004		310.75	13.8033		328	-1.8609
302.25	8.3211		311	14.1085		328.25	-1.2506
302.5	8.3211		311.25	14.1085		328.5	0.8857
302.75	10.1522		311.5	13.8033		328.75	1.8012
303	9.2367		311.75	15.024		329	2.1064
303.25	9.2367		312	14.4137		329.25	1.8012
303.5	9.5418		312.25	15.024		329.5	2.4116
303.75	9.847		312.5	14.7189		329.75	2.7167
304	9.5418		312.75	13.193		330	1.1908
304.25	8.9315		313	12.8878		330.25	0.2753
304.5	7.4056		313.25	14.7189		330.5	0.5805
304.75	8.3211		313.5	15.024		330.75	0.8857
305	10.1522		313.75	14.1085		331	2.4116
305.25	10.1522		314	13.193		331.25	1.1908
305.5	8.9315		314.25	14.7189		331.5	-0.335
305.75	9.5418		314.5	15.6344		331.75	-0.0299
306	8.6263		314.75	14.1085		332	-0.335
306.25	8.6263		315	14.4137		332.25	-0.6402
306.5	7.4056		315.25	14.4137		332.5	-0.6402
306.75	8.3211		315.5	14.4137		332.75	-0.335
307	9.5418		315.75	13.4982		333	-0.6402
307.25	8.016		316	14.1085		333.25	1.1908
307.5	7.1004		316.25	15.3292		333.5	0.5805
307.75	8.016		316.5	14.4137		333.75	-0.9454
308	9.2367		316.75	14.7189		334	-0.9454
308.25	9.2367		317	15.3292		334.25	-0.0299
308.5	8.3211		317.25	15.6344		334.5	0.8857
308.75	9.5418		317.5	14.1085		334.75	1.1908
309	8.016		317.75	15.024		335	0.5805
309.25	8.9315		318	17.1603		335.25	0.8857
309.5	9.5418		318.25	16.8551		335.5	2.7167
309.75	8.6263		318.5	15.6344		335.75	2.1064
310	8.6263		318.75	15.024		336	1.8012
310.25	10.1522		319	16.2447		336.25	2.1064
310.5	7.7108		319.25	13.4982		336.5	0.5805
310.75	7.4056		319.5	15.024		336.75	0.8857
311	7.4056		319.75	16.8551		337	0.5805
311.25	8.3211		320	14.7189		337.25	0.2753
311.5	9.847		320.25	13.193		337.5	1.1908
311.75	8.016		320.5	16.2447		337.75	1.496
312	7.4056		320.75	14.7189		338	1.1908
312.25	8.016		321	14.4137		338.25	1.496
312.5	8.016		321.25	15.3292		338.5	3.0219
312.75	7.7108		321.5	15.3292		338.75	2.4116
313	5.5745		321.75	14.7189		339	1.496
313.25	6.1849		322	14.4137		339.25	-0.0299
313.5	5.8797		322.25	14.7189		339.5	0.5805
313.75	6.1849		322.5	15.024		339.75	2.4116
314	7.1004		322.75	14.7189		340	2.7167
314.25	7.7108		323	15.9396		340.25	2.7167
314.5	8.9315		323.25	15.9396		340.5	-0.0299
314.75	7.4056		323.5	15.024		340.75	-0.9454
315	9.5418		323.75	14.4137		341	-0.335
315.25	9.5418		324	14.7189		341.25	0.2753
315.5	8.3211		324.25	15.3292		341.5	-0.335
315.75	8.3211		324.5	16.8551		341.75	-0.6402
316	9.2367		324.75	17.4654		342	-0.6402
316.25	8.3211		325	15.9396		342.25	-0.0299
316.5	8.6263		325.25	15.3292		342.5	-2.1661
316.75	8.016		325.5	14.4137		342.75	-3.0816
317	8.9315		325.75	14.7189		343	-0.9454
317.25	10.7625		326	15.024		343.25	0.5805
317.5	11.0677		326.25	14.7189		343.5	-0.0299
317.75	8.3211		326.5	15.6344		343.75	-0.9454
318	7.7108		326.75	14.7189		344	0.8857
318.25	7.7108		327	14.4137		344.25	1.1908
318.5	10.1522		327.25	15.6344		344.5	0.8857
318.75	7.7108		327.5	16.2447		344.75	0.5805
319	8.3211		327.75	13.8033		345	0.5805
319.25	9.847		328	14.1085		345.25	0.2753
319.5	9.5418		328.25	14.4137		345.5	0.8857
319.75	9.847		328.5	14.7189		345.75	1.8012
320	8.6263		328.75	16.5499		346	2.7167
320.25	8.9315		329	17.4654		346.25	2.1064
320.5	10.1522		329.25	14.4137		346.5	0.8857
320.75	8.3211		329.5	15.024		346.75	1.8012
321	9.5418		329.75	17.4654		347	1.8012
321.25	9.2367		330	15.3292		347.25	1.496
321.5	9.2367		330.25	14.4137		347.5	2.7167
321.75	8.9315		330.5	15.6344		347.75	4.2426
322	8.9315		330.75	15.024		348	3.3271
322.25	9.2367		331	14.7189		348.25	1.8012
322.5	9.847		331.25	14.4137		348.5	3.0219
322.75	9.847		331.5	15.024		348.75	4.2426
323	9.847		331.75	15.024		349	3.6323
323.25	8.3211		332	15.024		349.25	3.0219
323.5	9.2367		332.25	15.3292		349.5	2.1064
323.75	8.6263		332.5	14.4137		349.75	2.4116
324	9.5418		332.75	15.6344		350	3.9374
324.25	9.2367		333	16.5499		350.25	4.2426
324.5	8.9315		333.25	15.024		350.5	3.0219
324.75	10.7625		333.5	14.4137		350.75	2.4116
325	12.5936		333.75	15.6344		351	2.7167
325.25	11.0677		334	15.9396		351.25	2.4116
325.5	11.3729		334.25	16.2447		351.5	2.4116
325.75	9.847		334.5	16.5499		351.75	1.496
326	9.847		334.75	15.9396		352	1.8012
326.25	11.3729		335	14.7189		352.25	2.4116
326.5	11.0677		335.25	15.3292		352.5	3.6323
326.75	11.0677		335.5	16.8551		352.75	3.6323
327	11.0677		335.75	16.2447		353	1.1908
327.25	8.9315		336	15.9396		353.25	1.496
327.5	10.7625		336.25	15.9396		353.5	1.496
327.75	11.6781		336.5	15.6344		353.75	2.4116
328	11.3729		336.75	15.024		354	1.496
328.25	9.847		337	15.3292		354.25	-0.335
328.5	9.2367		337.25	16.2447		354.5	-0.0299
328.75	8.016		337.5	16.5499		354.75	0.8857
329	9.2367		337.75	16.2447		355	2.4116
329.25	10.4574		338	15.9396		355.25	1.496
329.5	11.6781		338.25	15.024		355.5	-1.2506
329.75	10.7625		338.5	12.8878		355.75	-0.6402
330	9.847		338.75	15.9396		356	0.2753
330.25	10.7625		339	18.6861		356.25	-0.0299
330.5	9.5418		339.25	16.5499		356.5	0.8857
330.75	8.9315		339.5	17.1603		356.75	2.4116
331	12.2884		339.75	16.2447		357	1.1908
331.25	11.9832		340	15.024		357.25	0.2753
331.5	10.7625		340.25	16.5499		357.5	1.1908
331.75	12.5936		340.5	17.1603		357.75	1.496
332	11.3729		340.75	15.9396		358	1.8012
332.25	11.9832		341	17.4654		358.25	0.8857
332.5	11.0677		341.25	16.8551		358.5	2.1064
332.75	10.1522		341.5	17.1603		358.75	3.0219
333	10.4574		341.75	15.024		359	2.1064
333.25	11.0677		342	14.7189		359.25	1.8012
333.5	10.1522		342.25	15.3292		359.5	2.7167
333.75	10.1522		342.5	15.9396		359.75	1.1908
334	10.1522		342.75	15.9396		360	1.496
334.25	11.3729		343	16.5499		360.25	4.2426
334.5	10.7625		343.25	15.6344		360.5	4.5478
334.75	10.4574		343.5	14.4137		360.75	3.3271
335	11.0677		343.75	15.6344		361	1.8012
335.25	11.3729		344	15.9396		361.25	1.496
335.5	9.2367		344.25	16.2447		361.5	2.7167
335.75	10.7625		344.5	15.024		361.75	3.6323
336	11.3729		344.75	16.2447		362	1.8012
336.25	11.6781		345	17.4654		362.25	3.0219
336.5	9.5418		345.25	14.7189		362.5	2.7167
336.75	10.7625		345.5	16.2447		362.75	2.7167
337	8.9315		345.75	16.8551		363	0.5805
337.25	8.3211		346	14.7189		363.25	0.5805
337.5	8.3211		346.25	15.024		363.5	1.8012
337.75	10.4574		346.5	16.2447		363.75	2.4116
338	9.5418		346.75	17.7706		364	2.7167
338.25	8.9315		347	16.8551		364.25	2.4116
338.5	9.847		347.25	16.2447		364.5	3.3271
338.75	8.9315		347.5	15.9396		364.75	1.1908
339	9.847		347.75	16.2447		365	0.2753
339.25	11.6781		348	14.4137		365.25	1.496
339.5	10.7625		348.25	15.9396		365.5	1.8012
339.75	10.7625		348.5	17.4654		365.75	2.4116
340	12.5936		348.75	18.6861		366	0.5805
340.25	10.7625		349	16.8551		366.25	2.1064
340.5	9.847		349.25	15.024		366.5	1.496
340.75	9.847		349.5	15.6344		366.75	1.1908
341	11.0677		349.75	16.5499		367	0.8857
341.25	11.9832		350	15.9396		367.25	3.0219
341.5	11.3729		350.25	15.9396		367.5	3.6323
341.75	9.847		350.5	16.2447		367.75	6.0737
342	9.847		350.75	16.8551		368	2.4116
342.25	10.1522		351	16.8551		368.25	2.1064
342.5	9.2367		351.25	16.5499		368.5	3.3271
342.75	9.847		351.5	15.6344		368.75	4.2426
343	10.1522		351.75	16.8551		369	3.6323
343.25	10.4574		352	17.4654		369.25	2.4116
343.5	11.9832		352.25	15.9396		369.5	0.5805
343.75	13.2039		352.5	15.6344		369.75	1.8012
344	10.1522		352.75	16.8551		370	1.8012
344.25	9.2367		353	16.5499		370.25	2.7167
344.5	9.847		353.25	16.2447		370.5	3.0219
344.75	10.1522		353.5	15.3292		370.75	2.7167
345	9.847		353.75	17.7706		371	3.9374
345.25	11.0677		354	16.8551		371.25	4.2426
345.5	10.1522		354.25	15.9396		371.5	4.5478
345.75	7.7108		354.5	16.8551		371.75	3.3271
346	8.9315		354.75	16.2447		372	0.8857
346.25	10.1522		355	17.1603		372.25	0.5805
346.5	10.4574		355.25	16.2447		372.5	0.5805
346.75	10.7625		355.5	18.6861		372.75	3.6323
347	11.6781		355.75	18.0758		373	2.4116
347.25	9.847		356	16.2447		373.25	0.8857
347.5	10.1522		356.25	15.6344		373.5	0.2753
347.75	8.6263		356.5	16.8551		373.75	-0.0299
348	9.2367		356.75	17.1603		374	1.8012
348.25	9.5418		357	15.3292		374.25	1.1908
348.5	8.6263		357.25	16.5499		374.5	-0.0299
348.75	8.3211		357.5	17.1603		374.75	-0.335
349	8.016		357.75	16.2447		375	0.5805
349.25	8.3211		358	16.8551		375.25	0.5805
349.5	8.6263		358.25	16.8551		375.5	1.496
349.75	9.847		358.5	14.7189		375.75	1.1908
350	8.6263		358.75	14.1085		376	3.3271
350.25	7.4056		359	15.3292		376.25	0.8857
350.5	8.3211		359.25	17.7706		376.5	-0.335
350.75	8.016		359.5	16.8551		376.75	0.2753
351	8.9315		359.75	17.1603		377	3.0219
351.25	8.6263		360	16.2447		377.25	3.0219
351.5	9.2367		360.25	16.5499		377.5	1.8012
351.75	11.3729		360.5	17.7706		377.75	1.1908
352	11.0677		360.75	16.5499		378	0.8857
352.25	11.3729		361	17.1603		378.25	2.1064
352.5	11.0677		361.25	17.4654		378.5	1.1908
352.75	9.2367		361.5	17.4654		378.75	1.1908
353	9.5418		361.75	16.8551		379	-0.6402
353.25	9.5418		362	15.6344		379.25	-0.335
353.5	9.5418		362.25	15.9396		379.5	1.8012
353.75	11.6781		362.5	17.7706		379.75	2.1064
354	11.3729		362.75	17.4654		380	2.7167
354.25	9.5418		363	16.5499		380.25	2.1064
354.5	11.3729		363.25	15.9396		380.5	3.6323
354.75	9.847		363.5	18.6861		380.75	3.3271
355	8.9315		363.75	16.5499		381	3.3271
355.25	11.3729		364	17.4654		381.25	3.3271
355.5	11.9832		364.25	17.7706		381.5	2.7167
355.75	10.7625		364.5	17.4654		381.75	2.4116
356	11.0677		364.75	16.8551		382	2.4116
356.25	10.1522		365	15.9396		382.25	3.0219
356.5	10.1522		365.25	16.2447		382.5	4.2426
356.75	8.6263		365.5	16.5499		382.75	2.7167
357	9.5418		365.75	17.7706		383	0.8857
357.25	9.5418		366	16.8551		383.25	2.1064
357.5	9.2367		366.25	16.5499		383.5	3.9374
357.75	10.7625		366.5	16.2447		383.75	3.6323
358	11.0677		366.75	15.9396		384	3.0219
358.25	9.2367		367	17.4654		384.25	3.0219
358.5	10.4574		367.25	18.381		384.5	2.1064
358.75	10.1522		367.5	15.9396		384.75	2.7167
359	10.7625		367.75	17.1603		385	4.5478
359.25	11.9832		368	17.1603		385.25	3.0219
359.5	12.5936		368.25	18.0758		385.5	2.7167
359.75	11.0677		368.5	17.7706		385.75	2.4116
360	10.7625		368.75	16.5499		386	2.4116
360.25	10.7625		369	17.1603		386.25	3.3271
360.5	11.6781		369.25	17.7706		386.5	4.5478
360.75	11.6781		369.5	18.0758		386.75	3.6323
361	11.3729		369.75	15.9396		387	3.0219
361.25	10.7625		370	17.7706		387.25	3.6323
361.5	11.0677		370.25	18.381		387.5	2.7167
361.75	10.7625		370.5	18.0758		387.75	2.7167
362	9.5418		370.75	16.5499		388	2.7167
362.25	9.5418		371	16.8551		388.25	3.9374
362.5	9.847		371.25	15.6344		388.5	4.2426
362.75	10.7625		371.5	15.9396		388.75	3.9374
363	11.6781		371.75	16.2447		389	4.853
363.25	11.6781		372	14.1085		389.25	3.0219
363.5	11.3729		372.25	17.1603		389.5	1.496
363.75	11.6781		372.5	18.9913		389.75	3.0219
364	11.9832		372.75	17.4654		390	4.853
364.25	10.4574		373	16.8551		390.25	4.2426
364.5	9.5418		373.25	17.4654		390.5	4.2426
364.75	8.9315		373.5	17.7706		390.75	2.4116
365	10.7625		373.75	17.4654		391	2.1064
365.25	10.4574		374	16.5499		391.25	3.6323
365.5	9.847		374.25	16.8551		391.5	0.8857
365.75	10.4574		374.5	15.3292		391.75	0.5805
366	9.5418		374.75	15.9396		392	1.8012
366.25	9.2367		375	15.9396		392.25	2.7167
366.5	9.2367		375.25	15.9396		392.5	3.6323
366.75	10.7625		375.5	16.5499		392.75	3.6323
367	10.7625		375.75	17.1603		393	2.4116
367.25	9.847		376	17.1603		393.25	3.3271
367.5	10.4574		376.25	18.381		393.5	4.2426
367.75	11.0677		376.5	18.0758		393.75	5.1581
368	11.3729		376.75	17.4654		394	6.0737
368.25	11.9832		377	15.9396		394.25	4.5478
368.5	10.1522		377.25	15.024		394.5	2.4116
368.75	10.1522		377.5	15.6344		394.75	3.0219
369	11.3729		377.75	18.0758		395	2.1064
369.25	11.6781		378	17.1603		395.25	0.5805
369.5	11.0677		378.25	16.8551		395.5	2.4116
369.75	10.7625		378.5	17.4654		395.75	2.7167
370	11.9832		378.75	15.9396		396	2.1064
370.25	12.2884		379	16.5499		396.25	1.8012
370.5	10.4574		379.25	16.8551		396.5	1.1908
370.75	11.0677		379.5	17.1603		396.75	-0.0299
371	12.2884		379.75	18.0758		397	0.8857
371.25	14.7298		380	18.0758		397.25	1.8012
371.5	12.2884		380.25	16.5499		397.5	0.5805
371.75	10.1522		380.5	15.9396		397.75	0.2753
372	11.0677		380.75	15.6344		398	0.2753
372.25	10.7625		381	16.8551		398.25	2.1064
372.5	10.7625		381.25	17.1603		398.5	3.3271
372.75	11.0677		381.5	18.0758		398.75	3.3271
373	10.4574		381.75	17.7706		399	3.3271
373.25	11.9832		382	16.5499		399.25	1.496
373.5	9.2367		382.25	16.2447		399.5	3.9374
373.75	10.4574		382.5	16.5499
374	11.9832		382.75	16.5499
374.25	11.6781		383	17.4654
374.5	11.0677		383.25	17.7706
374.75	11.0677		383.5	19.2965
375	9.5418		383.75	18.6861
375.25	11.0677		384	18.0758
375.5	11.9832		384.25	16.5499
375.75	13.2039		384.5	16.2447
376	11.3729		384.75	17.7706
376.25	11.0677		385	17.7706
376.5	11.9832		385.25	15.9396
376.75	12.8988		385.5	17.7706
377	10.4574		385.75	17.4654
377.25	11.0677		386	16.2447
377.5	13.2039		386.25	15.6344
377.75	11.0677		386.5	15.3292
378	9.5418		386.75	16.8551
378.25	10.7625		387	18.0758
378.5	10.7625		387.25	17.4654
378.75	11.0677		387.5	16.8551
379	11.9832		387.75	17.1603
379.25	11.6781		388	17.1603
379.5	12.2884		388.25	16.2447
379.75	12.8988		388.5	16.8551
380	11.6781		388.75	16.5499
380.25	10.1522		389	16.2447
380.5	11.3729		389.25	18.381
380.75	10.7625		389.5	19.2965
381	11.3729		389.75	17.7706
381.25	10.4574		390	15.9396
381.5	11.3729		390.25	17.4654
381.75	11.9832		390.5	17.1603
382	11.6781		390.75	14.7189
382.25	10.1522		391	16.2447
382.5	10.7625		391.25	19.2965
382.75	11.3729		391.5	18.381
383	10.7625		391.75	16.5499
383.25	10.4574		392	17.4654
383.5	11.9832		392.25	16.2447
383.75	10.7625		392.5	16.2447
384	10.7625		392.75	15.3292
384.25	12.2884		393	15.6344
384.5	12.8988		393.25	16.2447
384.75	11.0677		393.5	18.0758
385	10.7625		393.75	18.6861
385.25	11.0677		394	18.0758
385.5	10.7625		394.25	17.7706
385.75	12.5936		394.5	18.0758
386	12.8988		394.75	17.4654
386.25	11.3729		395	16.2447
386.5	12.2884		395.25	16.2447
386.75	13.2039		395.5	16.5499
387	13.2039		395.75	17.7706
387.25	11.9832		396	17.4654
387.5	13.2039		396.25	17.7706
387.75	11.9832		396.5	16.8551
388	11.3729		396.75	17.4654
388.25	11.6781		397	17.7706
388.5	11.0677		397.25	16.8551
388.75	12.2884		397.5	17.4654
389	12.8988		397.75	17.1603
389.25	11.6781		398	16.2447
389.5	13.2039		398.25	15.024
389.75	14.4246		398.5	15.6344
390	10.7625		398.75	17.4654
390.25	10.7625		399	17.7706
390.5	11.0677		399.25	17.7706
390.75	11.0677		399.5	17.1603
391	11.9832		399.75	15.3292
391.25	11.0677
391.5	11.3729
391.75	9.5418
392	11.0677
392.25	14.1195
392.5	12.2884
392.75	11.6781
393	11.9832
393.25	11.9832
393.5	11.9832
393.75	12.5936
394	11.9832
394.25	11.0677
394.5	11.0677
394.75	11.9832
395	11.9832
395.25	10.7625
395.5	12.8988
395.75	12.5936
396	12.8988
396.25	13.5091
396.5	12.8988
396.75	12.2884
397	12.2884
397.25	11.9832
397.5	12.5936
397.75	12.5936
398	13.2039
398.25	13.5091
398.5	13.8143
398.75	13.2039
399	11.3729
399.25	12.5936
399.5	12.5936
