# Supplementary material for: Photocontrol of Voltage-Gated Ion Channel Activity by Azobenzene Trimethylammonium Bromide in Neonatal Rat Cardiomyocytes
Source: PLoS One. 2016 Mar 25;11(3):e0152018. doi: 10.1371/journal.pone.0152018 (PMC4807758; doi:10.1371/journal.pone.0152018)
Supplement: S1 File — SF.nb (Wolfram Mathematica), INa and IK (control, azoTAB, UV).xlsx, ICa (control, azoTAB, UV).xlsx used for SF computation. (ZIP) [file pone.0152018.s001.zip › INa and IK (control, azoTAB, UV).xlsx]

## Sheet: INa+
Time, ms	Ina, control		Time, ms	Ina + trans-azoTAB		Time, ms	Ina+ UV
33.5	-1.9836		32.5	-5.4932		29.5	-83.4656
33.75	-2.4414		32.75	-4.425		29.75	-82.7026
34	-2.4414		33	-3.9673		30	-80.5664
34.25	-2.2888		33.25	-3.8147		30.25	-79.9561
34.5	-1.6785		33.5	-2.8992		30.5	-81.6345
34.75	-2.2888		33.75	-3.8147		30.75	-82.2449
35	-1.9836		34	-5.0354		31	-82.0923
35.25	-1.9836		34.25	-3.6621		31.25	-82.55
35.5	-2.1362		34.5	-3.6621		31.5	-81.7871
35.75	-2.2888		34.75	-2.2888		31.75	-80.5664
36	-2.1362		35	-1.5259		32	-79.9561
36.25	-1.2207		35.25	-1.8311		32.25	-81.0242
36.5	-1.2207		35.5	-2.8992		32.5	-82.3975
36.75	-1.8311		35.75	-2.4414		32.75	-83.0078
37	-2.4414		36	-1.5259		33	-80.2612
37.25	-1.5259		36.25	-2.2888		33.25	-80.8716
37.5	-1.5259		36.5	-0.9155		33.5	-80.719
37.75	-1.9836		36.75	-1.5259		33.75	-79.6509
38	-2.7466		37	-0.7629		34	-79.8035
38.25	-2.4414		37.25	-0.9155		34.25	-80.4138
38.5	-1.6785		37.5	-1.9836		34.5	-80.2612
38.75	-1.5259		37.75	-1.5259		34.75	-78.8879
39	-1.3733		38	-1.5259		35	-78.125
39.25	-1.5259		38.25	-1.0681		35.25	-79.6509
39.5	-1.2207		38.5	-1.2207		35.5	-80.5664
39.75	-2.1362		38.75	-1.0681		35.75	-80.719
40	-2.594		39	-1.5259		36	-80.4138
40.25	-2.7466		39.25	-0.9155		36.25	-80.5664
40.5	-2.594		39.5	-0.3052		36.5	-80.5664
40.75	-2.4414		39.75	-0.9155		36.75	-81.0242
41	-2.594		40	-1.2207		37	-79.9561
41.25	-1.6785		40.25	-0.7629		37.25	-80.5664
41.5	-1.9836		40.5	0.3052		37.5	-82.0923
41.75	-2.8992		40.75	1.0681		37.75	-81.9397
42	-1.8311		41	0.4578		38	-81.4819
42.25	-1.8311		41.25	0.3052		38.25	-82.0923
42.5	-1.8311		41.5	-0.3052		38.5	-82.2449
42.75	-1.5259		41.75	-0.4578		38.75	-82.0923
43	-2.8992		42	-0.3052		39	-81.6345
43.25	-2.594		42.25	-1.0681		39.25	-81.6345
43.5	-2.594		42.5	1.0681		39.5	-80.1086
43.75	-1.8311		42.75	0.9155		39.75	-80.4138
44	-1.6785		43	1.2207		40	-80.8716
44.25	-1.9836		43.25	1.5259		40.25	-81.4819
44.5	-2.4414		43.5	0.6104		40.5	-80.8716
44.75	-2.4414		43.75	0.7629		40.75	-82.0923
45	-2.2888		44	1.0681		41	-82.55
45.25	-2.1362		44.25	0		41.25	-84.6863
45.5	-2.2888		44.5	-0.3052		41.5	-84.0759
45.75	-2.4414		44.75	0.3052		41.75	-83.1604
46	-2.2888		45	-0.3052		42	-83.313
46.25	-1.9836		45.25	0.1526		42.25	-84.3811
46.5	-2.2888		45.5	0.3052		42.5	-84.6863
46.75	-1.9836		45.75	0.3052		42.75	-83.7708
47	-1.5259		46	-0.6104		43	-83.1604
47.25	-1.3733		46.25	-0.4578		43.25	-81.6345
47.5	-1.9836		46.5	-0.4578		43.5	-81.4819
47.75	-1.5259		46.75	-0.7629		43.75	-81.7871
48	-1.2207		47	-1.2207		44	-81.0242
48.25	-2.1362		47.25	-2.2888		44.25	-81.6345
48.5	-2.1362		47.5	-1.5259		44.5	-82.55
48.75	-1.8311		47.75	-0.7629		44.75	-83.313
49	-2.1362		48	-1.5259		45	-82.8552
49.25	-1.6785		48.25	-2.4414		45.25	-83.6182
49.5	-1.6785		48.5	-1.6785		45.5	-82.8552
49.75	-1.2207		48.75	-1.9836		45.75	-82.7026
50	-2.2888		49	-1.6785		46	-81.1768
50.25	-2.4414		49.25	-1.8311		46.25	-81.9397
50.5	-1.6785		49.5	-2.2888		46.5	-80.8716
50.75	-1.8311		49.75	-3.3569		46.75	-81.1768
51	-2.594		50	-2.7466		47	-81.4819
51.25	-1.9836		50.25	-3.0518		47.25	-80.2612
51.5	-1.8311		50.5	-2.1362		47.5	-81.1768
51.75	-1.9836		50.75	-2.594		47.75	-81.3293
52	-2.4414		51	-2.8992		48	-81.0242
52.25	-2.2888		51.25	-3.5095		48.25	-81.1768
52.5	-2.1362		51.5	-1.5259		48.5	-81.1768
52.75	-2.4414		51.75	-2.8992		48.75	-80.8716
53	-1.8311		52	-3.0518		49	-81.7871
53.25	-1.6785		52.25	-3.5095		49.25	-79.0405
53.5	-1.9836		52.5	-4.5776		49.5	-78.7354
53.75	-1.9836		52.75	-2.7466		49.75	-79.8035
54	-1.9836		53	-3.0518		50	-79.3457
54.25	-1.5259		53.25	-3.3569		50.25	-78.7354
54.5	-2.1362		53.5	-4.7302		50.5	-78.125
54.75	-1.5259		53.75	-4.2725		50.75	-78.8879
55	-1.3733		54	-2.7466		51	-78.5828
55.25	-1.5259		54.25	-4.5776		51.25	-79.1931
55.5	-2.594		54.5	-3.3569		51.5	-77.6672
55.75	-2.594		54.75	-3.2043		51.75	-76.5991
56	-1.5259		55	-3.2043		52	-77.5146
56.25	-1.8311		55.25	-2.8992		52.25	-78.5828
56.5	-1.8311		55.5	-2.2888		52.5	-78.7354
56.75	-1.2207		55.75	-1.8311		52.75	-79.3457
57	-1.6785		56	-1.3733		53	-80.1086
57.25	-1.3733		56.25	-0.9155		53.25	-78.8879
57.5	-1.5259		56.5	-1.6785		53.5	-78.4302
57.75	-1.5259		56.75	-1.5259		53.75	-79.3457
58	-2.1362		57	-0.3052		54	-78.5828
58.25	-2.2888		57.25	-0.3052		54.25	-80.5664
58.5	-1.6785		57.5	0.1526		54.5	-81.3293
58.75	-0.9155		57.75	-0.3052		54.75	-80.719
59	-1.9836		58	-0.7629		55	-80.2612
59.25	-2.594		58.25	-1.3733		55.25	-79.1931
59.5	-2.1362		58.5	-0.9155		55.5	-79.3457
59.75	-1.6785		58.75	-1.2207		55.75	-81.6345
60	-1.2207		59	-1.5259		56	-81.1768
60.25	-1.5259		59.25	-1.2207		56.25	-81.4819
60.5	-2.1362		59.5	-0.6104		56.5	-80.1086
60.75	-2.1362		59.75	0		56.75	-79.3457
61	-91.7053		60	-0.1526		57	-79.6509
61.25	-262.909		60.25	-0.4578		57.25	-79.3457
61.5	-292.664		60.5	0.3052		57.5	-80.1086
61.75	-263.672		60.75	1.2207		57.75	-80.5664
62	-237.427		61	-361.786		58	-79.6509
62.25	-218.506		61.25	-815.582		58.25	-80.1086
62.5	-203.4		61.5	-733.643		58.5	-80.2612
62.75	-188.446		61.75	-561.523		58.75	-79.8035
63	-174.713		62	-434.113		59	-78.4302
63.25	-162.811		62.25	-337.982		59.25	-80.1086
63.5	-151.977		62.5	-265.656		59.5	-79.0405
63.75	-142.212		62.75	-211.182		59.75	-80.1086
64	-132.904		63	-169.067		60	-78.5828
64.25	-124.359		63.25	-137.024		60.25	-78.125
64.5	-115.662		63.5	-111.999		60.5	-79.4983
64.75	-109.253		63.75	-91.8579		60.75	-79.6509
65	-102.997		64	-77.5146		61	-158.081
65.25	-96.5881		64.25	-65.7654		61.25	-633.24
65.5	-90.9424		64.5	-55.8472		61.5	-848.999
65.75	-85.144		64.75	-48.8281		61.75	-684.662
66	-80.2612		65	-43.1824		62	-514.221
66.25	-75.2258		65.25	-39.0625		62.25	-398.712
66.5	-70.4956		65.5	-35.0952		62.5	-321.045
66.75	-66.0706		65.75	-33.8745		62.75	-266.876
67	-62.561		66	-30.5176		63	-229.034
67.25	-59.2041		66.25	-28.0762		63.25	-201.569
67.5	-56.4575		66.5	-26.8555		63.5	-180.969
67.75	-53.7109		66.75	-25.7874		63.75	-167.084
68	-51.1169		67	-24.5667		64	-158.997
68.25	-48.5229		67.25	-22.1252		64.25	-152.435
68.5	-45.7764		67.5	-21.8201		64.5	-146.179
68.75	-43.7927		67.75	-21.8201		64.75	-141.754
69	-40.4358		68	-20.5994		65	-139.16
69.25	-37.8418		68.25	-21.0571		65.25	-137.024
69.5	-36.3159		68.5	-21.0571		65.5	-135.803
69.75	-35.2478		68.75	-19.8364		65.75	-135.04
70	-33.8745		69	-21.2097		66	-134.43
70.25	-31.7383		69.25	-21.5149		66.25	-134.888
70.5	-30.2124		69.5	-19.2261		66.5	-135.345
70.75	-29.2969		69.75	-18.6157		66.75	-136.108
71	-28.2288		70	-19.5313		67	-137.634
71.25	-26.5503		70.25	-19.3787		67.25	-138.397
71.5	-26.0925		70.5	-19.989		67.5	-138.092
71.75	-24.2615		70.75	-20.5994		67.75	-138.245
72	-23.0408		71	-20.5994		68	-137.787
72.25	-22.1252		71.25	-19.3787		68.25	-139.008
72.5	-21.2097		71.5	-20.752		68.5	-140.533
72.75	-20.752		71.75	-19.989		68.75	-140.991
73	-19.989		72	-19.3787		69	-141.754
73.25	-18.7683		72.25	-20.2942		69.25	-140.991
73.5	-18.3105		72.5	-22.2778		69.5	-140.686
73.75	-18.3105		72.75	-21.5149		69.75	-139.923
74	-17.0898		73	-20.752		70	-140.381
74.25	-16.3269		73.25	-20.1416		70.25	-138.245
74.5	-15.2588		73.5	-19.8364		70.5	-136.719
74.75	-16.1743		73.75	-20.4468		70.75	-137.024
75	-15.2588		74	-19.6838		71	-136.261
75.25	-14.3433		74.25	-19.0735		71.25	-135.803
75.5	-14.0381		74.5	-19.2261		71.5	-136.414
75.75	-13.1226		74.75	-19.3787		71.75	-135.803
76	-13.1226		75	-18.6157		72	-132.599
76.25	-13.4277		75.25	-18.158		72.25	-133.362
76.5	-12.8174		75.5	-18.4631		72.5	-133.667
76.75	-13.1226		75.75	-17.395		72.75	-133.209
77	-12.6648		76	-17.2424		73	-134.277
77.25	-12.207		76.25	-18.4631		73.25	-134.888
77.5	-11.5967		76.5	-18.7683		73.5	-134.583
77.75	-11.4441		76.75	-18.3105		73.75	-135.498
78	-11.4441		77	-17.7002		74	-135.04
78.25	-10.6812		77.25	-17.2424		74.25	-133.82
78.5	-10.0708		77.5	-17.395		74.5	-135.803
78.75	-9.9182		77.75	-16.6321		74.75	-137.177
79	-11.1389		78	-16.9373		75	-137.482
79.25	-10.376		78.25	-17.395		75.25	-138.397
79.5	-9.9182		78.5	-17.8528		75.5	-139.923
79.75	-10.0708		78.75	-18.158		75.75	-139.008
80	-9.9182		79	-16.7847		76	-137.482
80.25	-10.2234		79.25	-15.564		76.25	-137.634
80.5	-10.0708		79.5	-15.564		76.5	-138.855
80.75	-9.1553		79.75	-16.6321		76.75	-137.482
81	-9.1553		80	-17.395		77	-136.719
81.25	-9.3079		80.25	-16.6321		77.25	-137.329
81.5	-10.0708		80.5	-15.564		77.5	-139.465
81.75	-9.4604		80.75	-14.9536		77.75	-138.092
82	-8.8501		81	-15.1062		78	-137.177
82.25	-9.613		81.25	-15.2588		78.25	-137.482
82.5	-9.3079		81.5	-16.7847		78.5	-138.245
82.75	-8.5449		81.75	-17.7002		78.75	-137.787
83	-8.2397		82	-16.0217		79	-138.245
83.25	-8.6975		82.25	-15.7166		79.25	-137.329
83.5	-9.1553		82.5	-14.801		79.5	-137.177
83.75	-8.8501		82.75	-14.6484		79.75	-137.024
84	-8.6975		83	-14.3433		80	-138.092
84.25	-7.9346		83.25	-13.7329		80.25	-138.855
84.5	-7.9346		83.5	-14.3433		80.5	-138.245
84.75	-8.0872		83.75	-14.3433		80.75	-139.16
85	-7.6294		84	-14.6484		81	-139.77
85.25	-7.019		84.25	-15.2588		81.25	-140.839
85.5	-7.782		84.5	-15.2588		81.5	-140.533
85.75	-7.4768		84.75	-15.7166		81.75	-139.923
86	-7.4768		85	-15.7166		82	-138.855
86.25	-7.782		85.25	-15.7166		82.25	-137.634
86.5	-7.3242		85.5	-14.6484		82.5	-137.482
86.75	-7.9346		85.75	-15.8691		82.75	-136.871
87	-7.6294		86	-16.4795		83	-137.177
87.25	-7.782		86.25	-17.0898		83.25	-137.024
87.5	-7.782		86.5	-17.5476		83.5	-136.566
87.75	-8.5449		86.75	-17.395		83.75	-136.261
88	-7.9346		87	-17.5476		84	-136.108
88.25	-7.4768		87.25	-17.5476		84.25	-136.414
88.5	-7.9346		87.5	-17.2424		84.5	-137.634
88.75	-7.6294		87.75	-17.2424		84.75	-137.329
89	-7.1716		88	-17.0898		85	-137.634
89.25	-7.019		88.25	-16.6321		85.25	-138.092
89.5	-7.782		88.5	-16.4795		85.5	-137.329
89.75	-8.0872		88.75	-16.7847		85.75	-138.855
90	-7.782		89	-16.9373		86	-137.787
90.25	-8.0872		89.25	-17.0898		86.25	-136.566
90.5	-6.5613		89.5	-16.1743		86.5	-136.414
90.75	-7.3242		89.75	-15.7166		86.75	-135.345
91	-8.6975		90	-17.2424		87	-135.345
91.25	-8.0872		90.25	-17.8528		87.25	-133.972
91.5	-8.2397		90.5	-16.0217		87.5	-133.209
91.75	-8.0872		90.75	-16.7847		87.75	-132.294
92	-7.3242		91	-18.3105		88	-134.125
92.25	-7.019		91.25	-17.5476		88.25	-131.683
92.5	-7.019		91.5	-16.7847		88.5	-131.226
92.75	-7.4768		91.75	-16.9373		88.75	-132.294
93	-7.4768		92	-17.8528		89	-133.667
93.25	-7.3242		92.25	-18.4631		89.25	-135.803
93.5	-7.3242		92.5	-19.0735		89.5	-136.414
93.75	-7.3242		92.75	-19.6838		89.75	-134.43
94	-8.0872		93	-19.2261		90	-135.193
94.25	-8.2397		93.25	-18.9209		90.25	-136.261
94.5	-7.4768		93.5	-18.7683		90.5	-138.092
94.75	-7.3242		93.75	-17.395		90.75	-140.076
95	-6.5613		94	-17.395		91	-138.092
95.25	-7.3242		94.25	-17.0898		91.25	-137.177
95.5	-7.782		94.5	-18.0054		91.5	-137.024
95.75	-7.1716		94.75	-17.395		91.75	-138.092
96	-7.9346		95	-17.7002		92	-138.092
96.25	-8.5449		95.25	-17.395		92.25	-137.94
96.5	-8.0872		95.5	-16.9373		92.5	-137.634
96.75	-7.3242		95.75	-16.9373		92.75	-137.482
97	-7.782		96	-15.8691		93	-137.787
97.25	-7.6294		96.25	-15.7166		93.25	-137.329
97.5	-6.8665		96.5	-16.1743		93.5	-136.414
97.75	-7.3242		96.75	-15.8691		93.75	-135.651
98	-6.2561		97	-16.4795		94	-136.414
98.25	-6.8665		97.25	-17.395		94.25	-135.803
98.5	-8.0872		97.5	-16.6321		94.5	-134.888
98.75	-7.6294		97.75	-15.8691		94.75	-134.125
99	-7.1716		98	-16.3269		95	-131.988
99.25	-7.782		98.25	-14.9536		95.25	-133.057
99.5	-8.0872		98.5	-14.801		95.5	-135.956
99.75	-7.6294		98.75	-14.6484		95.75	-135.345
100	-7.6294		99	-14.801		96	-134.888
100.25	-7.6294		99.25	-15.564		96.25	-135.498
100.5	-7.6294		99.5	-15.2588		96.5	-136.719
100.75	-7.9346		99.75	-14.6484		96.75	-139.313
101	-8.3923		100	-14.4958		97	-139.618
101.25	-8.0872		100.25	-14.801		97.25	-137.329
101.5	-7.4768		100.5	-14.6484		97.5	-136.566
101.75	-7.019		100.75	-14.6484		97.75	-135.345
102	-6.2561		101	-14.3433		98	-134.735
102.25	-7.3242		101.25	-12.6648		98.25	-135.345
102.5	-7.782		101.5	-12.8174		98.5	-137.329
102.75	-7.1716		101.75	-14.1907		98.75	-136.566
103	-6.8665		102	-14.0381		99	-134.888
103.25	-6.5613		102.25	-12.8174		99.25	-135.04
103.5	-7.019		102.5	-12.0544		99.5	-133.362
103.75	-7.019		102.75	-11.7493		99.75	-131.836
104	-7.3242		103	-13.1226		100	-130.157
104.25	-7.3242		103.25	-13.4277		100.25	-129.7
104.5	-7.3242		103.5	-13.1226		100.5	-130.615
104.75	-8.0872		103.75	-13.5803		100.75	-131.836
105	-7.6294		104	-13.4277		101	-132.446
105.25	-6.5613		104.25	-13.1226		101.25	-132.904
105.5	-7.1716		104.5	-12.97		101.5	-132.751
105.75	-7.6294		104.75	-12.8174		101.75	-131.836
106	-8.2397		105	-13.7329		102	-131.836
106.25	-7.9346		105.25	-15.1062		102.25	-131.378
106.5	-7.4768		105.5	-15.7166		102.5	-131.226
106.75	-7.3242		105.75	-15.7166		102.75	-132.599
107	-7.4768		106	-16.0217		103	-134.43
107.25	-7.4768		106.25	-16.0217		103.25	-134.43
107.5	-6.7139		106.5	-16.3269		103.5	-133.667
107.75	-6.8665		106.75	-15.4114		103.75	-134.583
108	-7.019		107	-16.1743		104	-137.329
108.25	-7.3242		107.25	-16.1743		104.25	-137.177
108.5	-6.8665		107.5	-16.1743		104.5	-136.719
108.75	-6.5613		107.75	-16.7847		104.75	-136.108
109	-7.1716		108	-16.9373		105	-135.803
109.25	-7.9346		108.25	-16.7847		105.25	-136.108
109.5	-7.1716		108.5	-16.6321		105.5	-135.803
109.75	-7.019		108.75	-16.4795		105.75	-136.566
110	-7.4768		109	-16.3269		106	-136.414
110.25	-7.6294		109.25	-15.7166		106.25	-133.972
110.5	-6.7139		109.5	-16.1743		106.5	-131.836
110.75	-7.3242		109.75	-15.8691		106.75	-131.073
111	-7.4768		110	-16.6321		107	-130.768
111.25	-8.0872		110.25	-17.5476		107.25	-130.31
111.5	-8.0872		110.5	-16.7847		107.5	-130.31
111.75	-7.4768		110.75	-17.7002		107.75	-130.768
112	-7.9346		111	-17.395		108	-130.463
112.25	-6.7139		111.25	-16.7847		108.25	-129.242
112.5	-6.5613		111.5	-16.3269		108.5	-127.869
112.75	-6.5613		111.75	-17.395		108.75	-129.089
113	-6.7139		112	-16.3269		109	-130.157
113.25	-7.3242		112.25	-17.5476		109.25	-131.683
113.5	-7.6294		112.5	-18.6157		109.5	-131.988
113.75	-7.3242		112.75	-17.395		109.75	-131.836
114	-6.7139		113	-18.0054		110	-131.836
114.25	-6.8665		113.25	-17.0898		110.25	-132.751
114.5	-6.2561		113.5	-18.0054		110.5	-133.209
114.75	-6.5613		113.75	-19.0735		110.75	-134.277
115	-7.4768		114	-17.395		111	-135.803
115.25	-7.9346		114.25	-16.4795		111.25	-137.634
115.5	-7.3242		114.5	-16.4795		111.5	-137.024
115.75	-7.3242		114.75	-16.0217		111.75	-136.871
116	-7.4768		115	-15.2588		112	-136.566
116.25	-7.1716		115.25	-15.4114		112.25	-135.04
116.5	-7.782		115.5	-14.9536		112.5	-135.803
116.75	-6.7139		115.75	-15.8691		112.75	-135.651
117	-6.8665		116	-14.6484		113	-135.193
117.25	-7.782		116.25	-14.0381		113.25	-137.177
117.5	-7.1716		116.5	-14.4958		113.5	-137.177
117.75	-7.4768		116.75	-14.6484		113.75	-137.024
118	-6.8665		117	-14.0381		114	-137.634
118.25	-6.2561		117.25	-14.0381		114.25	-136.871
118.5	-7.782		117.5	-15.4114		114.5	-135.04
118.75	-7.019		117.75	-14.801		114.75	-133.82
119	-7.019		118	-14.3433		115	-134.735
119.25	-7.6294		118.25	-14.6484		115.25	-135.193
119.5	-6.2561		118.5	-14.3433		115.5	-135.956
119.75	-7.1716		118.75	-14.3433		115.75	-132.904
120	-6.4087		119	-14.1907		116	-131.531
120.25	-6.5613		119.25	-14.3433		116.25	-131.988
120.5	-7.9346		119.5	-13.7329		116.5	-132.446
120.75	-7.4768		119.75	-13.4277		116.75	-132.446
121	-7.019		120	-14.4958		117	-133.972
121.25	-6.2561		120.25	-14.3433		117.25	-134.583
121.5	-6.4087		120.5	-14.0381		117.5	-134.277
121.75	-7.4768		120.75	-14.0381		117.75	-133.972
122	-7.9346		121	-13.4277		118	-132.904
122.25	-7.6294		121.25	-13.1226		118.25	-132.294
122.5	-7.4768		121.5	-14.4958		118.5	-131.378
122.75	-7.019		121.75	-13.7329		118.75	-130.31
123	-6.5613		122	-14.0381		119	-131.226
123.25	-6.8665		122.25	-13.5803		119.25	-131.226
123.5	-7.3242		122.5	-12.0544		119.5	-132.446
123.75	-7.9346		122.75	-12.3596		119.75	-133.972
124	-7.9346		123	-13.4277		120	-135.803
124.25	-7.1716		123.25	-12.0544		120.25	-135.498
124.5	-7.019		123.5	-11.9019		120.5	-134.735
124.75	-6.7139		123.75	-13.1226		120.75	-133.514
125	-6.7139		124	-12.8174		121	-133.82
125.25	-7.019		124.25	-13.1226		121.25	-135.651
125.5	-7.9346		124.5	-13.2751		121.5	-137.482
125.75	-8.3923		124.75	-13.7329		121.75	-139.923
126	-8.2397		125	-14.3433		122	-140.076
126.25	-7.782		125.25	-14.0381		122.25	-139.77
126.5	-7.782		125.5	-14.4958		122.5	-139.77
126.75	-7.9346		125.75	-14.6484		122.75	-137.177
127	-8.0872		126	-15.1062		123	-138.245
127.25	-7.019		126.25	-16.3269		123.25	-138.245
127.5	-7.782		126.5	-15.8691		123.5	-138.397
127.75	-7.4768		126.75	-14.0381		123.75	-138.855
128	-8.5449		127	-14.6484		124	-139.77
128.25	-7.782		127.25	-14.9536		124.25	-140.839
128.5	-6.5613		127.5	-14.801		124.5	-140.839
128.75	-7.1716		127.75	-15.564		124.75	-140.533
129	-7.1716		128	-16.4795		125	-140.839
129.25	-7.4768		128.25	-15.8691		125.25	-139.313
129.5	-7.782		128.5	-14.9536		125.5	-137.94
129.75	-7.9346		128.75	-15.1062		125.75	-136.871
130	-7.1716		129	-15.2588		126	-136.871
130.25	-7.6294		129.25	-14.4958		126.25	-137.787
130.5	-7.782		129.5	-14.9536		126.5	-136.719
130.75	-7.9346		129.75	-15.564		126.75	-137.177
131	-7.9346		130	-15.2588		127	-137.94
131.25	-8.2397		130.25	-15.1062		127.25	-137.024
131.5	-8.0872		130.5	-15.8691		127.5	-137.177
131.75	-7.782		130.75	-15.8691		127.75	-135.498
132	-8.5449		131	-15.4114		128	-135.193
132.25	-7.9346		131.25	-14.9536		128.25	-134.583
132.5	-7.3242		131.5	-15.4114		128.5	-132.599
132.75	-7.019		131.75	-16.1743		128.75	-130.31
133	-7.4768		132	-16.9373		129	-131.073
133.25	-7.019		132.25	-17.2424		129.25	-130.31
133.5	-8.6975		132.5	-18.4631		129.5	-130.463
133.75	-7.9346		132.75	-19.5313		129.75	-129.089
134	-7.019		133	-17.2424		130	-129.7
134.25	-6.8665		133.25	-15.2588		130.25	-129.547
134.5	-7.782		133.5	-16.6321		130.5	-131.531
134.75	-7.6294		133.75	-16.4795		130.75	-132.446
135	-7.782		134	-15.8691		131	-133.667
135.25	-7.4768		134.25	-16.6321		131.25	-134.43
135.5	-7.4768		134.5	-17.5476		131.5	-133.362
135.75	-8.3923		134.75	-17.0898		131.75	-131.531
136	-8.2397		135	-16.3269		132	-131.073
136.25	-7.6294		135.25	-16.0217		132.25	-131.531
136.5	-7.9346		135.5	-15.8691		132.5	-132.599
136.75	-7.4768		135.75	-16.0217		132.75	-132.141
137	-8.0872		136	-15.7166		133	-133.057
137.25	-7.6294		136.25	-16.3269		133.25	-133.667
137.5	-7.4768		136.5	-15.4114		133.5	-135.193
137.75	-7.6294		136.75	-13.8855		133.75	-133.82
138	-7.6294		137	-15.8691		134	-133.209
138.25	-7.4768		137.25	-16.4795		134.25	-133.972
138.5	-6.8665		137.5	-16.0217		134.5	-134.125
138.75	-7.3242		137.75	-16.4795		134.75	-134.735
139	-8.0872		138	-15.2588		135	-135.193
139.25	-8.5449		138.25	-14.9536		135.25	-135.193
139.5	-7.9346		138.5	-15.4114		135.5	-135.04
139.75	-7.6294		138.75	-15.4114		135.75	-135.04
140	-7.4768		139	-15.4114		136	-133.667
140.25	-7.9346		139.25	-16.1743		136.25	-134.888
140.5	-7.9346		139.5	-14.9536		136.5	-137.94
140.75	-7.782		139.75	-14.3433		136.75	-137.024
141	-8.2397		140	-14.9536		137	-135.651
141.25	-8.3923		140.25	-15.8691		137.25	-136.261
141.5	-7.782		140.5	-15.4114		137.5	-137.482
141.75	-7.6294		140.75	-14.1907		137.75	-137.329
142	-7.782		141	-14.801		138	-137.94
142.25	-7.9346		141.25	-13.8855		138.25	-138.397
142.5	-7.782		141.5	-14.3433		138.5	-138.092
142.75	-7.1716		141.75	-13.8855		138.75	-137.024
143	-7.6294		142	-15.1062		139	-136.414
143.25	-7.9346		142.25	-15.7166		139.25	-133.514
143.5	-7.6294		142.5	-13.7329		139.5	-133.362
143.75	-8.0872		142.75	-12.8174		139.75	-133.209
144	-8.0872		143	-12.97		140	-132.599
144.25	-7.4768		143.25	-14.0381		140.25	-131.378
144.5	-8.3923		143.5	-13.7329		140.5	-130.31
144.75	-7.4768		143.75	-14.0381		140.75	-131.988
145	-6.8665		144	-13.8855		141	-132.751
145.25	-7.4768		144.25	-13.7329		141.25	-131.378
145.5	-7.3242		144.5	-14.4958		141.5	-132.141
145.75	-6.5613		144.75	-14.1907		141.75	-133.209
146	-6.8665		145	-14.3433		142	-133.057
146.25	-7.6294		145.25	-13.7329		142.25	-133.209
146.5	-7.1716		145.5	-14.3433		142.5	-134.888
146.75	-6.5613		145.75	-15.564		142.75	-135.498
147	-7.019		146	-15.7166		143	-135.345
147.25	-8.0872		146.25	-14.801		143.25	-135.345
147.5	-7.782		146.5	-14.9536		143.5	-136.108
147.75	-7.4768		146.75	-16.4795		143.75	-135.651
148	-7.782		147	-16.6321		144	-136.719
148.25	-7.782		147.25	-16.0217		144.25	-135.803
148.5	-7.4768		147.5	-15.8691		144.5	-136.261
148.75	-7.6294		147.75	-15.2588		144.75	-135.956
149	-7.782		148	-15.7166		145	-136.108
149.25	-7.1716		148.25	-16.3269		145.25	-135.956
149.5	-7.1716		148.5	-15.7166		145.5	-137.329
149.75	-7.6294		148.75	-15.8691		145.75	-137.329
150	-7.4768		149	-16.3269		146	-136.414
150.25	-7.4768		149.25	-15.8691		146.25	-135.04
150.5	-8.0872		149.5	-16.3269		146.5	-135.651
150.75	-7.782		149.75	-17.0898		146.75	-136.566
151	-7.4768		150	-16.6321		147	-136.108
151.25	-7.4768		150.25	-16.0217		147.25	-136.719
151.5	-8.5449		150.5	-16.0217		147.5	-135.651
151.75	-8.2397		150.75	-17.0898		147.75	-134.888
152	-7.6294		151	-18.158		148	-134.888
152.25	-7.782		151.25	-17.395		148.25	-135.04
152.5	-7.782		151.5	-16.7847		148.5	-134.125
152.75	-7.4768		151.75	-17.5476		148.75	-134.583
153	-7.3242		152	-17.7002		149	-134.43
153.25	-7.1716		152.25	-15.8691		149.25	-134.43
153.5	-8.2397		152.5	-17.8528		149.5	-133.82
153.75	-8.0872		152.75	-17.8528		149.75	-134.735
154	-7.3242		153	-18.6157		150	-134.43
154.25	-7.019		153.25	-18.3105		150.25	-132.904
154.5	-8.5449		153.5	-17.5476		150.5	-132.446
154.75	-7.782		153.75	-18.0054		150.75	-130.005
155	-7.4768		154	-17.8528		151	-130.463
155.25	-8.2397		154.25	-16.3269		151.25	-132.141
155.5	-7.782		154.5	-16.3269		151.5	-132.599
155.75	-7.9346		154.75	-17.2424		151.75	-133.82
156	-7.782		155	-18.0054		152	-134.125
156.25	-8.0872		155.25	-17.7002		152.25	-134.583
156.5	-7.9346		155.5	-16.7847		152.5	-133.514
156.75	-8.0872		155.75	-15.1062		152.75	-135.803
157	-7.9346		156	-16.3269		153	-136.261
157.25	-7.6294		156.25	-16.7847		153.25	-134.735
157.5	-7.6294		156.5	-15.7166		153.5	-134.735
157.75	-7.9346		156.75	-15.8691		153.75	-133.972
158	-7.782		157	-16.9373		154	-133.972
158.25	-7.782		157.25	-16.7847		154.25	-133.972
158.5	-7.9346		157.5	-15.8691		154.5	-134.583
158.75	-7.9346		157.75	-15.4114		154.75	-134.735
159	-8.5449		158	-15.4114		155	-134.125
159.25	-7.9346		158.25	-15.2588		155.25	-133.972
159.5	-8.0872		158.5	-15.2588		155.5	-133.972
159.75	-8.8501		158.75	-15.1062		155.75	-133.209
160	-8.0872		159	-15.2588		156	-133.057
160.25	-8.0872		159.25	-15.564		156.25	-132.294
160.5	-8.5449		159.5	-16.1743		156.5	-133.514
160.75	-7.1716		159.75	-15.564		156.75	-133.362
161	-7.1716		160	-14.3433		157	-131.988
161.25	-7.3242		160.25	-14.6484		157.25	-131.073
161.5	-6.8665		160.5	-14.6484		157.5	-131.378
161.75	-5.6458		160.75	-15.2588		157.75	-131.531
162	-5.3406		161	-13.7329		158	-131.836
162.25	-5.7983		161.25	-12.5122		158.25	-130.31
162.5	-6.1035		161.5	-11.5967		158.5	-129.089
162.75	-5.0354		161.75	-8.3923		158.75	-129.547
163	-3.9673		162	-8.3923		159	-128.784
163.25	-3.8147		162.25	-7.3242		159.25	-128.784
163.5	-4.1199		162.5	-5.3406		159.5	-129.089
163.75	-3.2043		162.75	-5.6458		159.75	-129.089
164	-3.3569		163	-4.8828		160	-129.7
164.25	-3.2043		163.25	-3.3569		160.25	-129.242
164.5	-2.8992		163.5	-3.5095		160.5	-129.394
164.75	-2.7466		163.75	-4.2725		160.75	-129.394
165	-1.8311		164	-5.4932		161	-129.089
165.25	-1.9836		164.25	-5.3406		161.25	-128.937
165.5	-1.5259		164.5	-4.2725		161.5	-127.869
165.75	-1.5259		164.75	-4.425		161.75	-126.038
166	-0.6104		165	-5.0354		162	-123.901
166.25	-1.0681		165.25	-5.9509		162.25	-123.901
166.5	-1.3733		165.5	-5.6458		162.5	-124.512
166.75	-0.6104		165.75	-5.7983		162.75	-123.901
167	-0.6104		166	-5.9509		163	-125.427
167.25	-0.6104		166.25	-5.4932		163.25	-125.732
167.5	-0.1526		166.5	-5.7983		163.5	-125.732
167.75	0.6104		166.75	-6.7139		163.75	-126.953
168	0.3052		167	-6.1035		164	-127.106
168.25	0.3052		167.25	-5.7983		164.25	-125.122
168.5	-0.1526		167.5	-6.1035		164.5	-124.664
168.75	0.1526		167.75	-6.5613		164.75	-124.969
169	0		168	-6.1035		165	-124.359
169.25	0.4578		168.25	-5.4932		165.25	-124.817
169.5	1.0681		168.5	-5.3406		165.5	-126.343
169.75	1.3733		168.75	-4.7302		165.75	-125.427
170	0.9155		169	-5.3406		166	-125.122
170.25	1.0681		169.25	-7.1716		166.25	-128.174
170.5	1.2207		169.5	-7.6294		166.5	-130.463
170.75	0.9155		169.75	-6.5613		166.75	-129.852
171	1.2207		170	-5.0354		167	-129.547
171.25	1.0681		170.25	-5.7983		167.25	-129.242
171.5	1.5259		170.5	-5.6458		167.5	-129.7
171.75	1.9836		170.75	-6.2561		167.75	-128.479
172	1.5259		171	-6.7139		168	-130.31
172.25	1.2207		171.25	-6.1035		168.25	-130.768
172.5	1.5259		171.5	-7.6294		168.5	-128.784
172.75	1.3733		171.75	-7.6294		168.75	-126.648
173	2.1362		172	-6.7139		169	-127.258
173.25	1.3733		172.25	-6.1035		169.25	-127.869
173.5	1.6785		172.5	-8.3923		169.5	-127.564
173.75	1.8311		172.75	-7.6294		169.75	-127.258
174	1.9836		173	-7.782		170	-126.038
174.25	1.9836		173.25	-8.5449		170.25	-126.038
174.5	1.9836		173.5	-7.1716		170.5	-124.817
174.75	2.4414		173.75	-6.5613		170.75	-125.427
175	1.8311		174	-5.9509		171	-125.122
175.25	2.1362		174.25	-5.9509		171.25	-125.732
175.5	2.594		174.5	-4.7302		171.5	-124.817
175.75	2.594		174.75	-4.7302		171.75	-123.291
176	2.1362		175	-4.5776		172	-122.376
176.25	1.9836		175.25	-4.7302		172.25	-121.765
176.5	1.8311		175.5	-5.188		172.5	-121.765
176.75	2.1362		175.75	-5.3406		172.75	-123.138
177	2.2888		176	-5.3406		173	-122.528
177.25	2.2888		176.25	-4.425		173.25	-122.833
177.5	3.0518		176.5	-4.2725		173.5	-123.291
177.75	2.8992		176.75	-2.8992		173.75	-123.444
178	2.1362		177	-2.1362		174	-123.138
178.25	2.594		177.25	-3.0518		174.25	-122.986
178.5	3.2043		177.5	-3.8147		174.5	-122.223
178.75	2.7466		177.75	-3.5095		174.75	-121.918
179	2.1362		178	-3.2043		175	-121.46
179.25	1.9836		178.25	-2.7466		175.25	-120.392
179.5	2.2888		178.5	-2.594		175.5	-122.223
179.75	2.4414		178.75	-2.594		175.75	-122.07
180	2.594		179	-2.594		176	-121.612
180.25	2.8992		179.25	-2.594		176.25	-121.765
180.5	2.4414		179.5	-2.8992		176.5	-122.07
180.75	2.4414		179.75	-3.9673		176.75	-122.376
181	2.1362		180	-4.2725		177	-122.376
181.25	2.4414		180.25	-1.9836		177.25	-122.376
181.5	2.8992		180.5	-0.9155		177.5	-121.765
181.75	2.1362		180.75	-1.3733		177.75	-120.392
182	2.2888		181	-1.8311		178	-120.392
182.25	2.8992		181.25	-2.594		178.25	-119.171
182.5	3.2043		181.5	-2.8992		178.5	-119.171
182.75	3.0518		181.75	-1.5259		178.75	-119.171
183	2.4414		182	-1.5259		179	-118.103
183.25	3.3569		182.25	-0.7629		179.25	-117.798
183.5	3.0518		182.5	0.3052		179.5	-119.019
183.75	3.3569		182.75	0.4578		179.75	-117.645
184	3.9673		183	1.3733		180	-117.798
184.25	3.3569		183.25	-0.3052		180.25	-117.035
184.5	2.8992		183.5	-0.3052		180.5	-116.577
184.75	2.594		183.75	0.1526		180.75	-117.188
185	2.4414		184	-0.4578		181	-117.035
185.25	2.4414		184.25	-0.4578		181.25	-116.272
185.5	2.7466		184.5	-1.0681		181.5	-116.73
185.75	3.3569		184.75	-1.6785		181.75	-115.204
186	3.5095		185	-0.9155		182	-115.204
186.25	2.8992		185.25	-0.1526		182.25	-114.899
186.5	3.2043		185.5	0		182.5	-115.814
186.75	2.2888		185.75	-0.6104		182.75	-116.577
187	3.0518		186	-1.2207		183	-116.425
187.25	2.8992		186.25	-0.7629		183.25	-116.73
187.5	2.594		186.5	-1.2207		183.5	-117.95
187.75	3.3569		186.75	-0.4578		183.75	-116.882
188	2.594		187	0.6104		184	-115.662
188.25	2.4414		187.25	1.0681		184.25	-115.509
188.5	3.0518		187.5	-0.9155		184.5	-115.051
188.75	3.3569		187.75	-2.1362		184.75	-113.525
189	3.2043		188	-0.7629		185	-113.068
189.25	3.0518		188.25	-0.4578		185.25	-114.136
189.5	3.3569		188.5	-0.4578		185.5	-114.136
189.75	3.0518		188.75	-0.1526		185.75	-112.915
190	4.1199		189	-1.5259		186	-113.525
190.25	3.5095		189.25	-1.9836		186.25	-113.831
190.5	2.4414		189.5	-1.2207		186.5	-114.136
190.75	2.7466		189.75	-1.5259		186.75	-113.983
191	2.8992		190	-1.2207		187	-115.814
191.25	3.2043		190.25	-1.6785		187.25	-115.509
191.5	3.3569		190.5	-1.2207		187.5	-116.577
191.75	3.8147		190.75	-2.1362		187.75	-115.662
192	3.8147		191	-1.5259		188	-116.272
192.25	3.3569		191.25	-1.8311		188.25	-115.967
192.5	2.8992		191.5	-1.8311		188.5	-116.119
192.75	3.0518		191.75	-1.0681		188.75	-114.899
193	3.3569		192	-0.6104		189	-115.204
193.25	3.0518		192.25	-2.4414		189.25	-113.831
193.5	3.3569		192.5	-3.8147		189.5	-113.373
193.75	3.2043		192.75	-4.1199		189.75	-113.373
194	3.5095		193	-3.3569		190	-112.915
194.25	3.5095		193.25	-3.8147		190.25	-113.373
194.5	3.2043		193.5	-3.6621		190.5	-115.204
194.75	3.0518		193.75	-2.4414		190.75	-115.662
195	3.2043		194	-2.2888		191	-116.73
195.25	3.3569		194.25	-1.5259		191.25	-117.188
195.5	3.3569		194.5	-1.5259		191.5	-115.356
195.75	3.0518		194.75	0.1526		191.75	-114.441
196	3.3569		195	-0.4578		192	-115.204
196.25	4.2725		195.25	-0.7629		192.25	-115.814
196.5	3.9673		195.5	-1.5259		192.5	-113.983
196.75	3.9673		195.75	-0.7629		192.75	-112.457
197	3.6621		196	-0.1526		193	-112.61
197.25	2.7466		196.25	-1.0681		193.25	-114.288
197.5	3.0518		196.5	-0.4578		193.5	-114.746
197.75	3.2043		196.75	-0.4578		193.75	-115.204
198	4.1199		197	-1.2207		194	-112.915
198.25	4.5776		197.25	0.3052		194.25	-112.61
198.5	3.8147		197.5	-0.6104		194.5	-114.594
198.75	3.8147		197.75	0.6104		194.75	-113.983
199	4.425		198	0.9155		195	-114.746
199.25	4.2725		198.25	0.9155		195.25	-112.763
199.5	3.3569		198.5	0.6104		195.5	-111.847
199.75	3.0518		198.75	-0.6104		195.75	-110.931
200	3.5095		199	0		196	-112.61
200.25	3.3569		199.25	0.3052		196.25	-112.915
200.5	3.8147		199.5	1.9836		196.5	-111.389
200.75	3.6621		199.75	1.6785		196.75	-111.694
201	3.9673		200	0.3052		197	-111.847
201.25	3.8147		200.25	1.3733		197.25	-112.457
201.5	3.6621		200.5	1.3733		197.5	-110.321
201.75	3.3569		200.75	1.6785		197.75	-110.321
202	2.8992		201	1.5259		198	-111.542
202.25	2.4414		201.25	2.4414		198.25	-111.694
202.5	2.594		201.5	1.6785		198.5	-112.61
202.75	3.8147		201.75	0.9155		198.75	-113.22
203	3.0518		202	1.3733		199	-113.831
203.25	3.6621		202.25	2.594		199.25	-113.983
203.5	4.2725		202.5	3.5095		199.5	-113.831
203.75	4.1199		202.75	3.6621		199.75	-111.999
204	3.6621		203	3.0518		200	-111.237
204.25	3.2043		203.25	3.9673		200.25	-111.694
204.5	3.5095		203.5	4.5776		200.5	-111.847
204.75	3.8147		203.75	3.2043		200.75	-111.542
205	4.1199		204	2.1362		201	-112.61
205.25	3.3569		204.25	1.0681		201.25	-112.305
205.5	3.6621		204.5	1.9836		201.5	-112.915
205.75	3.5095		204.75	1.6785		201.75	-112.915
206	2.8992		205	2.1362		202	-111.847
206.25	4.1199		205.25	2.7466		202.25	-111.999
206.5	4.2725		205.5	2.7466		202.5	-112.763
206.75	4.425		205.75	1.0681		202.75	-111.999
207	3.8147		206	0.7629		203	-109.863
207.25	3.8147		206.25	2.2888		203.25	-109.406
207.5	3.5095		206.5	1.0681		203.5	-108.948
207.75	3.3569		206.75	0.1526		203.75	-107.422
208	3.0518		207	0.6104		204	-106.964
208.25	3.3569		207.25	0.7629		204.25	-106.506
208.5	2.7466		207.5	0.9155		204.5	-105.438
208.75	3.5095		207.75	0.9155		204.75	-106.201
209	3.8147		208	0.4578		205	-105.743
209.25	3.9673		208.25	0.7629		205.25	-106.659
209.5	3.9673		208.5	0.3052		205.5	-107.727
209.75	4.1199		208.75	-0.1526		205.75	-110.016
210	4.2725		209	0.7629		206	-110.321
210.25	3.9673		209.25	0.1526		206.25	-110.931
210.5	3.3569		209.5	0.9155		206.5	-108.795
210.75	3.9673		209.75	1.0681		206.75	-108.49
211	4.5776		210	1.3733		207	-109.1
211.25	3.9673		210.25	0.6104		207.25	-109.253
211.5	3.9673		210.5	0.7629		207.5	-108.337
211.75	4.425		210.75	0.7629		207.75	-107.269
212	4.2725		211	0.3052		208	-108.795
212.25	4.7302		211.25	0.3052		208.25	-110.626
212.5	3.8147		211.5	-0.6104		208.5	-109.863
212.75	4.1199		211.75	-0.4578		208.75	-107.575
213	3.8147		212	0.4578		209	-106.964
213.25	4.1199		212.25	0.3052		209.25	-107.88
213.5	4.2725		212.5	-1.2207		209.5	-108.185
213.75	5.188		212.75	-1.3733		209.75	-105.438
214	5.188		213	-0.7629		210	-106.049
214.25	4.1199		213.25	0		210.25	-104.981
214.5	4.1199		213.5	-0.7629		210.5	-104.675
214.75	3.9673		213.75	0		210.75	-105.133
215	4.1199		214	2.2888		211	-105.591
215.25	4.5776		214.25	1.2207		211.25	-105.286
215.5	4.1199		214.5	1.5259		211.5	-106.201
215.75	4.7302		214.75	0.9155		211.75	-106.506
216	4.8828		215	1.0681		212	-106.659
216.25	4.7302		215.25	-0.3052		212.25	-106.506
216.5	4.2725		215.5	-1.5259		212.5	-106.354
216.75	4.1199		215.75	0.7629		212.75	-104.37
217	5.3406		216	1.6785		213	-105.133
217.25	4.8828		216.25	3.0518		213.25	-105.896
217.5	5.0354		216.5	2.1362		213.5	-104.065
217.75	4.7302		216.75	1.0681		213.75	-103.149
218	4.425		217	1.6785		214	-102.997
218.25	3.8147		217.25	3.0518		214.25	-102.539
218.5	4.2725		217.5	1.8311		214.5	-102.539
218.75	4.2725		217.75	2.1362		214.75	-101.929
219	5.188		218	2.1362		215	-102.997
219.25	5.0354		218.25	1.9836		215.25	-102.386
219.5	4.2725		218.5	1.0681		215.5	-101.624
219.75	4.2725		218.75	1.5259		215.75	-99.6399
220	4.5776		219	2.7466		216	-99.3347
220.25	4.425		219.25	2.8992		216.25	-100.25
220.5	4.1199		219.5	2.594		216.5	-99.4873
220.75	4.7302		219.75	3.6621		216.75	-101.013
221	4.425		220	3.6621		217	-99.9451
221.25	4.1199		220.25	2.8992		217.25	-99.1821
221.5	3.9673		220.5	3.2043		217.5	-99.6399
221.75	4.2725		220.75	3.6621		217.75	-99.6399
222	4.8828		221	3.2043		218	-100.098
222.25	4.8828		221.25	2.7466		218.25	-99.6399
222.5	3.5095		221.5	3.6621		218.5	-99.3347
222.75	3.3569		221.75	2.7466		218.75	-97.9614
223	4.2725		222	3.5095		219	-97.9614
223.25	4.1199		222.25	3.9673		219.25	-99.0295
223.5	5.188		222.5	5.3406		219.5	-98.4192
223.75	4.8828		222.75	4.1199		219.75	-99.3347
224	4.8828		223	4.5776		220	-100.861
224.25	4.8828		223.25	4.5776		220.25	-101.166
224.5	5.3406		223.5	4.2725		220.5	-101.776
224.75	5.6458		223.75	4.5776		220.75	-101.013
225	3.9673		224	5.188		221	-98.4192
225.25	4.1199		224.25	3.8147		221.25	-98.7244
225.5	4.8828		224.5	2.594		221.5	-98.2666
225.75	5.3406		224.75	4.5776		221.75	-99.0295
226	4.8828		225	5.188		222	-99.6399
226.25	5.4932		225.25	3.5095		222.25	-98.114
226.5	5.188		225.5	2.594		222.5	-96.1304
226.75	5.0354		225.75	3.2043		222.75	-96.7407
227	4.5776		226	3.9673		223	-97.9614
227.25	4.7302		226.25	2.8992		223.25	-98.2666
227.5	5.188		226.5	2.594		223.5	-97.9614
227.75	4.7302		226.75	3.2043		223.75	-95.52
228	4.425		227	2.594		224	-95.6726
228.25	5.3406		227.25	2.8992		224.25	-93.689
228.5	6.2561		227.5	2.594		224.5	-93.3838
228.75	6.1035		227.75	3.8147		224.75	-94.4519
229	5.3406		228	3.5095		225	-93.689
229.25	5.4932		228.25	3.5095		225.25	-93.8416
229.5	5.7983		228.5	4.425		225.5	-91.4001
229.75	5.6458		228.75	4.2725		225.75	-91.095
230	6.2561		229	3.0518		226	-91.5527
230.25	4.8828		229.25	3.6621		226.25	-90.6372
230.5	5.3406		229.5	2.8992		226.5	-91.5527
230.75	5.3406		229.75	1.9836		226.75	-93.0786
231	4.7302		230	2.594		227	-94.1467
231.25	5.3406		230.25	3.5095		227.25	-94.6045
231.5	5.7983		230.5	3.5095		227.5	-94.1467
231.75	5.7983		230.75	3.6621		227.75	-94.2993
232	5.3406		231	2.7466		228	-93.8416
232.25	5.188		231.25	2.8992		228.25	-93.0786
232.5	4.8828		231.5	1.6785		228.5	-92.6208
232.75	5.4932		231.75	2.2888		228.75	-91.7053
233	6.5613		232	2.594		229	-91.5527
233.25	5.9509		232.25	2.7466		229.25	-92.7734
233.5	5.188		232.5	1.2207		229.5	-93.5364
233.75	5.188		232.75	1.2207		229.75	-92.3157
234	5.6458		233	1.0681		230	-92.0105
234.25	6.1035		233.25	-1.2207		230.25	-93.9941
234.5	6.2561		233.5	0		230.5	-93.8416
234.75	5.7983		233.75	1.6785		230.75	-92.0105
235	5.9509		234	2.1362		231	-91.8579
235.25	5.7983		234.25	2.4414		231.25	-92.4683
235.5	5.7983		234.5	1.5259		231.5	-93.3838
235.75	6.4087		234.75	1.6785		231.75	-92.6208
236	6.1035		235	1.3733		232	-92.0105
236.25	5.9509		235.25	1.6785		232.25	-93.3838
236.5	5.6458		235.5	2.1362		232.5	-92.926
236.75	5.7983		235.75	2.7466		232.75	-92.0105
237	5.9509		236	1.6785		233	-91.7053
237.25	5.3406		236.25	1.5259		233.25	-92.1631
237.5	4.8828		236.5	2.8992		233.5	-90.9424
237.75	5.7983		236.75	3.3569		233.75	-90.332
238	5.6458		237	2.4414		234	-90.9424
238.25	5.4932		237.25	2.8992		234.25	-91.7053
238.5	5.6458		237.5	2.1362		234.5	-92.0105
238.75	5.4932		237.75	1.9836		234.75	-92.926
239	6.1035		238	2.8992		235	-93.3838
239.25	6.1035		238.25	3.9673		235.25	-92.926
239.5	5.7983		238.5	4.425		235.5	-92.6208
239.75	6.1035		238.75	3.0518		235.75	-92.0105
240	5.6458		239	3.3569		236	-90.4846
240.25	6.1035		239.25	3.9673		236.25	-89.4165
240.5	5.7983		239.5	4.425		236.5	-89.5691
240.75	6.1035		239.75	4.1199		236.75	-90.332
241	6.1035		240	4.425		237	-90.9424
241.25	6.1035		240.25	3.9673		237.25	-91.5527
241.5	5.6458		240.5	4.7302		237.5	-91.095
241.75	5.9509		240.75	5.3406		237.75	-90.0269
242	6.4087		241	5.0354		238	-90.6372
242.25	6.4087		241.25	3.6621		238.25	-90.0269
242.5	5.7983		241.5	5.0354		238.5	-88.1958
242.75	5.9509		241.75	4.2725		238.75	-87.2803
243	5.9509		242	4.5776		239	-86.5173
243.25	5.7983		242.25	5.0354		239.25	-86.3647
243.5	5.7983		242.5	5.3406		239.5	-87.2803
243.75	5.7983		242.75	6.7139		239.75	-89.2639
244	5.6458		243	7.9346		240	-89.8743
244.25	5.9509		243.25	7.4768		240.25	-89.8743
244.5	6.5613		243.5	7.019		240.5	-89.8743
244.75	6.5613		243.75	4.8828		240.75	-89.4165
245	6.8665		244	4.7302		241	-90.1794
245.25	6.7139		244.25	5.3406		241.25	-90.0269
245.5	5.9509		244.5	6.1035		241.5	-90.6372
245.75	6.1035		244.75	5.3406		241.75	-88.6536
246	6.4087		245	5.9509		242	-86.9751
246.25	6.7139		245.25	5.6458		242.25	-85.7544
246.5	6.4087		245.5	4.425		242.5	-86.0596
246.75	6.8665		245.75	4.5776		242.75	-85.4492
247	6.7139		246	3.9673		243	-84.0759
247.25	6.4087		246.25	2.7466		243.25	-84.0759
247.5	6.2561		246.5	2.1362		243.5	-85.2966
247.75	5.9509		246.75	3.3569		243.75	-85.6018
248	6.1035		247	2.594		244	-84.9915
248.25	5.188		247.25	1.6785		244.25	-85.6018
248.5	5.4932		247.5	1.0681		244.5	-85.7544
248.75	5.7983		247.75	1.9836		244.75	-87.5854
249	6.4087		248	2.4414		245	-89.7217
249.25	6.8665		248.25	0.9155		245.25	-90.1794
249.5	6.7139		248.5	-0.3052		245.5	-90.4846
249.75	6.5613		248.75	1.0681		245.75	-90.332
250	6.8665		249	2.594		246	-89.5691
250.25	6.8665		249.25	2.2888		246.25	-89.8743
250.5	5.7983		249.5	2.1362		246.5	-91.4001
250.75	5.9509		249.75	1.5259		246.75	-92.3157
251	6.5613		250	1.6785		247	-92.3157
251.25	6.7139		250.25	1.2207		247.25	-88.9587
251.5	6.4087		250.5	2.1362		247.5	-90.0269
251.75	6.4087		250.75	1.5259		247.75	-90.6372
252	6.5613		251	0.6104		248	-89.8743
252.25	6.1035		251.25	1.6785		248.25	-88.6536
252.5	6.5613		251.5	1.9836		248.5	-87.5854
252.75	6.2561		251.75	1.8311		248.75	-86.9751
253	5.7983		252	0.7629		249	-86.2122
253.25	6.4087		252.25	0.3052		249.25	-87.2803
253.5	7.6294		252.5	-0.9155		249.5	-88.1958
253.75	7.019		252.75	0.6104		249.75	-86.2122
254	6.7139		253	0.6104		250	-83.9233
254.25	6.2561		253.25	-0.6104		250.25	-84.0759
254.5	6.1035		253.5	-0.7629		250.5	-84.8389
254.75	6.1035		253.75	-0.1526		250.75	-83.9233
255	5.6458		254	-0.9155		251	-82.8552
255.25	6.7139		254.25	0.1526		251.25	-83.9233
255.5	6.7139		254.5	0		251.5	-84.2285
255.75	6.7139		254.75	-0.7629		251.75	-83.9233
256	6.7139		255	1.2207		252	-84.9915
256.25	6.7139		255.25	0.1526		252.25	-86.0596
256.5	6.7139		255.5	-1.9836		252.5	-85.6018
256.75	6.5613		255.75	0.4578		252.75	-85.2966
257	5.9509		256	1.0681		253	-83.9233
257.25	5.7983		256.25	2.1362		253.25	-83.1604
257.5	6.5613		256.5	2.4414		253.5	-83.7708
257.75	7.6294		256.75	1.0681		253.75	-83.0078
258	7.019		257	1.2207		254	-82.7026
258.25	5.9509		257.25	1.6785		254.25	-81.6345
258.5	6.4087		257.5	0.3052		254.5	-81.3293
258.75	6.2561		257.75	0.6104		254.75	-82.2449
259	6.5613		258	1.8311		255	-82.2449
259.25	6.7139		258.25	1.2207		255.25	-81.4819
259.5	7.019		258.5	1.0681		255.5	-82.0923
259.75	7.3242		258.75	0.7629		255.75	-83.1604
260	6.2561		259	0.1526		256	-82.7026
260.25	7.019		259.25	-0.1526		256.25	-83.313
260.5	7.3242		259.5	0.6104		256.5	-84.8389
260.75	7.1716		259.75	0.4578		256.75	-84.6863
261	6.4087		260	1.3733		257	-84.0759
261.25	6.4087		260.25	-0.1526		257.25	-83.4656
261.5	6.8665		260.5	-0.9155		257.5	-82.55
261.75	6.5613		260.75	0.1526		257.75	-83.313
262	5.4932		261	0.1526		258	-81.7871
262.25	5.4932		261.25	-1.3733		258.25	-81.6345
262.5	6.7139		261.5	0		258.5	-81.1768
262.75	6.4087		261.75	-0.1526		258.75	-82.3975
263	6.7139		262	0		259	-81.0242
263.25	6.2561		262.25	-0.4578		259.25	-80.2612
263.5	7.3242		262.5	-0.3052		259.5	-79.8035
263.75	7.6294		262.75	0.3052		259.75	-79.6509
264	7.9346		263	1.2207		260	-81.1768
264.25	7.4768		263.25	0.3052		260.25	-81.7871
264.5	7.782		263.5	1.2207		260.5	-80.4138
264.75	7.3242		263.75	1.3733		260.75	-79.4983
265	7.4768		264	0.7629		261	-80.1086
265.25	7.3242		264.25	-1.0681		261.25	-81.4819
265.5	7.019		264.5	0.1526		261.5	-80.5664
265.75	6.8665		264.75	-0.6104		261.75	-79.8035
266	6.2561		265	0.4578		262	-79.6509
266.25	6.7139		265.25	-1.0681		262.25	-77.6672
266.5	6.8665		265.5	-2.7466		262.5	-77.2095
266.75	7.3242		265.75	-3.2043		262.75	-77.3621
267	6.8665		266	-3.6621		263	-76.7517
267.25	6.5613		266.25	-4.5776		263.25	-77.3621
267.5	7.3242		266.5	-3.6621		263.5	-77.8198
267.75	7.6294		266.75	-3.8147		263.75	-78.4302
268	7.1716		267	-4.7302		264	-77.2095
268.25	7.019		267.25	-5.7983		264.25	-78.8879
268.5	7.4768		267.5	-6.2561		264.5	-78.8879
268.75	7.9346		267.75	-6.1035		264.75	-78.4302
269	7.019		268	-6.8665		265	-77.9724
269.25	7.6294		268.25	-8.3923		265.25	-78.7354
269.5	8.0872		268.5	-7.782		265.5	-77.5146
269.75	7.782		268.75	-6.7139		265.75	-76.4465
270	6.8665		269	-8.2397		266	-76.7517
270.25	7.782		269.25	-9.3079		266.25	-78.8879
270.5	7.3242		269.5	-8.6975		266.5	-78.7354
270.75	7.1716		269.75	-7.1716		266.75	-77.9724
271	6.7139		270	-5.7983		267	-77.3621
271.25	6.5613		270.25	-6.1035		267.25	-78.125
271.5	6.8665		270.5	-7.9346		267.5	-77.9724
271.75	7.6294		270.75	-9.4604		267.75	-77.8198
272	7.782		271	-10.5286		268	-77.0569
272.25	7.3242		271.25	-11.1389		268.25	-77.0569
272.5	7.4768		271.5	-11.2915		268.5	-77.5146
272.75	7.9346		271.75	-11.9019		268.75	-77.6672
273	7.9346		272	-12.97		269	-77.2095
273.25	7.9346		272.25	-14.3433		269.25	-76.4465
273.5	7.4768		272.5	-15.564		269.5	-74.1577
273.75	7.1716		272.75	-16.7847		269.75	-73.8525
274	7.1716		273	-17.0898		270	-75.6836
274.25	7.019		273.25	-15.8691		270.25	-75.0732
274.5	7.3242		273.5	-17.2424		270.5	-75.6836
274.75	7.1716		273.75	-16.0217		270.75	-75.2258
275	7.782		274	-16.3269		271	-73.5474
275.25	7.4768		274.25	-17.7002		271.25	-72.7844
275.5	7.019		274.5	-18.4631		271.5	-72.4792
275.75	7.019		274.75	-18.158		271.75	-73.8525
276	7.782		275	-18.158		272	-74.1577
276.25	7.3242		275.25	-16.7847		272.25	-72.6318
276.5	7.4768		275.5	-16.7847		272.5	-73.2422
276.75	6.8665		275.75	-17.8528		272.75	-73.0896
277	8.0872		276	-19.6838		273	-73.3948
277.25	8.3923		276.25	-20.5994		273.25	-72.4792
277.5	7.3242		276.5	-20.752		273.5	-73.0896
277.75	7.6294		276.75	-20.2942		273.75	-73.7
278	7.4768		277	-18.9209		274	-73.8525
278.25	7.4768		277.25	-19.2261		274.25	-74.3103
278.5	7.4768		277.5	-20.1416		274.5	-75.0732
278.75	7.4768		277.75	-19.989		274.75	-74.0051
279	8.3923		278	-18.9209		275	-73.2422
279.25	7.782		278.25	-20.1416		275.25	-72.7844
279.5	7.782		278.5	-20.2942		275.5	-72.1741
279.75	8.5449		278.75	-20.1416		275.75	-72.7844
280	7.6294		279	-20.752		276	-72.3267
280.25	7.4768		279.25	-20.9045		276.25	-73.2422
280.5	7.6294		279.5	-22.1252		276.5	-75.0732
280.75	7.3242		279.75	-23.9563		276.75	-73.7
281	7.019		280	-25.7874		277	-74.3103
281.25	7.3242		280.25	-26.0925		277.25	-74.9207
281.5	7.4768		280.5	-27.1606		277.5	-75.3784
281.75	7.782		280.75	-27.3132		277.75	-74.3103
282	7.4768		281	-27.9236		278	-74.3103
282.25	7.6294		281.25	-29.4495		278.25	-73.5474
282.5	7.3242		281.5	-29.1443		278.5	-74.1577
282.75	7.1716		281.75	-29.4495		278.75	-74.3103
283	7.9346		282	-29.2969		279	-72.937
283.25	7.019		282.25	-30.365		279.25	-73.7
283.5	7.4768		282.5	-31.4331		279.5	-73.2422
283.75	8.2397		282.75	-33.5693		279.75	-73.3948
284	7.6294		283	-37.2314		280	-74.6155
284.25	7.782		283.25	-39.2151		280.25	-73.8525
284.5	8.3923		283.5	-38.7573		280.5	-75.0732
284.75	8.0872		283.75	-40.1306		280.75	-74.0051
285	7.782		284	-41.9617		281	-73.5474
285.25	7.9346		284.25	-44.0979		281.25	-73.0896
285.5	7.9346		284.5	-44.7083		281.5	-71.4111
285.75	7.782		284.75	-47.9126		281.75	-72.1741
286	7.4768		285	-50.6592		282	-72.1741
286.25	7.1716		285.25	-52.6428		282.25	-71.106
286.5	7.9346		285.5	-54.6265		282.5	-72.0215
286.75	7.782		285.75	-56.9153		282.75	-72.937
287	7.019		286	-56.9153		283	-70.9534
287.25	8.2397		286.25	-57.0679		283.25	-70.6482
287.5	9.3079		286.5	-57.8308		283.5	-71.106
287.75	8.3923		286.75	-57.8308		283.75	-70.8008
288	7.3242		287	-59.5093		284	-71.5637
288.25	7.3242		287.25	-59.5093		284.25	-70.1904
288.5	7.4768		287.5	-59.8145		284.5	-70.6482
288.75	7.782		287.75	-60.2722		284.75	-71.2585
289	7.9346		288	-60.8826		285	-71.7163
289.25	7.782		288.25	-59.8145		285.25	-71.4111
289.5	8.3923		288.5	-60.4248		285.5	-69.5801
289.75	8.0872		288.75	-60.5774		285.75	-69.4275
290	8.2397		289	-60.2722		286	-70.343
290.25	7.9346		289.25	-61.4929		286.25	-71.106
290.5	7.4768		289.5	-62.7136		286.5	-70.4956
290.75	7.782		289.75	-64.6973		286.75	-71.2585
291	7.9346		290	-66.5283		287	-70.9534
291.25	8.3923		290.25	-66.0706		287.25	-70.1904
291.5	8.2397		290.5	-66.8335		287.5	-70.0378
291.75	8.2397		290.75	-69.7327		287.75	-69.5801
292	8.3923		291	-68.9697		288	-68.8171
292.25	7.9346		291.25	-71.2585		288.25	-67.9016
292.5	8.2397		291.5	-75.0732		288.5	-67.4438
292.75	8.0872		291.75	-77.2095		288.75	-67.5964
293	8.3923		292	-77.5146		289	-67.4438
293.25	7.6294		292.25	-79.4983		289.25	-67.2913
293.5	7.782		292.5	-78.4302		289.5	-66.8335
293.75	7.1716		292.75	-77.8198		289.75	-67.2913
294	8.2397		293	-76.9043		290	-67.5964
294.25	8.6975		293.25	-75.9888		290.25	-68.0542
294.5	8.5449		293.5	-75.0732		290.5	-69.2749
294.75	7.782		293.75	-75.0732		290.75	-68.512
295	8.2397		294	-74.1577		291	-67.5964
295.25	8.2397		294.25	-75.2258		291.25	-66.8335
295.5	8.3923		294.5	-75.0732		291.5	-67.749
295.75	9.1553		294.75	-72.937		291.75	-69.8853
296	8.6975		295	-70.0378		292	-70.8008
296.25	8.0872		295.25	-70.6482		292.25	-70.4956
296.5	8.3923		295.5	-70.343		292.5	-71.4111
296.75	8.3923		295.75	-71.106		292.75	-69.8853
297	8.2397		296	-70.0378		293	-70.343
297.25	9.4604		296.25	-68.8171		293.25	-70.1904
297.5	9.3079		296.5	-68.9697		293.5	-69.8853
297.75	8.8501		296.75	-67.9016		293.75	-68.2068
298	8.0872		297	-69.2749		294	-69.7327
298.25	8.5449		297.25	-70.6482		294.25	-67.749
298.5	9.1553		297.5	-68.8171		294.5	-68.0542
298.75	8.5449		297.75	-68.9697		294.75	-67.5964
299	8.6975		298	-71.106		295	-68.2068
299.25	7.9346		298.25	-73.5474		295.25	-68.512
299.5	8.5449		298.5	-73.2422		295.5	-68.3594
299.75	8.5449		298.75	-71.4111		295.75	-68.0542
300	7.6294		299	-69.8853		296	-66.9861
300.25	8.6975		299.25	-68.6646		296.25	-67.4438
300.5	9.0027		299.5	-68.2068		296.5	-67.4438
300.75	8.0872		299.75	-65.6128		296.75	-67.2913
301	7.9346		300	-62.8662		297	-66.8335
301.25	8.8501		300.25	-60.8826		297.25	-65.3076
301.5	9.1553		300.5	-58.5938		297.5	-65.6128
301.75	9.3079		300.75	-56.9153		297.75	-65.155
302	9.0027		301	-55.6946		298	-66.5283
302.25	8.5449		301.25	-53.7109		298.25	-64.8499
302.5	7.9346		301.5	-50.8118		298.5	-65.155
302.75	7.4768		301.75	-49.4385		298.75	-63.9343
303	7.9346		302	-48.5229		299	-64.5447
303.25	8.2397		302.25	-46.9971		299.25	-65.0024
303.5	8.3923		302.5	-44.5557		299.5	-63.6292
303.75	8.0872		302.75	-44.4031		299.75	-64.0869
304	9.0027		303	-44.4031		300	-63.6292
304.25	9.0027		303.25	-43.7927		300.25	-63.7817
304.5	8.0872		303.5	-42.572		300.5	-64.5447
304.75	9.0027		303.75	-41.3513		300.75	-64.6973
305	8.8501		304	-40.1306		301	-64.3921
305.25	8.2397		304.25	-41.1987		301.25	-64.8499
305.5	8.5449		304.5	-42.1143		301.5	-65.155
305.75	8.6975		304.75	-42.2668		301.75	-63.7817
306	7.782		305	-40.4358		302	-63.6292
306.25	8.5449		305.25	-38.7573		302.25	-63.7817
306.5	8.2397		305.5	-37.8418		302.5	-64.5447
306.75	8.3923		305.75	-36.6211		302.75	-64.5447
307	7.9346		306	-35.553		303	-64.2395
307.25	7.782		306.25	-36.4685		303.25	-64.3921
307.5	8.6975		306.5	-38.2996		303.5	-65.0024
307.75	9.4604		306.75	-38.6047		303.75	-65.3076
308	8.2397		307	-38.4521		304	-64.2395
308.25	8.2397		307.25	-37.384		304.25	-64.5447
308.5	8.0872		307.5	-37.0789		304.5	-64.8499
308.75	8.2397		307.75	-37.384		304.75	-63.4766
309	7.9346		308	-39.3677		305	-62.8662
309.25	8.8501		308.25	-41.1987		305.25	-62.7136
309.5	8.2397		308.5	-40.741		305.5	-62.7136
309.75	8.2397		308.75	-39.978		305.75	-62.4084
310	8.2397		309	-39.5203		306	-62.1033
310.25	7.9346		309.25	-39.3677		306.25	-62.8662
310.5	7.4768		309.5	-38.9099		306.5	-64.2395
310.75	8.8501		309.75	-38.2996		306.75	-63.4766
311	9.0027		310	-36.6211		307	-64.6973
311.25	8.3923		310.25	-36.1633		307.25	-64.5447
311.5	8.0872		310.5	-37.2314		307.5	-64.5447
311.75	8.6975		310.75	-36.1633		307.75	-63.324
312	8.2397		311	-35.0952		308	-62.2559
312.25	7.782		311.25	-33.8745		308.25	-63.6292
312.5	8.2397		311.5	-34.3323		308.5	-63.1714
312.75	8.8501		311.75	-35.8582		308.75	-62.1033
313	8.2397		312	-36.4685		309	-62.4084
313.25	8.5449		312.25	-35.4004		309.25	-62.2559
313.5	8.0872		312.5	-34.9426		309.5	-60.4248
313.75	8.6975		312.75	-35.0952		309.75	-61.1877
314	8.6975		313	-34.3323		310	-61.7981
314.25	8.5449		313.25	-32.6538		310.25	-60.2722
314.5	8.5449		313.5	-32.3486		310.5	-60.8826
314.75	8.2397		313.75	-31.4331		310.75	-61.0352
315	7.9346		314	-30.6702		311	-60.5774
315.25	7.9346		314.25	-30.8228		311.25	-60.4248
315.5	8.2397		314.5	-31.8909		311.5	-59.8145
315.75	8.5449		314.75	-32.3486		311.75	-60.1196
316	8.3923		315	-30.365		312	-60.73
316.25	8.2397		315.25	-30.6702		312.25	-61.0352
316.5	8.8501		315.5	-31.1279		312.5	-60.5774
316.75	7.782		315.75	-31.2805		312.75	-60.2722
317	7.4768		316	-29.9072		313	-59.3567
317.25	8.3923		316.25	-29.6021		313.25	-59.3567
317.5	8.2397		316.5	-29.7546		313.5	-58.7463
317.75	8.0872		316.75	-28.6865		313.75	-57.8308
318	8.2397		317	-27.9236		314	-59.2041
318.25	8.0872		317.25	-27.4658		314.25	-57.9834
318.5	7.9346		317.5	-27.3132		314.5	-58.5938
318.75	7.1716		317.75	-26.7029		314.75	-58.5938
319	7.019		318	-28.0762		315	-57.9834
319.25	7.019		318.25	-28.9917		315.25	-57.5256
319.5	7.6294		318.5	-27.4658		315.5	-56.6101
319.75	7.3242		318.75	-26.5503		315.75	-56.3049
320	7.782		319	-26.2451		316	-55.8472
320.25	8.0872		319.25	-25.9399		316.25	-56.7627
320.5	8.0872		319.5	-23.8037		316.5	-57.2205
320.75	6.8665		319.75	-23.3459		316.75	-57.2205
321	7.019		320	-24.8718		317	-56.4575
321.25	7.3242		320.25	-23.4985		317.25	-56.4575
321.5	7.1716		320.5	-22.8882		317.5	-56.4575
321.75	7.4768		320.75	-22.1252		317.75	-56.6101
322	7.9346		321	-20.9045		318	-56.9153
322.25	7.9346		321.25	-18.4631		318.25	-55.8472
322.5	7.6294		321.5	-18.158		318.5	-57.0679
322.75	8.0872		321.75	-20.1416		318.75	-56.6101
323	7.4768		322	-21.2097		319	-55.6946
323.25	8.0872		322.25	-19.8364		319.25	-55.6946
323.5	7.3242		322.5	-16.6321		319.5	-56.3049
323.75	7.1716		322.75	-15.7166		319.75	-56.6101
324	7.019		323	-15.1062		320	-55.3894
324.25	7.019		323.25	-15.564		320.25	-54.3213
324.5	7.1716		323.5	-14.3433		320.5	-55.3894
324.75	7.6294		323.75	-13.5803		320.75	-55.3894
325	6.7139		324	-13.1226		321	-55.3894
325.25	7.1716		324.25	-14.6484		321.25	-55.2368
325.5	6.8665		324.5	-13.5803		321.5	-55.9998
325.75	6.7139		324.75	-13.1226		321.75	-54.3213
326	7.3242		325	-12.0544		322	-54.0161
326.25	6.8665		325.25	-11.7493		322.25	-55.542
326.5	6.5613		325.5	-11.2915		322.5	-54.0161
326.75	6.2561		325.75	-10.8337		322.75	-53.5583
327	6.4087		326	-9.9182		323	-53.8635
327.25	6.1035		326.25	-11.2915		323.25	-54.3213
327.5	7.1716		326.5	-11.1389		323.5	-55.3894
327.75	6.1035		326.75	-9.7656		323.75	-54.9316
328	6.1035		327	-10.8337		324	-55.0842
328.25	6.2561		327.25	-10.8337		324.25	-54.6265
328.5	7.019		327.5	-11.5967		324.5	-53.4058
328.75	7.019		327.75	-11.5967		324.75	-52.6428
329	6.4087		328	-11.4441		325	-53.8635
329.25	6.5613		328.25	-12.5122		325.25	-53.8635
329.5	7.1716		328.5	-12.3596		325.5	-54.9316
329.75	5.9509		328.75	-12.6648		325.75	-55.3894
330	5.9509		329	-11.2915		326	-54.7791
330.25	6.1035		329.25	-10.6812		326.25	-54.3213
330.5	5.9509		329.5	-10.9863		326.5	-54.3213
330.75	6.5613		329.75	-11.4441		326.75	-55.0842
331	6.7139		330	-11.9019		327	-55.6946
331.25	6.1035		330.25	-12.5122		327.25	-55.3894
331.5	6.5613		330.5	-11.9019		327.5	-54.7791
331.75	6.2561		330.75	-12.207		327.75	-53.8635
332	5.9509		331	-12.5122		328	-52.7954
332.25	5.6458		331.25	-12.8174		328.25	-52.6428
332.5	6.4087		331.5	-13.8855		328.5	-53.1006
332.75	6.1035		331.75	-13.5803		328.75	-53.2532
333	5.0354		332	-12.97		329	-53.1006
333.25	4.8828		332.25	-12.8174		329.25	-53.7109
333.5	5.188		332.5	-13.7329		329.5	-52.948
333.75	4.7302		332.75	-13.5803		329.75	-54.9316
334	5.9509		333	-13.5803		330	-53.5583
334.25	5.188		333.25	-12.8174		330.25	-52.7954
334.5	5.6458		333.5	-13.4277		330.5	-53.1006
334.75	5.6458		333.75	-14.4958		330.75	-52.4902
335	6.1035		334	-14.801		331	-52.0325
335.25	5.3406		334.25	-14.0381		331.25	-52.1851
335.5	4.8828		334.5	-13.1226		331.5	-52.7954
335.75	5.3406		334.75	-11.9019		331.75	-52.3376
336	4.8828		335	-11.1389		332	-52.0325
336.25	5.0354		335.25	-11.5967		332.25	-52.7954
336.5	5.3406		335.5	-10.9863		332.5	-52.6428
336.75	4.5776		335.75	-10.6812		332.75	-51.8799
337	5.0354		336	-10.2234		333	-52.7954
337.25	4.8828		336.25	-10.376		333.25	-52.0325
337.5	4.425		336.5	-10.9863		333.5	-49.2859
337.75	4.7302		336.75	-9.7656		333.75	-50.9644
338	5.3406		337	-9.1553		334	-51.5747
338.25	5.0354		337.25	-10.376		334.25	-50.8118
338.5	4.5776		337.5	-9.9182		334.5	-51.5747
338.75	3.9673		337.75	-10.5286		334.75	-49.2859
339	3.2043		338	-9.7656		335	-49.7437
339.25	3.2043		338.25	-9.613		335.25	-49.8962
339.5	3.0518		338.5	-9.3079		335.5	-50.8118
339.75	3.3569		338.75	-8.3923		335.75	-50.9644
340	3.5095		339	-9.0027		336	-49.7437
340.25	2.7466		339.25	-10.0708		336.25	-49.7437
340.5	3.0518		339.5	-10.0708		336.5	-49.4385
340.75	3.5095		339.75	-9.0027		336.75	-50.5066
341	2.4414		340	-9.3079		337	-50.8118
341.25	2.594		340.25	-9.4604		337.25	-51.2695
341.5	2.2888		340.5	-9.613		337.5	-50.9644
341.75	2.1362		340.75	-8.6975		337.75	-50.354
342	1.8311		341	-9.0027		338	-50.9644
342.25	1.5259		341.25	-9.7656		338.25	-51.5747
342.5	2.4414		341.5	-9.7656		338.5	-51.5747
342.75	1.6785		341.75	-10.376		338.75	-50.5066
343	0.9155		342	-9.9182		339	-49.2859
343.25	0.6104		342.25	-9.9182		339.25	-48.6755
343.5	0.6104		342.5	-9.4604		339.5	-49.4385
343.75	0		342.75	-9.613		339.75	-49.5911
344	-0.1526		343	-10.6812		340	-48.6755
344.25	0		343.25	-11.7493		340.25	-48.5229
344.5	-0.9155		343.5	-11.1389		340.5	-46.9971
344.75	-2.594		343.75	-11.9019		340.75	-46.9971
345	-3.6621		344	-10.5286		341	-47.4548
345.25	-3.6621		344.25	-10.9863		341.25	-47.9126
345.5	-4.5776		344.5	-11.2915		341.5	-47.4548
345.75	-5.9509		344.75	-11.9019		341.75	-47.76
346	-5.9509		345	-12.207		342	-47.3022
346.25	-6.5613		345.25	-13.4277		342.25	-47.6074
346.5	-7.6294		345.5	-13.7329		342.5	-48.2178
346.75	-8.2397		345.75	-15.1062		342.75	-47.4548
347	-9.3079		346	-15.2588		343	-47.1497
347.25	-10.0708		346.25	-14.801		343.25	-47.9126
347.5	-10.6812		346.5	-14.3433		343.5	-47.6074
347.75	-11.4441		346.75	-14.9536		343.75	-45.929
348	-12.8174		347	-14.9536		344	-45.929
348.25	-14.0381		347.25	-15.1062		344.25	-47.6074
348.5	-14.9536		347.5	-15.1062		344.5	-46.2341
348.75	-16.4795		347.75	-14.3433		344.75	-45.4712
349	-17.2424		348	-14.9536		345	-45.7764
349.25	-18.9209		348.25	-16.3269		345.25	-45.4712
349.5	-19.8364		348.5	-15.1062		345.5	-45.3186
349.75	-19.8364		348.75	-17.0898		345.75	-46.0815
350	-20.5994		349	-17.0898		346	-45.6238
350.25	-22.7356		349.25	-16.1743		346.25	-45.929
350.5	-25.4822		349.5	-16.4795		346.5	-46.2341
350.75	-27.0081		349.75	-18.6157		346.75	-45.929
351	-29.4495		350	-17.7002		347	-45.6238
351.25	-31.2805		350.25	-17.7002		347.25	-44.7083
351.5	-32.959		350.5	-18.0054		347.5	-46.0815
351.75	-35.553		350.75	-20.2942		347.75	-45.4712
352	-38.7573		351	-20.752		348	-44.7083
352.25	-43.0298		351.25	-21.5149		348.25	-42.7246
352.5	-48.6755		351.5	-20.2942		348.5	-44.4031
352.75	-54.3213		351.75	-19.6838		348.75	-45.0134
353	-60.2722		352	-19.989		349	-45.929
353.25	-68.9697		352.25	-21.5149		349.25	-46.2341
353.5	-79.1931		352.5	-23.4985		349.5	-45.929
353.75	-93.689		352.75	-22.583		349.75	-45.6238
354	-115.356		353	-22.4304		350	-45.7764
354.25	-149.078		353.25	-22.7356		350.25	-45.166
354.5	-202.179		353.5	-23.4985		350.5	-45.7764
354.75	-290.985		353.75	-23.0408		350.75	-46.5393
355	-410.461		354	-22.2778		351	-44.5557
355.25	-515.747		354.25	-21.6675		351.25	-45.4712
355.5	-567.474		354.5	-20.4468		351.5	-46.5393
355.75	-572.052		354.75	-19.989		351.75	-47.3022
356	-552.673		355	-20.2942		352	-47.4548
356.25	-527.039		355.25	-19.6838		352.25	-47.76
356.5	-500.641		355.5	-20.9045		352.5	-47.3022
356.75	-475.922		355.75	-19.5313		352.75	-46.6919
357	-455.017		356	-19.5313		353	-48.3704
357.25	-435.791		356.25	-18.6157		353.25	-48.6755
357.5	-418.701		356.5	-18.6157		353.5	-46.0815
357.75	-401.916		356.75	-18.4631		353.75	-46.5393
358	-387.573		357	-18.0054		354	-46.3867
358.25	-376.282		357.25	-19.0735		354.25	-45.4712
358.5	-363.464		357.5	-19.2261		354.5	-45.166
358.75	-352.478		357.75	-19.0735		354.75	-45.3186
359	-341.187		358	-18.9209		355	-43.7927
359.25	-329.437		358.25	-18.7683		355.25	-45.3186
359.5	-319.977		358.5	-19.0735		355.5	-44.4031
359.75	-311.279		358.75	-19.3787		355.75	-43.0298
360	-302.734		359	-19.989		356	-43.0298
360.25	-293.426		359.25	-19.989		356.25	-42.7246
360.5	-282.288		359.5	-20.2942		356.5	-43.7927
360.75	-271.454		359.75	-18.9209		356.75	-44.7083
361	-262.756		360	-20.1416		357	-42.8772
361.25	-253.143		360.25	-18.9209		357.25	-43.0298
361.5	-245.819		360.5	-18.9209		357.5	-43.6401
361.75	-236.054		360.75	-19.2261		357.75	-42.7246
362	-226.135		361	-18.9209		358	-43.0298
362.25	-218.048		361.25	-19.0735		358.25	-43.1824
362.5	-210.876		361.5	-18.3105		358.5	-43.0298
362.75	-203.552		361.75	-19.6838		358.75	-42.1143
363	-194.855		362	-20.1416		359	-41.8091
363.25	-187.073		362.25	-19.2261		359.25	-42.7246
363.5	-180.512		362.5	-19.6838		359.5	-43.1824
363.75	-171.814		362.75	-20.2942		359.75	-42.2668
364	-164.947		363	-19.989		360	-41.3513
364.25	-157.623		363.25	-19.989		360.25	-40.1306
364.5	-151.062		363.5	-19.6838		360.5	-40.741
364.75	-143.585		363.75	-18.3105		360.75	-41.3513
365	-137.024		364	-19.2261		361	-41.5039
365.25	-131.531		364.25	-19.5313		361.25	-41.3513
365.5	-125.122		364.5	-19.2261		361.5	-40.4358
365.75	-120.392		364.75	-20.1416		361.75	-41.0461
366	-115.662		365	-21.9727		362	-40.2832
366.25	-110.931		365.25	-21.8201		362.25	-40.5884
366.5	-106.964		365.5	-20.2942		362.5	-40.2832
366.75	-101.624		365.75	-20.752		362.75	-40.4358
367	-97.5037		366	-20.752		363	-41.0461
367.25	-93.0786		366.25	-22.1252		363.25	-40.2832
367.5	-88.8062		366.5	-22.1252		363.5	-39.2151
367.75	-85.6018		366.75	-22.2778		363.75	-39.3677
368	-82.55		367	-22.1252		364	-40.1306
368.25	-79.0405		367.25	-21.2097		364.25	-39.2151
368.5	-75.8362		367.5	-22.8882		364.5	-37.8418
368.75	-73.5474		367.75	-23.6511		364.75	-36.1633
369	-70.343		368	-23.9563		365	-37.6892
369.25	-67.5964		368.25	-24.7192		365.25	-38.147
369.5	-65.155		368.5	-23.1934		365.5	-38.147
369.75	-63.324		368.75	-23.3459		365.75	-37.2314
370	-61.0352		369	-25.0244		366	-37.2314
370.25	-59.0515		369.25	-24.5667		366.25	-38.147
370.5	-56.4575		369.5	-24.2615		366.5	-37.2314
370.75	-54.3213		369.75	-23.8037		366.75	-36.1633
371	-53.1006		370	-22.8882		367	-36.7737
371.25	-51.1169		370.25	-22.4304		367.25	-36.0107
371.5	-48.9807		370.5	-21.2097		367.5	-37.2314
371.75	-46.6919		370.75	-20.9045		367.75	-37.0789
372	-46.2341		371	-23.0408		368	-37.2314
372.25	-44.7083		371.25	-21.6675		368.25	-37.5366
372.5	-42.7246		371.5	-23.4985		368.5	-36.6211
372.75	-40.741		371.75	-22.7356		368.75	-37.0789
373	-40.5884		372	-23.6511		369	-37.384
373.25	-39.3677		372.25	-23.0408		369.25	-37.0789
373.5	-38.147		372.5	-23.8037		369.5	-37.6892
373.75	-36.9263		372.75	-24.4141		369.75	-36.6211
374	-35.7056		373	-23.6511		370	-34.4849
374.25	-34.6375		373.25	-24.1089		370.25	-36.3159
374.5	-33.1116		373.5	-24.2615		370.5	-37.5366
374.75	-32.5012		373.75	-24.5667		370.75	-37.0789
375	-31.8909		374	-23.0408		371	-36.9263
375.25	-30.6702		374.25	-22.4304		371.25	-36.7737
375.5	-29.4495		374.5	-23.0408		371.5	-36.3159
375.75	-28.9917		374.75	-24.1089		371.75	-37.0789
376	-27.771		375	-24.4141		372	-36.7737
376.25	-27.3132		375.25	-24.2615		372.25	-36.0107
376.5	-26.2451		375.5	-25.0244		372.5	-36.4685
376.75	-26.2451		375.75	-23.4985		372.75	-35.8582
377	-26.5503		376	-21.9727		373	-36.1633
377.25	-25.177		376.25	-22.2778		373.25	-36.9263
377.5	-23.9563		376.5	-21.6675		373.5	-37.2314
377.75	-23.3459		376.75	-21.6675		373.75	-36.3159
378	-22.583		377	-21.5149		374	-36.1633
378.25	-22.2778		377.25	-22.2778		374.25	-37.9944
378.5	-21.3623		377.5	-22.8882		374.5	-37.6892
378.75	-21.5149		377.75	-23.3459		374.75	-37.9944
379	-20.5994		378	-20.752		375	-38.9099
379.25	-19.3787		378.25	-21.8201		375.25	-37.384
379.5	-18.4631		378.5	-23.0408		375.5	-37.5366
379.75	-18.6157		378.75	-23.0408		375.75	-37.6892
380	-18.6157		379	-22.2778		376	-37.5366
380.25	-18.7683		379.25	-21.6675		376.25	-36.6211
380.5	-17.7002		379.5	-23.8037		376.5	-36.6211
380.75	-17.395		379.75	-24.1089		376.75	-36.0107
381	-17.5476		380	-23.9563		377	-34.79
381.25	-17.2424		380.25	-23.6511		377.25	-34.4849
381.5	-16.4795		380.5	-23.6511		377.5	-35.7056
381.75	-15.8691		380.75	-22.8882		377.75	-36.3159
382	-15.7166		381	-21.5149		378	-37.2314
382.25	-15.564		381.25	-21.8201		378.25	-36.1633
382.5	-15.8691		381.5	-22.4304		378.5	-35.0952
382.75	-15.564		381.75	-22.4304		378.75	-35.0952
383	-15.1062		382	-21.6675		379	-35.0952
383.25	-14.0381		382.25	-21.3623		379.25	-35.2478
383.5	-14.0381		382.5	-22.4304		379.5	-34.9426
383.75	-13.5803		382.75	-23.0408		379.75	-34.79
384	-13.5803		383	-23.1934		380	-34.9426
384.25	-13.2751		383.25	-23.4985		380.25	-34.0271
384.5	-12.97		383.5	-24.1089		380.5	-34.3323
384.75	-12.97		383.75	-23.4985		380.75	-36.1633
385	-12.6648		384	-22.583		381	-35.2478
385.25	-12.5122		384.25	-23.0408		381.25	-34.1797
385.5	-11.9019		384.5	-23.9563		381.5	-33.4167
385.75	-11.4441		384.75	-24.8718		381.75	-32.8064
386	-11.2915		385	-26.3977		382	-33.1116
386.25	-11.4441		385.25	-26.3977		382.25	-33.7219
386.5	-10.6812		385.5	-25.7874		382.5	-33.8745
386.75	-10.6812		385.75	-26.7029		382.75	-33.8745
387	-10.5286		386	-25.6348		383	-33.5693
387.25	-9.9182		386.25	-25.4822		383.25	-33.5693
387.5	-9.9182		386.5	-25.0244		383.5	-32.959
387.75	-10.2234		386.75	-25.4822		383.75	-33.1116
388	-10.376		387	-26.5503		384	-34.0271
388.25	-9.9182		387.25	-25.6348		384.25	-33.7219
388.5	-9.3079		387.5	-25.6348		384.5	-33.7219
388.75	-9.3079		387.75	-27.771		384.75	-32.5012
389	-8.5449		388	-27.6184		385	-31.7383
389.25	-8.6975		388.25	-27.1606		385.25	-31.4331
389.5	-9.1553		388.5	-27.1606		385.5	-32.5012
389.75	-9.1553		388.75	-27.1606		385.75	-31.8909
390	-8.8501		389	-27.771		386	-31.1279
390.25	-8.8501		389.25	-29.1443		386.25	-31.1279
390.5	-8.0872		389.5	-30.2124		386.5	-32.0435
390.75	-7.782		389.75	-28.0762		386.75	-32.8064
391	-8.0872		390	-29.7546		387	-32.3486
391.25	-7.9346		390.25	-28.9917		387.25	-31.8909
391.5	-8.8501		390.5	-29.1443		387.5	-32.3486
391.75	-7.9346		390.75	-28.5339		387.75	-31.7383
392	-7.9346		391	-28.6865		388	-31.1279
392.25	-7.782		391.25	-27.0081		388.25	-31.5857
392.5	-7.6294		391.5	-30.0598		388.5	-32.8064
392.75	-7.019		391.75	-30.0598		388.75	-34.0271
393	-7.3242		392	-28.9917		389	-34.1797
393.25	-7.3242		392.25	-28.6865		389.25	-34.4849
393.5	-7.782		392.5	-29.7546		389.5	-34.4849
393.75	-7.019		392.75	-29.9072		389.75	-32.959
394	-6.7139		393	-29.9072		390	-32.5012
394.25	-7.019		393.25	-28.8391		390.25	-32.959
394.5	-6.7139		393.5	-28.8391		390.5	-33.1116
394.75	-6.8665		393.75	-28.9917		390.75	-32.0435
395	-6.5613		394	-28.3813		391	-30.8228
395.25	-6.5613		394.25	-28.5339		391.25	-32.3486
395.5	-6.5613		394.5	-29.7546		391.5	-32.959
395.75	-7.019		394.75	-29.1443		391.75	-31.1279
396	-6.4087		395	-28.2288		392	-32.8064
396.25	-6.1035		395.25	-28.5339		392.25	-32.6538
396.5	-6.1035		395.5	-29.4495		392.5	-33.8745
396.75	-6.1035		395.75	-28.8391		392.75	-33.1116
397	-5.7983		396	-28.5339		393	-31.5857
397.25	-6.1035		396.25	-28.5339		393.25	-30.9753
397.5	-6.2561		396.5	-28.6865		393.5	-31.2805
397.75	-5.4932		396.75	-28.9917		393.75	-31.5857
398	-5.0354		397	-28.3813		394	-31.8909
398.25	-5.0354		397.25	-27.9236		394.25	-32.8064
398.5	-5.6458		397.5	-27.4658		394.5	-33.4167
398.75	-5.7983		397.75	-27.3132		394.75	-30.0598
399	-4.5776		398	-26.5503		395	-30.9753
399.25	-5.3406		398.25	-26.7029		395.25	-32.959
399.5	-5.0354		398.5	-27.6184		395.5	-33.1116
399.75	-4.7302		398.75	-27.4658		395.75	-32.6538
400	-4.8828		399	-28.2288		396	-31.4331
400.25	-4.8828		399.25	-28.0762		396.25	-31.2805
400.5	-4.8828		399.5	-28.2288		396.5	-31.8909
400.75	-5.188		399.75	-29.6021		396.75	-29.9072
401	-5.4932		400	-28.5339		397	-30.0598
401.25	-4.8828		400.25	-27.1606		397.25	-29.7546
401.5	-4.1199		400.5	-26.2451		397.5	-30.2124
401.75	-4.425		400.75	-27.9236		397.75	-29.1443
402	-4.8828		401	-28.8391		398	-29.2969
402.25	-5.0354		401.25	-27.1606		398.25	-29.7546
402.5	-5.0354		401.5	-27.9236		398.5	-29.1443
402.75	-5.188		401.75	-28.0762		398.75	-28.0762
403	-4.5776		402	-27.6184		399	-28.2288
403.25	-4.2725		402.25	-27.771		399.25	-28.9917
403.5	-5.0354		402.5	-27.0081		399.5	-27.4658
403.75	-4.7302		402.75	-26.8555		399.75	-27.9236
404	-5.0354		403	-26.8555		400	-28.9917
404.25	-4.1199		403.25	-26.0925		400.25	-28.9917
404.5	-4.7302		403.5	-27.6184		400.5	-29.2969
404.75	-5.0354		403.75	-27.1606		400.75	-28.8391
405	-4.425		404	-29.1443		401	-29.7546
405.25	-4.5776		404.25	-28.3813		401.25	-31.1279
405.5	-5.0354		404.5	-27.9236		401.5	-30.0598
405.75	-4.425		404.75	-28.9917		401.75	-29.6021
406	-4.8828		405	-28.5339		402	-28.5339
406.25	-5.4932		405.25	-28.2288		402.25	-28.3813
406.5	-5.7983		405.5	-27.9236		402.5	-29.2969
406.75	-5.6458		405.75	-27.6184		402.75	-29.2969
407	-4.425		406	-28.5339		403	-30.5176
407.25	-4.7302		406.25	-28.5339		403.25	-30.0598
407.5	-5.0354		406.5	-29.7546		403.5	-31.4331
407.75	-5.188		406.75	-28.3813		403.75	-31.2805
408	-4.8828		407	-28.6865		404	-30.8228
408.25	-4.2725		407.25	-29.6021		404.25	-29.6021
408.5	-4.1199		407.5	-28.9917		404.5	-27.9236
408.75	-4.7302		407.75	-29.1443		404.75	-27.3132
409	-4.425		408	-30.8228		405	-28.6865
409.25	-4.5776		408.25	-30.2124		405.25	-29.1443
409.5	-3.9673		408.5	-32.3486		405.5	-27.4658
409.75	-3.9673		408.75	-33.1116		405.75	-27.9236
410	-4.425		409	-33.8745		406	-27.4658
410.25	-4.425		409.25	-33.4167		406.25	-27.771
410.5	-4.8828		409.5	-32.8064		406.5	-27.9236
410.75	-4.5776		409.75	-30.5176		406.75	-28.0762
411	-4.2725		410	-30.6702		407	-27.6184
411.25	-5.188		410.25	-30.6702		407.25	-27.6184
411.5	-5.188		410.5	-30.9753		407.5	-26.8555
411.75	-5.188		410.75	-30.2124		407.75	-27.1606
412	-5.6458		411	-30.8228		408	-26.8555
412.25	-5.4932		411.25	-30.2124		408.25	-27.9236
412.5	-4.5776		411.5	-30.8228		408.5	-28.3813
412.75	-4.425		411.75	-31.1279		408.75	-27.1606
413	-4.7302		412	-30.5176		409	-27.4658
413.25	-4.425		412.25	-31.4331		409.25	-28.2288
413.5	-4.5776		412.5	-32.6538		409.5	-28.0762
413.75	-5.3406		412.75	-31.5857		409.75	-27.1606
414	-5.9509		413	-31.7383		410	-26.0925
414.25	-5.7983		413.25	-31.2805		410.25	-25.177
414.5	-5.6458		413.5	-31.2805		410.5	-25.7874
414.75	-5.4932		413.75	-30.2124		410.75	-26.7029
415	-5.4932		414	-30.365		411	-26.7029
415.25	-5.6458		414.25	-30.9753		411.25	-25.3296
415.5	-6.1035		414.5	-31.5857		411.5	-24.2615
415.75	-6.2561		414.75	-30.9753		411.75	-25.0244
416	-4.5776		415	-30.5176		412	-26.5503
416.25	-4.5776		415.25	-31.2805		412.25	-27.0081
416.5	-5.188		415.5	-30.9753		412.5	-25.7874
416.75	-5.6458		415.75	-30.2124		412.75	-25.0244
417	-5.188		416	-30.9753		413	-26.2451
417.25	-5.3406		416.25	-30.5176		413.25	-25.7874
417.5	-5.0354		416.5	-29.2969		413.5	-24.7192
417.75	-5.7983		416.75	-30.9753		413.75	-25.177
418	-5.3406		417	-31.8909		414	-25.6348
418.25	-4.7302		417.25	-30.2124		414.25	-25.9399
418.5	-4.5776		417.5	-29.2969		414.5	-25.4822
418.75	-5.188		417.75	-28.6865		414.75	-26.2451
419	-4.8828		418	-29.2969		415	-24.8718
419.25	-4.5776		418.25	-29.6021		415.25	-25.177
419.5	-3.9673		418.5	-29.4495		415.5	-24.5667
419.75	-5.188		418.75	-28.2288		415.75	-24.5667
420	-5.0354		419	-28.9917		416	-24.8718
420.25	-4.7302		419.25	-29.9072		416.25	-24.7192
420.5	-4.8828		419.5	-29.9072		416.5	-25.177
420.75	-4.2725		419.75	-29.6021		416.75	-26.3977
421	-4.1199		420	-29.4495		417	-26.7029
421.25	-4.2725		420.25	-29.6021		417.25	-25.3296
421.5	-4.425		420.5	-28.9917		417.5	-25.3296
421.75	-4.5776		420.75	-28.9917		417.75	-24.7192
422	-4.1199		421	-29.9072		418	-25.3296
422.25	-3.9673		421.25	-28.9917		418.25	-25.177
422.5	-4.1199		421.5	-27.4658		418.5	-24.7192
422.75	-5.0354		421.75	-28.3813		418.75	-24.1089
423	-5.0354		422	-28.0762		419	-24.7192
423.25	-4.7302		422.25	-27.771		419.25	-25.177
423.5	-4.5776		422.5	-27.6184		419.5	-24.1089
423.75	-4.1199		422.75	-27.771		419.75	-23.6511
424	-4.5776		423	-27.1606		420	-22.8882
424.25	-4.425		423.25	-27.0081		420.25	-24.2615
424.5	-4.5776		423.5	-27.3132		420.5	-25.3296
424.75	-5.0354		423.75	-25.9399		420.75	-25.7874
425	-4.5776		424	-27.1606		421	-23.9563
425.25	-4.425		424.25	-27.1606		421.25	-24.1089
425.5	-4.8828		424.5	-26.0925		421.5	-24.1089
425.75	-3.5095		424.75	-27.1606		421.75	-24.4141
426	-3.9673		425	-26.5503		422	-25.0244
426.25	-4.1199		425.25	-27.4658		422.25	-23.4985
426.5	-4.2725		425.5	-28.6865		422.5	-23.0408
426.75	-4.5776		425.75	-27.6184		422.75	-24.1089
427	-4.7302		426	-27.6184		423	-24.1089
427.25	-4.2725		426.25	-28.0762		423.25	-24.4141
427.5	-5.4932		426.5	-28.2288		423.5	-24.2615
427.75	-5.0354		426.75	-28.6865		423.75	-22.2778
428	-5.188		427	-28.0762		424	-24.1089
428.25	-5.6458		427.25	-27.9236		424.25	-24.8718
428.5	-4.7302		427.5	-28.9917		424.5	-23.1934
428.75	-4.425		427.75	-30.365		424.75	-23.1934
429	-5.3406		428	-29.2969		425	-24.2615
429.25	-4.7302		428.25	-28.3813		425.25	-24.1089
429.5	-4.7302		428.5	-28.5339		425.5	-24.2615
429.75	-5.0354		428.75	-29.6021		425.75	-24.8718
430	-5.188		429	-27.6184		426	-24.2615
430.25	-5.4932		429.25	-28.5339		426.25	-24.4141
430.5	-4.8828		429.5	-29.4495		426.5	-24.7192
430.75	-4.8828		429.75	-29.7546		426.75	-24.4141
431	-5.4932		430	-28.2288		427	-24.8718
431.25	-5.188		430.25	-26.7029		427.25	-25.9399
431.5	-5.0354		430.5	-27.1606		427.5	-25.3296
431.75	-4.2725		430.75	-27.9236		427.75	-24.2615
432	-4.1199		431	-28.8391		428	-23.9563
432.25	-3.9673		431.25	-28.6865		428.25	-23.8037
432.5	-4.8828		431.5	-27.9236		428.5	-25.0244
432.75	-4.5776		431.75	-28.2288		428.75	-24.4141
433	-4.2725		432	-28.0762		429	-25.9399
433.25	-5.0354		432.25	-27.6184		429.25	-26.8555
433.5	-5.0354		432.5	-28.8391		429.5	-27.6184
433.75	-4.7302		432.75	-28.5339		429.75	-27.6184
434	-4.7302		433	-27.771		430	-26.2451
434.25	-5.7983		433.25	-28.5339		430.25	-26.8555
434.5	-5.4932		433.5	-29.2969		430.5	-26.7029
434.75	-5.4932		433.75	-28.8391		430.75	-27.4658
435	-5.9509		434	-27.771		431	-28.0762
435.25	-5.7983		434.25	-27.1606		431.25	-25.9399
435.5	-6.2561		434.5	-27.3132		431.5	-24.1089
435.75	-6.5613		434.75	-25.9399		431.75	-25.6348
436	-6.5613		435	-24.8718		432	-26.5503
436.25	-6.8665		435.25	-25.7874		432.25	-25.3296
436.5	-6.5613		435.5	-26.5503		432.5	-23.8037
436.75	-5.6458		435.75	-25.6348		432.75	-23.9563
437	-7.3242		436	-25.4822		433	-24.2615
437.25	-7.4768		436.25	-24.8718		433.25	-24.7192
437.5	-7.019		436.5	-24.8718		433.5	-26.7029
437.75	-7.4768		436.75	-24.5667		433.75	-26.7029
438	-7.782		437	-24.5667		434	-26.7029
438.25	-8.3923		437.25	-23.9563		434.25	-27.3132
438.5	-8.5449		437.5	-23.8037		434.5	-26.0925
438.75	-8.3923		437.75	-24.4141		434.75	-25.9399
439	-8.2397		438	-23.3459		435	-27.6184
439.25	-8.6975		438.25	-24.1089		435.25	-27.1606
439.5	-9.0027		438.5	-24.1089		435.5	-24.7192
439.75	-8.5449		438.75	-23.1934		435.75	-23.8037
440	-8.0872		439	-22.7356		436	-25.7874
440.25	-8.6975		439.25	-22.583		436.25	-27.4658
440.5	-9.613		439.5	-22.2778		436.5	-27.1606
440.75	-9.4604		439.75	-22.583		436.75	-25.3296
441	-9.0027		440	-22.8882		437	-24.5667
441.25	-9.7656		440.25	-23.8037		437.25	-25.7874
441.5	-9.3079		440.5	-23.0408		437.5	-27.4658
441.75	-9.1553		440.75	-23.0408		437.75	-29.2969
442	-10.6812		441	-22.4304		438	-31.7383
442.25	-10.376		441.25	-23.4985		438.25	-30.2124
442.5	-9.9182		441.5	-22.2778		438.5	-29.4495
442.75	-10.9863		441.75	-22.8882		438.75	-28.3813
443	-10.8337		442	-20.752		439	-30.0598
443.25	-11.1389		442.25	-20.5994		439.25	-31.1279
443.5	-10.5286		442.5	-20.4468		439.5	-30.6702
443.75	-11.5967		442.75	-19.3787		439.75	-30.365
444	-10.8337		443	-19.8364		440	-30.0598
444.25	-10.6812		443.25	-19.6838		440.25	-30.365
444.5	-11.9019		443.5	-19.6838		440.5	-29.7546
444.75	-11.4441		443.75	-19.6838		440.75	-30.5176
445	-10.8337		444	-20.2942		441	-32.5012
445.25	-11.2915		444.25	-19.6838		441.25	-33.4167
445.5	-11.5967		444.5	-19.2261		441.5	-31.8909
445.75	-10.8337		444.75	-19.8364		441.75	-30.9753
446	-11.5967		445	-20.1416		442	-30.8228
446.25	-12.6648		445.25	-20.9045		442.25	-30.8228
446.5	-12.5122		445.5	-20.1416		442.5	-31.4331
446.75	-12.8174		445.75	-19.5313		442.75	-32.3486
447	-12.0544		446	-20.2942		443	-31.7383
447.25	-12.3596		446.25	-19.2261		443.25	-31.8909
447.5	-13.1226		446.5	-21.5149		443.5	-33.5693
447.75	-13.2751		446.75	-21.8201		443.75	-31.7383
448	-13.5803		447	-21.8201		444	-31.1279
448.25	-13.8855		447.25	-22.1252		444.25	-29.2969
448.5	-14.1907		447.5	-21.3623		444.5	-29.4495
448.75	-13.8855		447.75	-20.752		444.75	-29.9072
449	-13.8855		448	-22.2778		445	-31.2805
449.25	-14.801		448.25	-23.0408		445.25	-32.0435
449.5	-15.2588		448.5	-21.3623		445.5	-31.7383
449.75	-14.6484		448.75	-20.9045		445.75	-31.4331
450	-14.801		449	-21.0571		446	-31.8909
450.25	-15.1062		449.25	-20.752		446.25	-33.1116
450.5	-15.1062		449.5	-20.5994		446.5	-32.5012
450.75	-16.1743		449.75	-20.1416		446.75	-33.4167
451	-16.3269		450	-20.2942		447	-34.1797
451.25	-16.0217		450.25	-19.3787		447.25	-33.5693
451.5	-16.0217		450.5	-19.6838		447.5	-34.6375
451.75	-16.6321		450.75	-20.2942		447.75	-37.2314
452	-16.3269		451	-20.2942		448	-38.6047
452.25	-16.0217		451.25	-19.989		448.25	-38.2996
452.5	-17.0898		451.5	-20.5994		448.5	-38.7573
452.75	-16.7847		451.75	-19.2261		448.75	-39.978
453	-16.9373		452	-19.2261		449	-38.9099
453.25	-17.7002		452.25	-19.0735		449.25	-39.0625
453.5	-17.7002		452.5	-19.2261		449.5	-40.8936
453.75	-18.7683		452.75	-19.0735		449.75	-41.6565
454	-17.7002		453	-20.4468		450	-41.0461
454.25	-18.6157		453.25	-20.5994		450.25	-41.8091
454.5	-19.3787		453.5	-18.9209		450.5	-42.2668
454.75	-19.6838		453.75	-18.158		450.75	-41.6565
455	-18.9209		454	-18.158		451	-41.6565
455.25	-18.158		454.25	-18.6157		451.25	-44.7083
455.5	-19.5313		454.5	-17.2424		451.5	-44.8608
455.75	-20.5994		454.75	-17.2424		451.75	-45.4712
456	-21.0571		455	-16.4795		452	-46.8445
456.25	-20.752		455.25	-16.0217		452.25	-48.2178
456.5	-21.0571		455.5	-16.7847		452.5	-48.8281
456.75	-21.2097		455.75	-17.395		452.75	-47.6074
457	-21.5149		456	-17.0898		453	-50.2014
457.25	-21.6675		456.25	-17.395		453.25	-53.1006
457.5	-22.1252		456.5	-15.8691		453.5	-55.0842
457.75	-21.8201		456.75	-16.0217		453.75	-56.7627
458	-22.583		457	-15.4114		454	-55.6946
458.25	-22.4304		457.25	-14.9536		454.25	-55.9998
458.5	-22.4304		457.5	-14.9536		454.5	-58.4412
458.75	-21.9727		457.75	-15.564		454.75	-59.0515
459	-23.0408		458	-15.4114		455	-60.8826
459.25	-24.8718		458.25	-15.7166		455.25	-61.3403
459.5	-24.5667		458.5	-13.2751		455.5	-61.7981
459.75	-24.4141		458.75	-12.8174		455.75	-62.7136
460	-24.1089		459	-13.7329		456	-63.0188
460.25	-23.4985		459.25	-12.6648		456.25	-62.561
460.5	-24.1089		459.5	-10.8337		456.5	-62.561
460.75	-25.177		459.75	-10.376		456.75	-64.5447
461	-25.177		460	-11.9019		457	-65.918
461.25	-25.6348		460.25	-12.3596		457.25	-66.2231
461.5	-25.3296		460.5	-11.5967		457.5	-67.9016
461.75	-26.0925		460.75	-10.2234		457.75	-72.3267
462	-26.3977		461	-11.2915		458	-74.7681
462.25	-25.6348		461.25	-12.5122		458.25	-76.1414
462.5	-25.6348		461.5	-10.6812		458.5	-76.2939
462.75	-25.9399		461.75	-10.8337		458.75	-75.531
463	-26.3977		462	-11.4441		459	-75.2258
463.25	-26.3977		462.25	-11.1389		459.25	-75.6836
463.5	-27.4658		462.5	-9.3079		459.5	-78.5828
463.75	-26.8555		462.75	-9.7656		459.75	-80.8716
464	-27.6184		463	-8.8501		460	-83.313
464.25	-27.9236		463.25	-7.9346		460.25	-84.9915
464.5	-27.4658		463.5	-8.2397		460.5	-88.1958
464.75	-28.0762		463.75	-8.2397		460.75	-90.4846
465	-28.0762		464	-8.3923		461	-92.3157
465.25	-27.9236		464.25	-8.2397		461.25	-94.7571
465.5	-27.9236		464.5	-9.0027		461.5	-98.4192
465.75	-27.9236		464.75	-9.4604		461.75	-99.3347
466	-29.1443		465	-9.7656		462	-101.471
466.25	-29.6021		465.25	-9.613		462.25	-103.455
466.5	-29.1443		465.5	-9.3079		462.5	-104.37
466.75	-29.1443		465.75	-8.8501		462.75	-106.506
467	-29.4495		466	-9.613		463	-111.694
467.25	-29.2969		466.25	-9.613		463.25	-114.899
467.5	-29.9072		466.5	-10.2234		463.5	-116.882
467.75	-30.2124		466.75	-9.1553		463.75	-120.239
468	-29.9072		467	-9.7656		464	-120.697
468.25	-30.2124		467.25	-9.9182		464.25	-122.376
468.5	-30.8228		467.5	-8.8501		464.5	-124.207
468.75	-31.1279		467.75	-9.3079		464.75	-122.986
469	-31.1279		468	-8.5449		465	-125.427
469.25	-30.9753		468.25	-7.3242		465.25	-126.953
469.5	-30.6702		468.5	-7.9346		465.5	-129.089
469.75	-30.365		468.75	-9.4604		465.75	-130.005
470	-31.1279		469	-8.6975		466	-131.531
470.25	-31.5857		469.25	-8.6975		466.25	-134.888
470.5	-31.2805		469.5	-9.7656		466.5	-138.702
470.75	-31.1279		469.75	-9.0027		466.75	-140.076
471	-31.8909		470	-8.0872		467	-141.144
471.25	-32.6538		470.25	-8.5449		467.25	-145.874
471.5	-31.7383		470.5	-7.019		467.5	-149.994
471.75	-31.8909		470.75	-7.3242		467.75	-155.029
472	-32.8064		471	-7.9346		468	-163.117
472.25	-32.5012		471.25	-7.6294		468.25	-172.577
472.5	-32.6538		471.5	-6.8665		468.5	-179.596
472.75	-33.5693		471.75	-6.5613		468.75	-183.106
473	-34.0271		472	-6.8665		469	-185.7
473.25	-33.4167		472.25	-6.7139		469.25	-191.803
473.5	-33.5693		472.5	-7.9346		469.5	-199.432
473.75	-34.4849		472.75	-7.1716		469.75	-206.299
474	-34.6375		473	-7.3242		470	-213.776
474.25	-34.9426		473.25	-7.1716		470.25	-223.389
474.5	-34.4849		473.5	-7.019		470.5	-231.171
474.75	-35.2478		473.75	-5.6458		470.75	-238.342
475	-34.79		474	-5.0354		471	-243.53
475.25	-35.2478		474.25	-5.0354		471.25	-253.601
475.5	-35.2478		474.5	-6.1035		471.5	-266.724
475.75	-35.8582		474.75	-5.6458		471.75	-278.015
476	-35.4004		475	-4.7302		472	-290.222
476.25	-35.2478		475.25	-3.3569		472.25	-304.26
476.5	-35.2478		475.5	-3.5095		472.5	-319.214
476.75	-35.553		475.75	-3.2043		472.75	-332.184
477	-34.0271		476	-3.5095		473	-345.764
477.25	-34.6375		476.25	-2.4414		473.25	-366.669
477.5	-36.1633		476.5	-2.2888		473.5	-392.303
477.75	-35.4004		476.75	-2.594		473.75	-419.312
478	-35.4004		477	-2.594		474	-443.115
478.25	-35.553		477.25	-1.9836		474.25	-466.766
478.5	-35.8582		477.5	-0.7629		474.5	-493.469
478.75	-36.0107		477.75	-0.4578		474.75	-519.714
479	-36.0107		478	-1.0681		475	-544.128
479.25	-36.6211		478.25	-1.2207		475.25	-564.117
479.5	-37.0789		478.5	-1.5259		475.5	-577.85
479.75	-37.5366		478.75	-0.6104		475.75	-587.616
480	-37.0789		479	0.1526		476	-594.177
480.25	-36.4685		479.25	0.4578		476.25	-594.788
480.5	-37.2314		479.5	0.9155		476.5	-588.379
480.75	-36.9263		479.75	1.9836		476.75	-570.831
481	-37.8418		480	1.0681		477	-544.586
481.25	-38.147		480.25	1.0681		477.25	-511.322
481.5	-37.8418		480.5	1.5259		477.5	-477.295
481.75	-38.6047		480.75	2.4414		477.75	-442.81
482	-38.147		481	3.3569		478	-405.426
482.25	-38.2996		481.25	2.2888		478.25	-368.195
482.5	-38.4521		481.5	2.2888		478.5	-330.963
482.75	-38.6047		481.75	2.1362		478.75	-295.41
483	-38.6047		482	1.0681		479	-262.451
483.25	-38.9099		482.25	2.7466		479.25	-230.408
483.5	-39.0625		482.5	5.6458		479.5	-202.332
483.75	-38.7573		482.75	5.0354		479.75	-177.765
484	-39.3677		483	4.7302		480	-156.097
484.25	-38.7573		483.25	5.0354		480.25	-136.566
484.5	-39.6729		483.5	4.425		480.5	-121.765
484.75	-40.2832		483.75	3.8147		480.75	-108.185
485	-39.5203		484	3.3569		481	-97.5037
485.25	-40.1306		484.25	5.0354		481.25	-87.738
485.5	-40.5884		484.5	4.425		481.5	-81.6345
485.75	-39.978		484.75	4.425		481.75	-77.2095
486	-40.2832		485	5.4932		482	-72.937
486.25	-39.5203		485.25	5.6458		482.25	-70.8008
486.5	-39.2151		485.5	4.425		482.5	-68.2068
486.75	-39.5203		485.75	5.0354		482.75	-63.9343
487	-39.0625		486	5.6458		483	-60.2722
487.25	-38.6047		486.25	5.7983		483.25	-55.9998
487.5	-39.5203		486.5	4.7302		483.5	-52.1851
487.75	-38.9099		486.75	4.1199		483.75	-51.1169
488	-37.6892		487	3.6621		484	-48.9807
488.25	-38.6047		487.25	3.2043		484.25	-47.4548
488.5	-38.9099		487.5	3.6621		484.5	-46.9971
488.75	-38.9099		487.75	4.5776		484.75	-46.3867
489	-38.9099		488	4.7302		485	-43.9453
489.25	-38.7573		488.25	5.0354		485.25	-42.572
489.5	-38.7573		488.5	5.0354		485.5	-40.8936
489.75	-38.6047		488.75	5.9509		485.75	-40.8936
490	-39.0625		489	4.425		486	-41.9617
490.25	-39.0625		489.25	4.8828		486.25	-42.1143
490.5	-38.2996		489.5	4.5776		486.5	-42.1143
490.75	-38.2996		489.75	4.5776		486.75	-41.0461
491	-38.9099		490	4.5776		487	-39.978
491.25	-38.6047		490.25	5.7983		487.25	-39.2151
491.5	-38.9099		490.5	6.1035		487.5	-38.6047
491.75	-38.9099		490.75	5.9509		487.75	-40.4358
492	-39.3677		491	6.5613		488	-41.1987
492.25	-38.7573		491.25	6.8665		488.25	-42.1143
492.5	-38.9099		491.5	6.2561		488.5	-43.4875
492.75	-38.7573		491.75	6.1035		488.75	-43.0298
493	-39.2151		492	7.3242		489	-42.572
493.25	-38.7573		492.25	6.4087		489.25	-41.6565
493.5	-39.3677		492.5	6.1035		489.5	-40.1306
493.75	-39.3677		492.75	6.5613		489.75	-40.1306
494	-39.3677		493	6.8665		490	-39.3677
494.25	-39.3677		493.25	6.7139		490.25	-38.2996
494.5	-39.3677		493.5	6.4087		490.5	-38.7573
494.75	-39.5203		493.75	7.782		490.75	-38.6047
495	-39.5203		494	8.2397		491	-38.147
495.25	-38.9099		494.25	8.8501		491.25	-39.5203
495.5	-38.4521		494.5	8.5449		491.5	-40.5884
495.75	-39.2151		494.75	9.613		491.75	-40.1306
496	-39.978		495	9.4604		492	-38.6047
496.25	-40.1306		495.25	9.7656		492.25	-37.6892
496.5	-40.1306		495.5	9.7656		492.5	-38.147
496.75	-39.3677		495.75	10.6812		492.75	-38.7573
497	-39.2151		496	10.376		493	-40.2832
497.25	-39.6729		496.25	12.0544		493.25	-40.2832
497.5	-38.7573		496.5	12.6648		493.5	-40.5884
497.75	-39.5203		496.75	12.0544		493.75	-38.9099
498	-38.7573		497	12.8174		494	-36.6211
498.25	-38.4521		497.25	12.97		494.25	-37.9944
498.5	-39.0625		497.5	12.3596		494.5	-38.9099
498.75	-39.5203		497.75	12.97		494.75	-39.0625
499	-40.1306		498	13.8855		495	-39.6729
499.25	-40.1306		498.25	14.6484		495.25	-41.8091
499.5	-40.2832		498.5	14.1907		495.5	-41.6565
499.75	-39.978		498.75	13.7329		495.75	-40.4358
500	-39.2151		499	14.6484		496	-39.2151
500.25	-38.9099		499.25	13.5803		496.25	-40.5884
500.5	-38.6047		499.5	14.0381		496.5	-41.1987
500.75	-39.0625		499.75	14.801		496.75	-41.0461
501	-39.0625		500	15.2588		497	-41.3513
501.25	-38.7573		500.25	15.7166		497.25	-41.1987
501.5	-38.9099		500.5	15.4114		497.5	-41.6565
501.75	-38.2996		500.75	16.0217		497.75	-41.0461
502	-38.2996		501	15.4114		498	-39.6729
502.25	-39.6729		501.25	15.564		498.25	-39.8254
502.5	-39.3677		501.5	16.1743		498.5	-39.3677
502.75	-38.9099		501.75	16.7847		498.75	-39.2151
503	-38.6047		502	16.1743		499	-39.6729
503.25	-38.7573		502.25	16.9373		499.25	-43.335
503.5	-38.7573		502.5	17.395		499.5	-44.0979
503.75	-37.6892		502.75	18.0054		499.75	-41.5039
504	-38.147		503	19.8364		500	-39.8254
504.25	-37.9944		503.25	19.8364		500.25	-40.1306
504.5	-38.147		503.5	18.4631		500.5	-40.5884
504.75	-38.4521		503.75	18.158		500.75	-39.6729
505	-38.2996		504	18.0054		501	-39.0625
505.25	-39.0625		504.25	18.0054		501.25	-38.147
505.5	-38.2996		504.5	18.0054		501.5	-36.4685
505.75	-37.384		504.75	17.2424		501.75	-36.9263
506	-37.5366		505	17.0898		502	-36.4685
506.25	-37.9944		505.25	17.8528		502.25	-34.6375
506.5	-38.147		505.5	18.158		502.5	-36.3159
506.75	-37.6892		505.75	18.0054		502.75	-37.9944
507	-37.2314		506	18.3105		503	-37.5366
507.25	-37.5366		506.25	17.8528		503.25	-36.3159
507.5	-38.2996		506.5	17.395		503.5	-36.3159
507.75	-37.9944		506.75	17.8528		503.75	-36.0107
508	-37.8418		507	18.7683		504	-34.3323
508.25	-37.9944		507.25	18.9209		504.25	-33.2642
508.5	-37.2314		507.5	18.6157		504.5	-33.2642
508.75	-37.0789		507.75	18.6157		504.75	-33.5693
509	-37.384		508	18.7683		505	-33.8745
509.25	-36.7737		508.25	19.5313		505.25	-33.2642
509.5	-36.0107		508.5	19.5313		505.5	-31.8909
509.75	-36.1633		508.75	18.4631		505.75	-30.9753
510	-35.7056		509	19.5313		506	-32.0435
510.25	-36.3159		509.25	19.6838		506.25	-30.8228
510.5	-36.1633		509.5	20.1416		506.5	-30.9753
510.75	-36.0107		509.75	18.9209		506.75	-31.7383
511	-36.1633		510	19.5313		507	-32.8064
511.25	-35.553		510.25	18.6157		507.25	-33.8745
511.5	-35.4004		510.5	20.4468		507.5	-34.1797
511.75	-35.553		510.75	20.2942		507.75	-32.8064
512	-36.0107		511	19.2261		508	-32.196
512.25	-36.4685		511.25	20.1416		508.25	-33.2642
512.5	-35.8582		511.5	20.5994		508.5	-32.0435
512.75	-35.4004		511.75	20.2942		508.75	-32.8064
513	-34.4849		512	19.8364		509	-32.8064
513.25	-34.79		512.25	19.0735		509.25	-32.0435
513.5	-34.79		512.5	18.158		509.5	-32.8064
513.75	-34.0271		512.75	18.0054		509.75	-32.959
514	-34.6375		513	18.6157		510	-31.8909
514.25	-34.3323		513.25	19.6838		510.25	-32.959
514.5	-34.79		513.5	19.2261		510.5	-33.8745
514.75	-34.6375		513.75	19.989		510.75	-35.0952
515	-34.4849		514	20.5994		511	-35.7056
515.25	-35.0952		514.25	21.9727		511.25	-35.2478
515.5	-33.8745		514.5	21.0571		511.5	-35.7056
515.75	-34.0271		514.75	20.9045		511.75	-35.4004
516	-33.2642		515	20.4468		512	-33.5693
516.25	-33.5693		515.25	19.6838		512.25	-32.0435
516.5	-33.4167		515.5	19.8364		512.5	-31.4331
516.75	-33.2642		515.75	21.5149		512.75	-30.8228
517	-33.1116		516	22.8882		513	-30.365
517.25	-33.2642		516.25	24.2615		513.25	-30.6702
517.5	-32.6538		516.5	22.583		513.5	-31.8909
517.75	-32.0435		516.75	22.583		513.75	-31.5857
518	-32.959		517	23.1934		514	-31.8909
518.25	-32.6538		517.25	23.0408		514.25	-32.3486
518.5	-32.8064		517.5	23.9563		514.5	-32.5012
518.75	-32.8064		517.75	24.2615		514.75	-32.6538
519	-32.8064		518	24.2615		515	-33.5693
519.25	-31.4331		518.25	25.9399		515.25	-34.3323
519.5	-31.1279		518.5	27.1606		515.5	-35.2478
519.75	-31.5857		518.75	25.0244		515.75	-34.79
520	-32.196		519	25.9399		516	-34.79
520.25	-32.959		519.25	26.8555		516.25	-34.79
520.5	-32.3486		519.5	27.1606		516.5	-35.2478
520.75	-32.0435		519.75	26.5503		516.75	-33.8745
521	-31.8909		520	24.8718		517	-33.7219
521.25	-31.4331		520.25	25.177		517.25	-34.79
521.5	-31.5857		520.5	25.6348		517.5	-34.0271
521.75	-31.5857		520.75	25.6348		517.75	-35.2478
522	-31.7383		521	26.5503		518	-36.1633
522.25	-31.5857		521.25	26.5503		518.25	-34.4849
522.5	-31.8909		521.5	24.5667		518.5	-34.3323
522.75	-31.7383		521.75	26.0925		518.75	-33.5693
523	-31.4331		522	26.2451		519	-32.5012
523.25	-30.9753		522.25	26.8555		519.25	-31.8909
523.5	-30.8228		522.5	27.9236		519.5	-30.0598
523.75	-30.9753		522.75	27.4658		519.75	-29.9072
524	-31.1279		523	27.3132		520	-30.2124
524.25	-31.1279		523.25	27.771		520.25	-31.8909
524.5	-31.5857		523.5	27.771		520.5	-32.3486
524.75	-30.9753		523.75	26.5503		520.75	-33.1116
525	-30.8228		524	28.3813		521	-32.6538
525.25	-29.6021		524.25	27.6184		521.25	-30.6702
525.5	-29.7546		524.5	26.7029		521.5	-30.2124
525.75	-29.9072		524.75	27.1606		521.75	-30.9753
526	-30.365		525	27.6184		522	-29.9072
526.25	-30.9753		525.25	27.4658		522.25	-29.9072
526.5	-31.2805		525.5	28.6865		522.5	-31.4331
526.75	-30.8228		525.75	28.0762		522.75	-31.7383
527	-29.9072		526	28.5339		523	-32.3486
527.25	-29.6021		526.25	28.2288		523.25	-30.9753
527.5	-29.1443		526.5	28.0762		523.5	-31.7383
527.75	-29.7546		526.75	27.9236		523.75	-31.4331
528	-29.9072		527	27.771		524	-30.9753
528.25	-30.2124		527.25	27.0081		524.25	-32.0435
528.5	-29.7546		527.5	28.6865		524.5	-30.0598
528.75	-29.1443		527.75	29.2969		524.75	-29.2969
529	-28.9917		528	28.6865		525	-29.7546
529.25	-29.1443		528.25	27.3132		525.25	-28.0762
529.5	-28.8391		528.5	28.8391		525.5	-27.771
529.75	-28.8391		528.75	28.3813		525.75	-28.6865
530	-27.0081		529	27.771		526	-27.6184
530.25	-27.4658		529.25	27.1606		526.25	-29.1443
530.5	-27.9236		529.5	26.3977		526.5	-30.365
530.75	-27.9236		529.75	26.5503		526.75	-28.6865
531	-27.3132		530	27.771		527	-27.6184
531.25	-26.8555		530.25	28.2288		527.25	-28.0762
531.5	-25.7874		530.5	28.5339		527.5	-28.2288
531.75	-26.8555		530.75	28.2288		527.75	-29.9072
532	-27.0081		531	28.8391		528	-29.1443
532.25	-26.3977		531.25	28.3813		528.25	-28.8391
532.5	-27.0081		531.5	27.4658		528.5	-28.2288
532.75	-27.0081		531.75	27.0081		528.75	-28.8391
533	-27.0081		532	28.6865		529	-28.0762
[truncated: 607 more rows]

## Sheet: IK+
Time, ms	IK, control		Time, ms	IK,+trans-azoTAB		Time, ms	IK+UV
0	-13.4277		0	52.1851		0	18.0054
0.0002	-13.7329		0.0002	50.0488		0.0002	20.752
0.0004	-11.2915		0.0004	51.2695		0.0004	19.8364
0.0006	-10.376		0.0006	53.1006		0.0006	18.6157
0.0008	-10.0708		0.0008	52.1851		0.0008	18.6157
0.001	-10.9863		0.001	50.9644		0.001	19.2261
0.0012	-9.7656		0.0012	50.354		0.0012	18.6157
0.0014	-10.9863		0.0014	50.6592		0.0014	18.9209
0.0016	-11.5967		0.0016	52.4902		0.0016	18.0054
0.0018	-12.207		0.0018	52.4902		0.0018	18.6157
0.002	-11.5967		0.002	52.1851		0.002	18.9209
0.0022	-11.9019		0.0022	51.8799		0.0022	18.3105
0.0024	-10.9863		0.0024	51.2695		0.0024	18.6157
0.0026	-11.9019		0.0026	51.5747		0.0026	18.9209
0.0028	-10.6812		0.0028	51.8799		0.0028	17.7002
0.003	-10.0708		0.003	49.7437		0.003	15.8691
0.0032	-8.5449		0.0032	49.4385		0.0032	17.7002
0.0034	-9.1553		0.0034	49.1333		0.0034	1908.26
0.0036	-9.7656		0.0036	49.1333		0.0036	4009.4
0.0038	-10.6812		0.0038	50.6592		0.0038	3240.36
0.004	-8.8501		0.004	50.354		0.004	2021.48
0.0042	-8.8501		0.0042	50.0488		0.0042	1227.72
0.0044	-9.1553		0.0044	2024.23		0.0044	776.672
0.0046	-9.7656		0.0046	4330.14		0.0046	515.747
0.0048	-10.9863		0.0048	3508.61		0.0048	371.399
0.005	-10.6812		0.005	2174.68		0.005	294.189
0.0052	-8.8501		0.0052	1341.55		0.0052	253.296
0.0054	-7.3242		0.0054	899.658		0.0054	231.628
0.0056	-7.3242		0.0056	666.199		0.0056	219.421
0.0058	-8.5449		0.0058	543.518		0.0058	213.013
0.006	-8.5449		0.006	479.126		0.006	209.961
0.0062	-8.5449		0.0062	446.472		0.0062	211.182
0.0064	-9.4605		0.0064	427.551		0.0064	211.182
0.0066	-10.6812		0.0066	416.565		0.0066	209.351
0.0068	-8.5449		0.0068	412.903		0.0068	206.909
0.007	-9.4605		0.007	410.461		0.007	206.299
0.0072	-10.376		0.0072	411.377		0.0072	206.909
0.0074	-12.207		0.0074	414.734		0.0074	207.214
0.0076	-10.0708		0.0076	413.818		0.0076	206.299
0.0078	-9.7656		0.0078	412.598		0.0078	205.688
0.008	-9.4605		0.008	412.903		0.008	205.994
0.0082	-10.6812		0.0082	412.598		0.0082	204.468
0.0084	-8.2398		0.0084	410.461		0.0084	206.299
0.0086	-8.8501		0.0086	404.358		0.0086	208.13
0.0088	-8.2398		0.0088	398.865		0.0088	209.351
0.009	-8.2398		0.009	394.897		0.009	209.656
0.0092	1604.92		0.0092	388.489		0.0092	208.435
0.0094	2994.38		0.0094	386.047		0.0094	207.52
0.0096	2420.35		0.0096	386.047		0.0096	207.825
0.0098	1775.82		0.0098	384.827		0.0098	206.909
0.01	1352.54		0.01	383.911		0.01	203.857
0.0102	1037.29		0.0102	382.385		0.0102	205.078
0.0104	801.392		0.0104	382.08		0.0104	205.078
0.0106	636.902		0.0106	379.639		0.0106	205.688
0.0108	527.649		0.0108	375.977		0.0108	205.078
0.011	449.524		0.011	372.62		0.011	203.552
0.0112	395.508		0.0112	371.094		0.0112	203.247
0.0114	357.666		0.0114	372.009		0.0114	202.026
0.0116	332.947		0.0116	369.873		0.0116	199.585
0.0118	316.162		0.0118	368.652		0.0118	200.5
0.012	304.26		0.012	365.295		0.012	202.942
0.0122	294.8		0.0122	363.464		0.0122	202.026
0.0124	288.391		0.0124	362.854		0.0124	200.195
0.0126	282.288		0.0126	361.633		0.0126	199.585
0.0128	277.71		0.0128	357.666		0.0128	198.975
0.013	274.963		0.013	354.614		0.013	198.669
0.0132	272.827		0.0132	352.478		0.0132	198.669
0.0134	271.301		0.0134	353.394		0.0134	200.195
0.0136	269.165		0.0136	352.783		0.0136	200.806
0.0138	268.25		0.0138	353.699		0.0138	200.806
0.014	266.418		0.014	355.53		0.014	198.975
0.0142	264.893		0.0142	355.53		0.0142	199.585
0.0144	263.062		0.0144	353.394		0.0144	200.806
0.0146	261.536		0.0146	353.394		0.0146	201.111
0.0148	261.841		0.0148	351.868		0.0148	202.026
0.015	260.01		0.015	349.121		0.015	203.552
0.0152	262.756		0.0152	346.375		0.0152	204.773
0.0154	261.23		0.0154	345.459		0.0154	205.688
0.0156	259.705		0.0156	345.154		0.0156	205.383
0.0158	259.399		0.0158	342.102		0.0158	204.163
0.016	259.094		0.016	343.018		0.016	204.163
0.0162	258.179		0.0162	343.933		0.0162	201.416
0.0164	257.874		0.0164	342.712		0.0164	200.195
0.0166	255.127		0.0166	340.271		0.0166	201.416
0.0168	256.042		0.0168	339.05		0.0168	200.806
0.017	255.127		0.017	335.388		0.017	200.806
0.0172	255.737		0.0172	331.421		0.0172	199.28
0.0174	253.601		0.0174	330.505		0.0174	199.89
0.0176	254.211		0.0176	332.031		0.0176	202.942
0.0178	253.296		0.0178	334.473		0.0178	204.468
0.018	253.906		0.018	332.947		0.018	203.247
0.0182	251.16		0.0182	330.811		0.0182	203.247
0.0184	249.023		0.0184	331.421		0.0184	202.026
0.0186	245.972		0.0186	330.2		0.0186	200.195
0.0188	245.361		0.0188	329.59		0.0188	198.975
0.019	244.141		0.019	327.454		0.019	199.28
0.0192	244.446		0.0192	325.623		0.0192	199.28
0.0194	241.394		0.0194	325.317		0.0194	197.449
0.0196	239.258		0.0196	325.317		0.0196	196.838
0.0198	238.953		0.0198	326.538		0.0198	197.754
0.02	239.563		0.02	327.454		0.02	199.89
0.0202	238.953		0.0202	327.148		0.0202	200.806
0.0204	239.258		0.0204	323.792		0.0204	199.28
0.0206	239.258		0.0206	325.317		0.0206	198.669
0.0208	238.647		0.0208	326.233		0.0208	200.195
0.021	236.511		0.021	324.402		0.021	200.806
0.0212	234.985		0.0212	322.571		0.0212	199.28
0.0214	234.375		0.0214	322.571		0.0214	200.195
0.0216	234.375		0.0216	320.435		0.0216	199.89
0.0218	232.544		0.0218	319.824		0.0218	200.5
0.022	231.323		0.022	318.909		0.022	201.721
0.0222	229.492		0.0222	320.129		0.0222	201.416
0.0224	227.966		0.0224	321.96		0.0224	200.195
0.0226	227.356		0.0226	321.35		0.0226	199.28
0.0228	229.187		0.0228	318.909		0.0228	200.195
0.023	229.492		0.023	317.078		0.023	202.026
0.0232	227.661		0.0232	317.688		0.0232	199.28
0.0234	226.135		0.0234	318.909		0.0234	197.449
0.0236	225.22		0.0236	317.993		0.0236	197.754
0.0238	223.999		0.0238	319.519		0.0238	196.533
0.024	224.304		0.024	319.824		0.024	198.364
0.0242	222.168		0.0242	317.688		0.0242	198.059
0.0244	221.558		0.0244	315.247		0.0244	197.144
0.0246	221.252		0.0246	316.467		0.0246	198.364
0.0248	221.863		0.0248	319.519		0.0248	197.754
0.025	220.032		0.025	320.435		0.025	197.144
0.0252	220.337		0.0252	321.045		0.0252	196.838
0.0254	219.421		0.0254	321.96		0.0254	196.228
0.0256	218.201		0.0256	320.74		0.0256	193.787
0.0258	216.064		0.0258	321.045		0.0258	193.176
0.026	217.285		0.026	321.96		0.026	194.092
0.0262	216.675		0.0262	324.707		0.0262	193.176
0.0264	216.98		0.0264	325.623		0.0264	194.702
0.0266	216.064		0.0266	324.707		0.0266	195.007
0.0268	217.285		0.0268	323.792		0.0268	195.007
0.027	216.37		0.027	324.402		0.027	195.923
0.0272	216.98		0.0272	323.792		0.0272	195.618
0.0274	216.98		0.0274	322.266		0.0274	194.397
0.0276	218.811		0.0276	318.604		0.0276	195.618
0.0278	217.285		0.0278	317.993		0.0278	195.923
0.028	217.896		0.028	319.519		0.028	196.533
0.0282	219.116		0.0282	318.909		0.0282	197.144
0.0284	219.421		0.0284	315.552		0.0284	196.228
0.0286	217.896		0.0286	314.941		0.0286	195.313
0.0288	216.37		0.0288	316.162		0.0288	194.702
0.029	215.454		0.029	316.467		0.029	194.397
0.0292	215.759		0.0292	317.688		0.0292	195.618
0.0294	214.844		0.0294	316.162		0.0294	197.144
0.0296	215.759		0.0296	317.688		0.0296	195.313
0.0298	214.844		0.0298	320.129		0.0298	195.007
0.03	213.928		0.03	321.045		0.03	196.838
0.0302	213.928		0.0302	319.824		0.0302	197.144
0.0304	216.675		0.0304	316.162		0.0304	196.533
0.0306	216.37		0.0306	315.857		0.0306	196.228
0.0308	214.539		0.0308	315.552		0.0308	197.144
0.031	213.013		0.031	313.11		0.031	198.059
0.0312	212.097		0.0312	311.584		0.0312	197.754
0.0314	211.792		0.0314	311.584		0.0314	197.754
0.0316	213.318		0.0316	311.279		0.0316	198.669
0.0318	213.013		0.0318	311.89		0.0318	198.364
0.032	210.876		0.032	312.195		0.032	199.28
0.0322	210.266		0.0322	314.941		0.0322	198.364
0.0324	210.571		0.0324	315.552		0.0324	196.533
0.0326	209.961		0.0326	314.636		0.0326	197.449
0.0328	209.961		0.0328	316.162		0.0328	198.975
0.033	209.351		0.033	314.026		0.033	198.669
0.0332	209.656		0.0332	312.195		0.0332	199.89
0.0334	209.351		0.0334	311.89		0.0334	199.585
0.0336	207.825		0.0336	312.195		0.0336	198.975
0.0338	206.909		0.0338	311.584		0.0338	198.975
0.034	206.909		0.034	312.5		0.034	199.585
0.0342	206.909		0.0342	314.331		0.0342	197.754
0.0344	206.604		0.0344	313.11		0.0344	198.059
0.0346	205.688		0.0346	314.636		0.0346	199.28
0.0348	205.994		0.0348	314.026		0.0348	198.975
0.035	205.078		0.035	317.688		0.035	197.144
0.0352	204.773		0.0352	319.214		0.0352	197.144
0.0354	204.773		0.0354	318.298		0.0354	198.669
0.0356	204.163		0.0356	317.993		0.0356	198.669
0.0358	203.552		0.0358	319.519		0.0358	198.059
0.036	203.247		0.036	322.571		0.036	196.228
0.0362	201.721		0.0362	321.35		0.0362	195.923
0.0364	202.637		0.0364	317.078		0.0364	197.449
0.0366	200.806		0.0366	318.298		0.0366	198.669
0.0368	202.026		0.0368	321.045		0.0368	198.364
0.037	200.5		0.037	322.266		0.037	198.364
0.0372	201.111		0.0372	321.35		0.0372	198.059
0.0374	199.585		0.0374	321.045		0.0374	199.585
0.0376	199.89		0.0376	318.909		0.0376	200.5
0.0378	198.975		0.0378	317.688		0.0378	199.585
0.038	198.059		0.038	317.993		0.038	198.364
0.0382	198.059		0.0382	320.74		0.0382	197.449
0.0384	198.669		0.0384	322.266		0.0384	195.923
0.0386	197.144		0.0386	321.96		0.0386	195.923
0.0388	197.144		0.0388	321.96		0.0388	195.313
0.039	196.228		0.039	321.96		0.039	196.228
0.0392	195.618		0.0392	320.74		0.0392	196.533
0.0394	193.787		0.0394	320.74		0.0394	197.754
0.0396	193.176		0.0396	319.519		0.0396	198.059
0.0398	192.261		0.0398	318.604		0.0398	197.144
0.04	192.871		0.04	317.078		0.04	198.669
0.0402	195.007		0.0402	318.298		0.0402	199.28
0.0404	193.176		0.0404	318.298		0.0404	199.89
0.0406	194.092		0.0406	318.298		0.0406	199.89
0.0408	193.481		0.0408	318.298		0.0408	198.975
0.041	193.787		0.041	319.519		0.041	198.669
0.0412	193.176		0.0412	318.298		0.0412	197.754
0.0414	193.176		0.0414	316.162		0.0414	199.28
0.0416	194.092		0.0416	314.331		0.0416	199.585
0.0418	195.007		0.0418	315.552		0.0418	200.5
0.042	194.702		0.042	317.383		0.042	198.975
0.0422	195.313		0.0422	316.467		0.0422	194.702
0.0424	194.702		0.0424	315.552		0.0424	194.702
0.0426	194.702		0.0426	315.857		0.0426	195.618
0.0428	193.481		0.0428	318.298		0.0428	196.228
0.043	194.397		0.043	315.857		0.043	197.144
0.0432	193.481		0.0432	315.247		0.0432	196.533
0.0434	192.871		0.0434	314.331		0.0434	195.923
0.0436	193.481		0.0436	314.331		0.0436	194.702
0.0438	193.176		0.0438	314.941		0.0438	194.092
0.044	193.481		0.044	313.721		0.044	194.702
0.0442	194.397		0.0442	311.89		0.0442	196.228
0.0444	194.702		0.0444	311.584		0.0444	195.923
0.0446	192.871		0.0446	311.279		0.0446	196.228
0.0448	194.092		0.0448	311.89		0.0448	197.449
0.045	195.007		0.045	312.5		0.045	198.975
0.0452	195.007		0.0452	314.636		0.0452	196.838
0.0454	192.871		0.0454	315.857		0.0454	195.618
0.0456	193.481		0.0456	314.636		0.0456	194.702
0.0458	191.04		0.0458	313.721		0.0458	193.481
0.046	190.125		0.046	311.89		0.046	192.566
0.0462	190.43		0.0462	311.584		0.0462	191.04
0.0464	191.956		0.0464	314.941		0.0464	191.04
0.0466	190.43		0.0466	314.331		0.0466	190.735
0.0468	190.43		0.0468	311.89		0.0468	191.956
0.047	189.819		0.047	313.416		0.047	192.566
0.0472	191.04		0.0472	316.772		0.0472	192.566
0.0474	190.735		0.0474	316.467		0.0474	194.397
0.0476	190.735		0.0476	317.383		0.0476	194.702
0.0478	191.65		0.0478	318.909		0.0478	194.092
0.048	192.871		0.048	318.909		0.048	191.345
0.0482	192.871		0.0482	318.298		0.0482	190.125
0.0484	191.04		0.0484	317.078		0.0484	191.956
0.0486	191.04		0.0486	314.636		0.0486	193.787
0.0488	190.735		0.0488	314.941		0.0488	191.65
0.049	191.04		0.049	314.941		0.049	191.345
0.0492	190.43		0.0492	313.11		0.0492	191.345
0.0494	191.956		0.0494	313.11		0.0494	192.566
0.0496	191.65		0.0496	315.247		0.0496	194.397
0.0498	191.956		0.0498	315.552		0.0498	193.176
0.05	190.125		0.05	314.941		0.05	190.125
0.0502	190.735		0.0502	313.721		0.0502	190.125
0.0504	189.514		0.0504	311.89		0.0504	192.566
0.0506	190.43		0.0506	309.448		0.0506	194.092
0.0508	189.819		0.0508	308.228		0.0508	194.092
0.051	189.819		0.051	309.143		0.051	192.261
0.0512	189.209		0.0512	310.974		0.0512	192.871
0.0514	189.514		0.0514	313.721		0.0514	195.923
0.0516	190.735		0.0516	315.857		0.0516	196.228
0.0518	189.209		0.0518	316.772		0.0518	195.313
0.052	187.988		0.052	318.909		0.052	196.533
0.0522	187.988		0.0522	323.486		0.0522	197.144
0.0524	188.293		0.0524	322.571		0.0524	196.533
0.0526	188.599		0.0526	322.571		0.0526	197.144
0.0528	188.293		0.0528	321.35		0.0528	196.533
0.053	188.904		0.053	319.214		0.053	197.144
0.0532	188.293		0.0532	318.298		0.0532	193.787
0.0534	189.819		0.0534	319.214		0.0534	195.313
0.0536	188.904		0.0536	320.129		0.0536	194.702
0.0538	188.293		0.0538	321.96		0.0538	195.007
0.054	188.599		0.054	326.538		0.054	196.228
0.0542	189.209		0.0542	325.623		0.0542	196.838
0.0544	191.345		0.0544	324.097		0.0544	196.838
0.0546	191.04		0.0546	322.571		0.0546	196.228
0.0548	190.735		0.0548	318.909		0.0548	195.923
0.055	190.735		0.055	317.078		0.055	196.228
0.0552	190.125		0.0552	316.467		0.0552	194.397
0.0554	187.988		0.0554	315.857		0.0554	195.007
0.0556	187.683		0.0556	317.383		0.0556	195.923
0.0558	187.378		0.0558	317.688		0.0558	197.144
0.056	187.073		0.056	315.552		0.056	195.007
0.0562	186.768		0.0562	314.941		0.0562	195.007
0.0564	187.378		0.0564	317.078		0.0564	195.923
0.0566	186.462		0.0566	318.909		0.0566	196.838
0.0568	186.462		0.0568	318.604		0.0568	197.754
0.057	185.242		0.057	319.214		0.057	199.89
0.0572	186.768		0.0572	320.435		0.0572	198.364
0.0574	187.378		0.0574	320.435		0.0574	197.144
0.0576	187.073		0.0576	321.96		0.0576	196.228
0.0578	187.683		0.0578	322.266		0.0578	194.702
0.058	187.378		0.058	323.792		0.058	194.702
0.0582	186.462		0.0582	324.402		0.0582	193.787
0.0584	184.631		0.0584	323.792		0.0584	194.702
0.0586	186.462		0.0586	321.96		0.0586	196.228
0.0588	187.073		0.0588	319.214		0.0588	198.059
0.059	186.768		0.059	317.993		0.059	199.28
0.0592	184.631		0.0592	319.214		0.0592	199.585
0.0594	185.547		0.0594	319.214		0.0594	198.975
0.0596	185.242		0.0596	319.214		0.0596	198.975
0.0598	184.937		0.0598	317.383		0.0598	198.364
0.06	185.242		0.06	316.162		0.06	198.669
0.0602	186.462		0.0602	314.636		0.0602	197.754
0.0604	186.462		0.0604	314.941		0.0604	195.923
0.0606	186.157		0.0606	314.636		0.0606	195.923
0.0608	182.8		0.0608	313.721		0.0608	195.923
0.061	182.8		0.061	314.636		0.061	196.533
0.0612	183.105		0.0612	315.552		0.0612	194.702
0.0614	184.021		0.0614	316.772		0.0614	195.313
0.0616	184.326		0.0616	317.688		0.0616	195.923
0.0618	185.242		0.0618	317.993		0.0618	196.228
0.062	184.631		0.062	315.552		0.062	196.838
0.0622	184.937		0.0622	315.552		0.0622	198.364
0.0624	185.852		0.0624	318.298		0.0624	197.754
0.0626	186.157		0.0626	318.604		0.0626	196.228
0.0628	186.768		0.0628	319.519		0.0628	196.533
0.063	186.157		0.063	317.688		0.063	194.702
0.0632	185.242		0.0632	315.857		0.0632	194.092
0.0634	183.716		0.0634	312.5		0.0634	194.397
0.0636	183.716		0.0636	310.669		0.0636	192.871
0.0638	184.021		0.0638	311.584		0.0638	191.65
0.064	184.326		0.064	313.11		0.064	191.956
0.0642	184.631		0.0642	314.331		0.0642	192.871
0.0644	184.937		0.0644	312.5		0.0644	192.871
0.0646	184.937		0.0646	310.669		0.0646	192.871
0.0648	184.021		0.0648	309.143		0.0648	191.956
0.065	184.937		0.065	308.533		0.065	189.819
0.0652	187.073		0.0652	309.448		0.0652	188.599
0.0654	186.157		0.0654	307.007		0.0654	189.514
0.0656	182.8		0.0656	306.396		0.0656	188.904
0.0658	182.19		0.0658	307.922		0.0658	190.125
0.066	182.8		0.066	308.533		0.066	191.04
0.0662	183.716		0.0662	306.091		0.0662	192.566
0.0664	182.495		0.0664	307.312		0.0664	193.481
0.0666	184.326		0.0666	306.702		0.0666	191.65
0.0668	183.716		0.0668	305.786		0.0668	192.871
0.067	185.547		0.067	306.396		0.067	192.261
0.0672	184.631		0.0672	308.228		0.0672	191.04
0.0674	185.547		0.0674	308.533		0.0674	191.345
0.0676	184.021		0.0676	306.396		0.0676	190.125
0.0678	185.242		0.0678	304.565		0.0678	191.345
0.068	183.411		0.068	306.091		0.068	191.04
0.0682	183.716		0.0682	307.312		0.0682	192.261
0.0684	182.495		0.0684	306.702		0.0684	191.65
0.0686	184.326		0.0686	310.364		0.0686	189.819
0.0688	184.021		0.0688	315.247		0.0688	191.04
0.069	184.326		0.069	316.772		0.069	193.787
0.0692	182.8		0.0692	313.416		0.0692	195.618
0.0694	183.105		0.0694	309.448		0.0694	197.144
0.0696	184.631		0.0696	310.059		0.0696	195.618
0.0698	185.242		0.0698	310.364		0.0698	193.176
0.07	184.326		0.07	312.195		0.07	193.481
0.0702	184.326		0.0702	314.636		0.0702	195.313
0.0704	181.885		0.0704	314.941		0.0704	195.313
0.0706	183.411		0.0706	314.636		0.0706	195.618
0.0708	182.19		0.0708	313.11		0.0708	195.007
0.071	182.19		0.071	310.669		0.071	194.092
0.0712	183.716		0.0712	308.228		0.0712	192.566
0.0714	184.021		0.0714	307.617		0.0714	190.125
0.0716	182.495		0.0716	306.702		0.0716	189.819
0.0718	180.664		0.0718	306.396		0.0718	193.481
0.072	180.664		0.072	307.312		0.072	195.923
0.0722	179.749		0.0722	309.143		0.0722	195.007
0.0724	178.833		0.0724	308.838		0.0724	194.397
0.0726	178.833		0.0726	308.228		0.0726	192.261
0.0728	177.917		0.0728	307.922		0.0728	193.481
0.073	179.443		0.073	308.838		0.073	194.092
0.0732	179.443		0.0732	308.838		0.0732	193.481
0.0734	180.969		0.0734	308.533		0.0734	192.871
0.0736	182.19		0.0736	310.364		0.0736	193.481
0.0738	181.58		0.0738	311.279		0.0738	192.871
0.074	181.885		0.074	311.279		0.074	191.345
0.0742	181.58		0.0742	312.805		0.0742	190.125
0.0744	181.58		0.0744	313.416		0.0744	191.956
0.0746	182.19		0.0746	310.669		0.0746	191.345
0.0748	182.19		0.0748	310.669		0.0748	190.43
0.075	182.19		0.075	311.89		0.075	188.904
0.0752	180.054		0.0752	313.11		0.0752	191.04
0.0754	180.054		0.0754	310.059		0.0754	191.04
0.0756	178.223		0.0756	305.481		0.0756	191.04
0.0758	179.138		0.0758	305.786		0.0758	191.04
0.076	180.054		0.076	307.007		0.076	191.04
0.0762	180.664		0.0762	307.312		0.0762	191.04
0.0764	180.054		0.0764	308.228		0.0764	191.345
0.0766	181.274		0.0766	309.143		0.0766	189.819
0.0768	180.054		0.0768	307.312		0.0768	189.819
0.077	180.664		0.077	307.617		0.077	190.735
0.0772	181.58		0.0772	308.228		0.0772	190.125
0.0774	180.664		0.0774	307.617		0.0774	190.43
0.0776	179.749		0.0776	307.617		0.0776	192.261
0.0778	181.58		0.0778	309.753		0.0778	191.65
0.078	179.443		0.078	310.669		0.078	192.261
0.0782	179.443		0.0782	311.584		0.0782	192.871
0.0784	179.138		0.0784	310.974		0.0784	191.345
0.0786	180.359		0.0786	308.228		0.0786	189.514
0.0788	179.443		0.0788	305.481		0.0788	190.43
0.079	180.359		0.079	306.396		0.079	191.956
0.0792	179.749		0.0792	305.176		0.0792	192.261
0.0794	180.664		0.0794	303.955		0.0794	192.566
0.0796	180.664		0.0796	301.819		0.0796	193.176
0.0798	183.105		0.0798	301.514		0.0798	193.787
0.08	182.495		0.08	303.65		0.08	193.176
0.0802	182.19		0.0802	303.04		0.0802	190.735
0.0804	183.411		0.0804	307.922		0.0804	188.293
0.0806	181.885		0.0806	311.584		0.0806	187.988
0.0808	180.969		0.0808	312.5		0.0808	188.599
0.081	181.274		0.081	310.974		0.081	189.514
0.0812	181.274		0.0812	308.838		0.0812	191.04
0.0814	180.359		0.0814	308.838		0.0814	191.65
0.0816	180.359		0.0816	311.279		0.0816	190.43
0.0818	180.664		0.0818	313.416		0.0818	189.819
0.082	179.749		0.082	311.89		0.082	189.819
0.0822	180.664		0.0822	310.364		0.0822	188.599
0.0824	179.749		0.0824	310.669		0.0824	189.209
0.0826	179.443		0.0826	310.059		0.0826	188.904
0.0828	179.138		0.0828	308.533		0.0828	190.125
0.083	179.138		0.083	306.702		0.083	190.735
0.0832	179.749		0.0832	303.65		0.0832	190.735
0.0834	179.749		0.0834	304.871		0.0834	189.819
0.0836	178.833		0.0836	306.091		0.0836	190.125
0.0838	179.443		0.0838	307.617		0.0838	191.65
0.084	179.138		0.084	308.533		0.084	193.176
0.0842	179.138		0.0842	307.007		0.0842	195.313
0.0844	178.223		0.0844	307.617		0.0844	194.092
0.0846	178.528		0.0846	307.312		0.0846	192.566
0.0848	177.917		0.0848	308.838		0.0848	191.956
0.085	179.138		0.085	308.228		0.085	191.956
0.0852	179.138		0.0852	306.702		0.0852	190.735
0.0854	179.749		0.0854	306.091		0.0854	190.43
0.0856	178.223		0.0856	307.312		0.0856	190.735
0.0858	176.697		0.0858	307.617		0.0858	190.125
0.086	176.086		0.086	307.617		0.086	190.43
0.0862	178.528		0.0862	305.481		0.0862	191.65
0.0864	179.749		0.0864	308.228		0.0864	193.787
0.0866	179.443		0.0866	310.669		0.0866	195.923
0.0868	179.443		0.0868	313.11		0.0868	195.618
0.087	181.274		0.087	314.026		0.087	194.702
0.0872	181.58		0.0872	311.89		0.0872	192.566
0.0874	180.664		0.0874	311.279		0.0874	193.481
0.0876	177.612		0.0876	307.922		0.0876	194.702
0.0878	179.749		0.0878	308.838		0.0878	194.702
0.088	179.138		0.088	309.143		0.088	195.618
0.0882	177.307		0.0882	306.702		0.0882	196.533
0.0884	176.697		0.0884	304.871		0.0884	195.313
0.0886	178.528		0.0886	303.955		0.0886	195.313
0.0888	177.917		0.0888	304.871		0.0888	196.838
0.089	178.833		0.089	306.091		0.089	195.313
0.0892	178.223		0.0892	306.702		0.0892	193.787
0.0894	178.528		0.0894	307.007		0.0894	194.092
0.0896	177.307		0.0896	307.617		0.0896	194.702
0.0898	177.612		0.0898	305.481		0.0898	195.618
0.09	179.138		0.09	301.514		0.09	194.397
0.0902	178.528		0.0902	304.26		0.0902	193.481
0.0904	178.223		0.0904	306.091		0.0904	194.397
0.0906	175.781		0.0906	307.007		0.0906	194.092
0.0908	176.697		0.0908	304.871		0.0908	194.702
0.091	175.781		0.091	302.124		0.091	193.176
0.0912	176.697		0.0912	299.988		0.0912	191.65
0.0914	178.223		0.0914	300.598		0.0914	190.735
0.0916	178.223		0.0916	301.819		0.0916	193.176
0.0918	178.223		0.0918	305.176		0.0918	195.313
0.092	179.138		0.092	306.702		0.092	194.702
0.0922	179.749		0.0922	306.702		0.0922	193.787
0.0924	180.054		0.0924	304.871		0.0924	191.345
0.0926	177.612		0.0926	307.617		0.0926	189.819
0.0928	176.697		0.0928	309.143		0.0928	191.345
0.093	176.392		0.093	312.5		0.093	195.007
0.0932	177.307		0.0932	313.11		0.0932	196.533
0.0934	177.612		0.0934	312.5		0.0934	195.313
0.0936	176.697		0.0936	310.974		0.0936	194.092
0.0938	177.307		0.0938	309.448		0.0938	195.007
0.094	176.697		0.094	308.533		0.094	195.007
0.0942	177.002		0.0942	309.143		0.0942	195.007
0.0944	177.002		0.0944	310.669		0.0944	196.228
0.0946	176.086		0.0946	313.721		0.0946	196.533
0.0948	176.392		0.0948	313.11		0.0948	195.923
0.095	177.002		0.095	310.669		0.095	195.618
0.0952	177.612		0.0952	309.448		0.0952	194.397
0.0954	178.528		0.0954	311.279		0.0954	194.397
0.0956	177.917		0.0956	312.195		0.0956	194.702
0.0958	178.223		0.0958	313.11		0.0958	194.702
0.096	178.223		0.096	312.195		0.096	193.481
0.0962	180.664		0.0962	312.195		0.0962	194.092
0.0964	178.223		0.0964	312.805		0.0964	195.313
0.0966	178.528		0.0966	313.416		0.0966	196.533
0.0968	176.392		0.0968	312.5		0.0968	196.533
0.097	177.002		0.097	310.669		0.097	196.838
0.0972	176.086		0.0972	307.617		0.0972	196.228
0.0974	176.086		0.0974	309.753		0.0974	196.228
0.0976	174.866		0.0976	310.974		0.0976	197.754
0.0978	177.002		0.0978	310.974		0.0978	198.059
0.098	177.002		0.098	311.89		0.098	197.144
0.0982	176.392		0.0982	312.805		0.0982	194.397
0.0984	176.697		0.0984	312.805		0.0984	195.618
0.0986	177.002		0.0986	310.364		0.0986	196.228
0.0988	175.781		0.0988	307.922		0.0988	195.313
0.099	175.476		0.099	309.448		0.099	194.702
0.0992	174.866		0.0992	310.364		0.0992	194.397
0.0994	176.086		0.0994	307.312		0.0994	194.397
0.0996	173.95		0.0996	302.429		0.0996	193.481
0.0998	173.645		0.0998	298.767		0.0998	194.397
0.1	174.561		0.1	297.852		0.1	192.261
0.1002	175.171		0.1002	295.41		0.1002	190.43
0.1004	175.171		0.1004	296.021		0.1004	189.819
0.1006	174.561		0.1006	298.462		0.1006	191.04
0.1008	176.086		0.1008	301.208		0.1008	194.397
0.101	176.697		0.101	302.429		0.101	195.007
0.1012	177.307		0.1012	300.903		0.1012	194.092
0.1014	179.443		0.1014	301.514		0.1014	195.618
0.1016	179.443		0.1016	301.819		0.1016	194.397
0.1018	179.443		0.1018	299.683		0.1018	194.702
0.102	178.833		0.102	300.598		0.102	195.618
0.1022	177.917		0.1022	301.819		0.1022	193.176
0.1024	176.697		0.1024	304.871		0.1024	192.566
0.1026	176.697		0.1026	304.26		0.1026	194.397
0.1028	177.002		0.1028	302.429		0.1028	195.313
0.103	176.392		0.103	301.514		0.103	196.838
0.1032	174.561		0.1032	300.598		0.1032	196.228
0.1034	175.476		0.1034	299.683		0.1034	195.618
0.1036	176.086		0.1036	299.377		0.1036	194.702
0.1038	177.917		0.1038	299.377		0.1038	193.481
0.104	178.833		0.104	297.546		0.104	193.176
0.1042	179.749		0.1042	295.105		0.1042	194.397
0.1044	177.917		0.1044	296.936		0.1044	193.481
0.1046	175.781		0.1046	298.462		0.1046	193.176
0.1048	175.781		0.1048	298.767		0.1048	194.702
0.105	175.781		0.105	298.462		0.105	194.702
0.1052	176.392		0.1052	297.241		0.1052	195.313
0.1054	177.307		0.1054	298.767		0.1054	194.702
0.1056	176.697		0.1056	300.293		0.1056	194.702
0.1058	177.612		0.1058	297.546		0.1058	194.702
0.106	177.917		0.106	296.936		0.106	194.092
0.1062	178.833		0.1062	297.546		0.1062	192.261
0.1064	179.749		0.1064	299.072		0.1064	190.735
0.1066	180.969		0.1066	298.767		0.1066	190.43
0.1068	180.969		0.1068	300.293		0.1068	191.04
0.107	178.528		0.107	299.072		0.107	190.735
0.1072	178.833		0.1072	297.852		0.1072	191.04
0.1074	177.917		0.1074	299.377		0.1074	191.65
0.1076	177.612		0.1076	297.852		0.1076	191.345
0.1078	176.392		0.1078	296.631		0.1078	192.566
0.108	176.697		0.108	296.326		0.108	193.176
0.1082	177.307		0.1082	298.767		0.1082	193.176
0.1084	178.833		0.1084	303.65		0.1084	195.007
0.1086	178.833		0.1086	302.429		0.1086	195.923
0.1088	180.664		0.1088	303.65		0.1088	195.618
0.109	180.664		0.109	305.786		0.109	195.923
0.1092	180.969		0.1092	308.533		0.1092	198.059
0.1094	179.443		0.1094	306.702		0.1094	198.059
0.1096	180.359		0.1096	304.871		0.1096	197.754
0.1098	179.749		0.1098	301.819		0.1098	196.533
0.11	180.054		0.11	303.345		0.11	195.618
0.1102	179.443		0.1102	304.565		0.1102	195.923
0.1104	179.138		0.1104	307.312		0.1104	197.144
0.1106	179.138		0.1106	308.838		0.1106	198.364
0.1108	179.138		0.1108	311.279		0.1108	199.89
0.111	179.749		0.111	310.059		0.111	198.669
0.1112	180.359		0.1112	310.059		0.1112	198.669
0.1114	178.833		0.1114	309.448		0.1114	199.28
0.1116	180.054		0.1116	311.89		0.1116	201.111
0.1118	179.749		0.1118	314.636		0.1118	200.5
0.112	179.443		0.112	312.805		0.112	198.059
0.1122	179.138		0.1122	310.669		0.1122	197.449
0.1124	178.223		0.1124	308.838		0.1124	196.533
0.1126	178.528		0.1126	309.448		0.1126	196.533
0.1128	178.833		0.1128	310.364		0.1128	196.838
0.113	179.138		0.113	310.669		0.113	197.144
0.1132	178.528		0.1132	309.448		0.1132	195.618
0.1134	179.749		0.1134	310.364		0.1134	197.449
0.1136	178.223		0.1136	311.279		0.1136	198.059
0.1138	177.002		0.1138	314.026		0.1138	197.144
0.114	176.392		0.114	316.772		0.114	197.449
0.1142	177.002		0.1142	317.078		0.1142	197.754
0.1144	177.917		0.1144	314.636		0.1144	195.618
0.1146	177.307		0.1146	310.974		0.1146	196.228
0.1148	177.307		0.1148	307.922		0.1148	196.228
0.115	177.917		0.115	310.059		0.115	195.618
0.1152	177.307		0.1152	309.143		0.1152	195.923
0.1154	176.392		0.1154	309.448		0.1154	196.533
0.1156	178.528		0.1156	310.669		0.1156	197.144
0.1158	178.528		0.1158	310.974		0.1158	198.059
0.116	178.223		0.116	311.584		0.116	197.754
0.1162	176.697		0.1162	309.448		0.1162	198.364
0.1164	177.307		0.1164	310.669		0.1164	197.754
0.1166	175.171		0.1166	311.584		0.1166	196.533
0.1168	174.255		0.1168	310.669		0.1168	195.313
0.117	174.866		0.117	309.753		0.117	195.007
0.1172	176.697		0.1172	310.364		0.1172	195.923
0.1174	176.086		0.1174	311.279		0.1174	196.838
0.1176	177.307		0.1176	311.279		0.1176	196.533
0.1178	174.561		0.1178	312.195		0.1178	195.923
0.118	175.171		0.118	310.974		0.118	195.923
0.1182	174.866		0.1182	312.5		0.1182	197.449
0.1184	175.781		0.1184	313.416		0.1184	197.449
0.1186	175.476		0.1186	313.11		0.1186	199.28
0.1188	177.002		0.1188	312.5		0.1188	198.975
0.119	176.086		0.119	310.669		0.119	198.059
0.1192	175.781		0.1192	308.838		0.1192	195.618
0.1194	173.645		0.1194	308.228		0.1194	194.397
0.1196	173.34		0.1196	305.786		0.1196	194.397
0.1198	173.34		0.1198	304.565		0.1198	195.007
0.12	172.729		0.12	304.871		0.12	195.007
0.1202	171.814		0.1202	307.312		0.1202	192.566
0.1204	172.424		0.1204	306.091		0.1204	190.735
0.1206	172.119		0.1206	302.734		0.1206	193.481
0.1208	175.171		0.1208	305.176		0.1208	192.871
0.121	175.476		0.121	306.702		0.121	192.261
0.1212	177.002		0.1212	304.871		0.1212	194.702
0.1214	175.476		0.1214	303.955		0.1214	194.702
0.1216	174.866		0.1216	306.396		0.1216	194.702
0.1218	174.866		0.1218	307.617		0.1218	194.092
0.122	175.781		0.122	307.922		0.122	195.007
0.1222	176.086		0.1222	310.059		0.1222	197.144
0.1224	176.086		0.1224	309.753		0.1224	195.618
0.1226	175.476		0.1226	310.669		0.1226	196.228
0.1228	175.171		0.1228	310.059		0.1228	195.618
0.123	175.781		0.123	306.091		0.123	195.007
0.1232	175.171		0.1232	305.176		0.1232	195.313
0.1234	173.34		0.1234	305.481		0.1234	192.871
0.1236	173.035		0.1236	303.955		0.1236	193.787
0.1238	172.729		0.1238	302.429		0.1238	195.923
0.124	173.035		0.124	302.429		0.124	195.618
0.1242	172.424		0.1242	303.04		0.1242	195.618
0.1244	171.814		0.1244	303.04		0.1244	193.787
0.1246	170.898		0.1246	302.734		0.1246	193.176
0.1248	170.898		0.1248	303.04		0.1248	192.871
0.125	171.204		0.125	305.481		0.125	192.566
0.1252	171.814		0.1252	307.007		0.1252	193.176
0.1254	173.34		0.1254	305.481		0.1254	194.702
0.1256	174.866		0.1256	304.871		0.1256	195.313
0.1258	174.866		0.1258	305.786		0.1258	194.702
0.126	175.476		0.126	305.176		0.126	193.481
0.1262	176.086		0.1262	303.955		0.1262	193.787
0.1264	176.697		0.1264	303.65		0.1264	194.092
0.1266	173.95		0.1266	302.734		0.1266	195.618
0.1268	173.95		0.1268	302.124		0.1268	194.702
0.127	172.119		0.127	300.293		0.127	193.176
0.1272	174.561		0.1272	300.903		0.1272	193.176
0.1274	173.035		0.1274	300.293		0.1274	193.787
0.1276	176.392		0.1276	300.293		0.1276	193.787
0.1278	174.561		0.1278	300.598		0.1278	194.702
0.128	173.95		0.128	300.293		0.128	194.397
0.1282	173.035		0.1282	300.293		0.1282	194.092
0.1284	175.476		0.1284	299.072		0.1284	190.735
0.1286	174.866		0.1286	298.462		0.1286	191.956
0.1288	174.866		0.1288	298.767		0.1288	192.261
0.129	175.171		0.129	300.903		0.129	193.176
0.1292	176.697		0.1292	300.903		0.1292	193.481
0.1294	177.307		0.1294	299.072		0.1294	194.397
0.1296	175.476		0.1296	299.683		0.1296	194.397
0.1298	173.645		0.1298	297.546		0.1298	192.566
0.13	174.866		0.13	296.936		0.13	193.481
0.1302	174.866		0.1302	298.462		0.1302	193.787
0.1304	175.476		0.1304	299.683		0.1304	191.956
0.1306	174.561		0.1306	299.072		0.1306	193.481
0.1308	174.866		0.1308	300.598		0.1308	191.956
0.131	174.561		0.131	302.124		0.131	190.125
0.1312	176.086		0.1312	300.598		0.1312	191.04
0.1314	175.171		0.1314	295.715		0.1314	190.125
0.1316	173.95		0.1316	295.105		0.1316	188.599
0.1318	173.95		0.1318	296.936		0.1318	188.293
0.132	173.34		0.132	296.936		0.132	187.378
0.1322	173.645		0.1322	296.326		0.1322	187.683
0.1324	173.34		0.1324	296.936		0.1324	187.073
0.1326	173.34		0.1326	296.936		0.1326	187.378
0.1328	174.561		0.1328	298.767		0.1328	186.768
0.133	175.781		0.133	301.819		0.133	188.293
0.1332	175.781		0.1332	303.345		0.1332	192.871
0.1334	176.697		0.1334	301.514		0.1334	194.397
0.1336	176.086		0.1336	299.683		0.1336	192.566
0.1338	174.561		0.1338	297.546		0.1338	191.345
0.134	174.866		0.134	293.884		0.134	190.735
0.1342	174.255		0.1342	293.579		0.1342	190.735
0.1344	174.255		0.1344	293.274		0.1344	189.209
0.1346	175.171		0.1346	293.579		0.1346	192.871
0.1348	176.086		0.1348	292.664		0.1348	191.956
0.135	174.255		0.135	293.274		0.135	191.345
0.1352	175.171		0.1352	295.105		0.1352	192.566
0.1354	175.171		0.1354	297.241		0.1354	191.345
0.1356	176.086		0.1356	298.767		0.1356	191.04
0.1358	176.392		0.1358	299.683		0.1358	189.514
0.136	176.697		0.136	298.767		0.136	190.43
0.1362	176.086		0.1362	298.157		0.1362	191.345
0.1364	175.171		0.1364	298.462		0.1364	191.956
0.1366	174.255		0.1366	298.462		0.1366	191.04
0.1368	175.476		0.1368	299.683		0.1368	188.904
0.137	173.035		0.137	302.429		0.137	189.819
0.1372	173.95		0.1372	304.565		0.1372	189.209
0.1374	172.119		0.1374	304.565		0.1374	189.819
0.1376	175.171		0.1376	303.04		0.1376	189.209
0.1378	175.171		0.1378	302.734		0.1378	189.209
0.138	177.917		0.138	302.124		0.138	187.683
0.1382	177.917		0.1382	301.514		0.1382	188.293
0.1384	177.307		0.1384	299.683		0.1384	189.209
0.1386	176.392		0.1386	298.157		0.1386	190.735
0.1388	176.086		0.1388	295.715		0.1388	191.956
0.139	175.781		0.139	297.546		0.139	190.125
0.1392	177.307		0.1392	299.683		0.1392	188.293
0.1394	173.95		0.1394	298.767		0.1394	188.293
0.1396	173.34		0.1396	299.072		0.1396	190.125
0.1398	173.34		0.1398	299.072		0.1398	191.345
0.14	173.95		0.14	296.631		0.14	190.735
0.1402	175.476		0.1402	297.546		0.1402	190.735
0.1404	175.781		0.1404	299.377		0.1404	191.345
0.1406	175.171		0.1406	299.683		0.1406	191.956
0.1408	174.255		0.1408	295.715		0.1408	191.345
0.141	173.95		0.141	294.8		0.141	190.735
0.1412	173.95		0.1412	296.936		0.1412	191.345
0.1414	172.729		0.1414	295.715		0.1414	191.956
0.1416	173.645		0.1416	297.546		0.1416	190.735
0.1418	174.255		0.1418	298.462		0.1418	190.125
0.142	174.866		0.142	300.903		0.142	189.819
0.1422	173.95		0.1422	301.514		0.1422	188.904
0.1424	173.645		0.1424	301.208		0.1424	190.125
0.1426	171.814		0.1426	302.124		0.1426	189.209
0.1428	171.814		0.1428	301.208		0.1428	191.345
0.143	173.645		0.143	300.293		0.143	192.261
0.1432	175.171		0.1432	298.157		0.1432	191.345
0.1434	174.255		0.1434	296.631		0.1434	191.04
0.1436	172.729		0.1436	295.41		0.1436	191.04
0.1438	173.035		0.1438	295.41		0.1438	190.43
0.144	175.171		0.144	297.852		0.144	190.735
0.1442	174.866		0.1442	298.157		0.1442	190.125
0.1444	173.035		0.1444	297.241		0.1444	188.904
0.1446	173.035		0.1446	299.072		0.1446	187.683
0.1448	175.171		0.1448	302.734		0.1448	187.988
0.145	174.866		0.145	304.565		0.145	188.293
0.1452	176.697		0.1452	305.786		0.1452	189.819
0.1454	176.086		0.1454	303.04		0.1454	192.261
0.1456	176.392		0.1456	300.598		0.1456	192.871
0.1458	173.95		0.1458	298.157		0.1458	192.566
0.146	173.34		0.146	296.326		0.146	191.345
0.1462	173.34		0.1462	296.326		0.1462	191.956
0.1464	172.424		0.1464	297.852		0.1464	193.176
0.1466	171.204		0.1466	298.157		0.1466	192.261
0.1468	173.035		0.1468	298.462		0.1468	190.735
0.147	173.34		0.147	298.462		0.147	190.735
0.1472	173.95		0.1472	300.293		0.1472	192.261
0.1474	173.34		0.1474	300.903		0.1474	193.481
0.1476	172.119		0.1476	300.293		0.1476	196.533
0.1478	173.035		0.1478	298.767		0.1478	202.942
0.148	175.171		0.148	297.546		0.148	209.045
0.1482	176.392		0.1482	298.157		0.1482	213.318
0.1484	176.697		0.1484	299.683		0.1484	212.708
0.1486	175.781		0.1486	300.598		0.1486	213.623
0.1488	174.255		0.1488	300.598		0.1488	214.844
0.149	175.171		0.149	301.208		0.149	216.675
0.1492	176.697		0.1492	300.903		0.1492	213.623
0.1494	173.645		0.1494	300.293		0.1494	206.909
0.1496	174.255		0.1496	300.903		0.1496	202.026
0.1498	173.34		0.1498	300.598		0.1498	198.975
0.15	172.729		0.15	299.377		0.15	197.144
0.1502	173.645		0.1502	297.852		0.1502	196.838
0.1504	175.476		0.1504	296.631		0.1504	194.397
0.1506	176.697		0.1506	297.241		0.1506	192.261
0.1508	175.476		0.1508	296.326		0.1508	192.566
0.151	175.171		0.151	295.41		0.151	193.481
0.1512	175.781		0.1512	296.021		0.1512	193.481
0.1514	175.171		0.1514	296.936		0.1514	194.702
0.1516	175.171		0.1516	299.683		0.1516	195.313
0.1518	176.392		0.1518	302.734		0.1518	194.702
0.152	177.307		0.152	303.955		0.152	194.397
0.1522	178.833		0.1522	305.786		0.1522	193.787
0.1524	177.917		0.1524	303.955		0.1524	194.397
0.1526	177.917		0.1526	299.377		0.1526	197.144
0.1528	177.917		0.1528	302.429		0.1528	197.144
0.153	179.443		0.153	304.871		0.153	198.059
0.1532	181.58		0.1532	306.396		0.1532	196.838
0.1534	183.716		0.1534	305.786		0.1534	195.923
0.1536	184.937		0.1536	303.65		0.1536	193.481
0.1538	184.021		0.1538	303.955		0.1538	191.956
0.154	183.716		0.154	304.26		0.154	191.345
0.1542	181.58		0.1542	305.786		0.1542	193.176
0.1544	181.274		0.1544	304.565		0.1544	194.397
0.1546	179.749		0.1546	303.04		0.1546	194.092
0.1548	179.749		0.1548	302.429		0.1548	195.007
0.155	180.054		0.155	299.988		0.155	196.838
0.1552	181.274		0.1552	297.852		0.1552	195.313
0.1554	180.664		0.1554	297.852		0.1554	196.533
0.1556	180.969		0.1556	298.157		0.1556	196.533
0.1558	180.054		0.1558	299.377		0.1558	196.228
0.156	179.443		0.156	299.072		0.156	195.007
0.1562	178.528		0.1562	299.072		0.1562	195.313
0.1564	177.307		0.1564	299.377		0.1564	195.618
0.1566	177.917		0.1566	298.767		0.1566	195.313
0.1568	177.612		0.1568	300.598		0.1568	195.313
0.157	175.476		0.157	302.429		0.157	196.533
0.1572	176.392		0.1572	302.124		0.1572	197.754
0.1574	177.307		0.1574	297.241		0.1574	197.144
0.1576	176.392		0.1576	296.631		0.1576	195.007
0.1578	175.781		0.1578	296.326		0.1578	194.397
0.158	175.171		0.158	297.546		0.158	195.007
0.1582	174.866		0.1582	296.631		0.1582	195.007
0.1584	175.171		0.1584	298.462		0.1584	196.228
0.1586	177.917		0.1586	298.767		0.1586	198.059
0.1588	177.307		0.1588	297.546		0.1588	196.838
0.159	174.866		0.159	298.157		0.159	195.923
0.1592	172.729		0.1592	295.105		0.1592	194.397
0.1594	174.866		0.1594	294.495		0.1594	193.176
0.1596	175.476		0.1596	296.326		0.1596	193.481
0.1598	175.171		0.1598	298.767		0.1598	194.702
0.16	174.561		0.16	296.021		0.16	197.144
0.1602	175.781		0.1602	294.189		0.1602	195.007
0.1604	174.561		0.1604	293.274		0.1604	195.007
0.1606	177.307		0.1606	294.495		0.1606	192.261
0.1608	175.476		0.1608	296.631		0.1608	190.735
0.161	175.171		0.161	297.241		0.161	191.956
0.1612	175.476		0.1612	294.495		0.1612	193.787
0.1614	173.95		0.1614	292.969		0.1614	194.092
0.1616	173.95		0.1616	293.274		0.1616	195.313
0.1618	176.086		0.1618	295.41		0.1618	195.618
0.162	177.002		0.162	296.021		0.162	196.838
0.1622	175.781		0.1622	294.8		0.1622	196.228
0.1624	175.476		0.1624	296.326		0.1624	196.838
0.1626	176.392		0.1626	299.988		0.1626	196.838
0.1628	174.255		0.1628	300.903		0.1628	196.228
0.163	174.255		0.163	301.514		0.163	196.228
0.1632	172.119		0.1632	301.819		0.1632	195.313
0.1634	171.204		0.1634	301.514		0.1634	194.397
0.1636	171.204		0.1636	301.208		0.1636	195.313
0.1638	171.509		0.1638	301.208		0.1638	196.533
0.164	173.645		0.164	302.429		0.164	198.975
0.1642	173.035		0.1642	303.955		0.1642	198.364
0.1644	171.204		0.1644	303.345		0.1644	196.533
0.1646	172.424		0.1646	304.26		0.1646	194.397
0.1648	173.34		0.1648	306.091		0.1648	191.65
0.165	172.729		0.165	305.786		0.165	189.209
0.1652	173.34		0.1652	303.65		0.1652	188.904
0.1654	174.255		0.1654	302.734		0.1654	188.904
0.1656	174.561		0.1656	300.293		0.1656	191.04
0.1658	173.95		0.1658	298.157		0.1658	192.566
0.166	174.255		0.166	296.631		0.166	192.871
0.1662	174.866		0.1662	298.767		0.1662	193.481
0.1664	174.255		0.1664	298.462		0.1664	194.397
0.1666	173.645		0.1666	300.293		0.1666	194.397
0.1668	175.476		0.1668	298.462		0.1668	195.007
0.167	176.086		0.167	297.852		0.167	194.092
0.1672	175.171		0.1672	295.41		0.1672	192.871
0.1674	175.476		0.1674	295.715		0.1674	193.481
0.1676	175.171		0.1676	297.546		0.1676	191.345
0.1678	176.392		0.1678	299.072		0.1678	190.43
0.168	176.086		0.168	297.852		0.168	192.261
0.1682	176.392		0.1682	295.715		0.1682	193.481
0.1684	174.561		0.1684	296.021		0.1684	194.092
0.1686	175.781		0.1686	297.546		0.1686	194.092
0.1688	175.171		0.1688	298.462		0.1688	195.923
0.169	176.392		0.169	301.514		0.169	195.923
0.1692	175.781		0.1692	300.903		0.1692	196.533
0.1694	175.781		0.1694	300.293		0.1694	198.059
0.1696	174.866		0.1696	301.514		0.1696	196.228
0.1698	177.612		0.1698	300.293		0.1698	195.923
0.17	176.697		0.17	299.988		0.17	195.923
0.1702	178.528		0.1702	301.208		0.1702	196.533
0.1704	175.171		0.1704	303.65		0.1704	195.007
0.1706	175.171		0.1706	303.955		0.1706	194.092
0.1708	174.866		0.1708	306.396		0.1708	194.092
0.171	177.002		0.171	307.312		0.171	196.228
0.1712	174.561		0.1712	305.176		0.1712	196.533
0.1714	174.866		0.1714	303.65		0.1714	198.975
0.1716	175.476		0.1716	304.26		0.1716	198.059
0.1718	176.086		0.1718	303.955		0.1718	197.144
0.172	174.561		0.172	304.871		0.172	197.449
0.1722	174.255		0.1722	302.734		0.1722	196.838
0.1724	175.171		0.1724	298.767		0.1724	196.533
0.1726	174.866		0.1726	295.105		0.1726	196.228
0.1728	173.34		0.1728	296.021		0.1728	195.923
0.173	171.814		0.173	297.241		0.173	195.007
0.1732	172.119		0.1732	297.241		0.1732	194.702
0.1734	172.729		0.1734	295.715		0.1734	195.007
0.1736	171.814		0.1736	294.8		0.1736	197.144
0.1738	170.898		0.1738	296.021		0.1738	198.669
0.174	170.593		0.174	296.021		0.174	198.059
0.1742	170.288		0.1742	296.631		0.1742	196.228
0.1744	170.898		0.1744	299.072		0.1744	197.754
0.1746	171.204		0.1746	302.734		0.1746	198.059
0.1748	172.119		0.1748	301.514		0.1748	198.669
0.175	172.424		0.175	301.208		0.175	196.533
0.1752	171.509		0.1752	302.429		0.1752	195.923
0.1754	171.814		0.1754	300.598		0.1754	197.144
0.1756	171.204		0.1756	297.546		0.1756	197.144
0.1758	171.509		0.1758	296.021		0.1758	197.449
0.176	173.035		0.176	296.326		0.176	197.449
0.1762	174.561		0.1762	297.852		0.1762	198.059
0.1764	175.171		0.1764	299.377		0.1764	199.28
0.1766	175.781		0.1766	300.293		0.1766	199.89
0.1768	174.866		0.1768	301.819		0.1768	199.89
0.177	174.561		0.177	304.565		0.177	199.28
0.1772	173.95		0.1772	304.871		0.1772	197.754
0.1774	175.781		0.1774	303.04		0.1774	197.754
0.1776	174.561		0.1776	302.429		0.1776	198.364
0.1778	176.086		0.1778	301.208		0.1778	197.144
0.178	176.086		0.178	301.514		0.178	195.923
0.1782	176.697		0.1782	299.988		0.1782	195.923
0.1784	177.307		0.1784	299.072		0.1784	196.533
0.1786	178.223		0.1786	299.988		0.1786	197.449
0.1788	176.697		0.1788	300.598		0.1788	197.144
0.179	176.697		0.179	302.124		0.179	197.754
0.1792	173.645		0.1792	303.65		0.1792	199.585
0.1794	175.171		0.1794	301.819		0.1794	200.195
0.1796	174.255		0.1796	300.903		0.1796	201.111
0.1798	176.392		0.1798	301.514		0.1798	201.721
0.18	176.086		0.18	300.903		0.18	199.89
0.1802	178.528		0.1802	301.208		0.1802	200.195
0.1804	178.223		0.1804	299.683		0.1804	199.89
0.1806	178.528		0.1806	298.767		0.1806	200.195
0.1808	177.612		0.1808	299.683		0.1808	199.89
0.181	177.307		0.181	302.124		0.181	197.144
0.1812	174.561		0.1812	300.293		0.1812	197.754
0.1814	173.95		0.1814	298.767		0.1814	199.28
0.1816	174.561		0.1816	299.377		0.1816	197.754
0.1818	175.476		0.1818	299.988		0.1818	197.754
0.182	174.561		0.182	301.208		0.182	197.144
0.1822	174.255		0.1822	299.072		0.1822	196.838
0.1824	173.645		0.1824	301.208		0.1824	198.364
0.1826	175.476		0.1826	300.903		0.1826	197.754
0.1828	176.086		0.1828	299.683		0.1828	197.754
0.183	174.866		0.183	299.683		0.183	197.144
0.1832	175.781		0.1832	297.852		0.1832	196.228
0.1834	174.866		0.1834	296.936		0.1834	194.092
0.1836	174.561		0.1836	297.852		0.1836	193.787
0.1838	173.645		0.1838	300.598		0.1838	191.65
0.184	175.781		0.184	301.819		0.184	191.04
0.1842	176.086		0.1842	300.598		0.1842	192.261
0.1844	177.307		0.1844	297.852		0.1844	193.176
0.1846	177.002		0.1846	297.852		0.1846	194.702
0.1848	177.917		0.1848	297.241		0.1848	193.176
0.185	180.359		0.185	296.021		0.185	191.956
0.1852	181.58		0.1852	294.495		0.1852	190.735
0.1854	185.852		0.1854	295.41		0.1854	189.819
0.1856	188.293		0.1856	296.021		0.1856	191.956
0.1858	191.345		0.1858	298.157		0.1858	193.176
0.186	191.345		0.186	299.683		0.186	192.566
0.1862	193.481		0.1862	300.598		0.1862	193.176
0.1864	190.735		0.1864	301.514		0.1864	192.261
0.1866	188.293		0.1866	302.124		0.1866	192.566
0.1868	183.716		0.1868	303.04		0.1868	193.787
0.187	182.19		0.187	305.481		0.187	193.481
0.1872	178.528		0.1872	306.702		0.1872	195.007
0.1874	177.917		0.1874	308.228		0.1874	194.397
0.1876	177.002		0.1876	307.312		0.1876	195.007
0.1878	177.612		0.1878	302.429		0.1878	194.092
0.188	178.833		0.188	301.514		0.188	192.566
0.1882	178.833		0.1882	300.293		0.1882	191.956
0.1884	176.697		0.1884	299.988		0.1884	191.956
0.1886	179.138		0.1886	299.988		0.1886	193.176
0.1888	178.223		0.1888	299.988		0.1888	193.787
0.189	178.223		0.189	302.124		0.189	194.397
0.1892	176.086		0.1892	302.734		0.1892	194.092
0.1894	176.086		0.1894	304.565		0.1894	195.923
0.1896	175.171		0.1896	302.429		0.1896	195.923
0.1898	174.866		0.1898	301.208		0.1898	195.923
0.19	174.255		0.19	302.429		0.19	195.618
0.1902	175.171		0.1902	301.514		0.1902	196.228
0.1904	175.476		0.1904	303.955		0.1904	195.007
0.1906	176.392		0.1906	305.481		0.1906	193.481
0.1908	177.002		0.1908	306.396		0.1908	192.871
0.191	178.528		0.191	305.786		0.191	189.514
0.1912	177.307		0.1912	306.396		0.1912	190.125
0.1914	178.833		0.1914	307.007		0.1914	191.345
0.1916	178.833		0.1916	304.871		0.1916	191.65
0.1918	181.274		0.1918	304.565		0.1918	192.871
0.192	185.547		0.192	307.007		0.192	193.176
0.1922	185.852		0.1922	306.396		0.1922	193.787
0.1924	185.547		0.1924	305.786		0.1924	193.176
0.1926	184.021		0.1926	303.345		0.1926	191.956
0.1928	183.716		0.1928	302.734		0.1928	192.261
0.193	183.716		0.193	303.345		0.193	192.261
0.1932	183.411		0.1932	303.65		0.1932	191.345
0.1934	183.411		0.1934	302.734		0.1934	191.04
0.1936	183.105		0.1936	300.598		0.1936	191.04
0.1938	183.105		0.1938	299.683		0.1938	192.566
0.194	185.547		0.194	299.988		0.194	191.345
0.1942	185.242		0.1942	300.598		0.1942	190.735
0.1944	187.073		0.1944	301.819		0.1944	191.04
0.1946	191.04		0.1946	302.429		0.1946	190.125
0.1948	191.345		0.1948	301.514		0.1948	193.176
0.195	191.345		0.195	300.903		0.195	195.313
0.1952	187.683		0.1952	302.734		0.1952	195.618
0.1954	185.852		0.1954	304.565		0.1954	194.092
0.1956	184.937		0.1956	301.208		0.1956	195.313
0.1958	187.988		0.1958	300.293		0.1958	194.702
0.196	187.988		0.196	305.176		0.196	193.787
0.1962	189.209		0.1962	310.059		0.1962	193.481
0.1964	192.871		0.1964	312.805		0.1964	192.566
0.1966	197.754		0.1966	310.059		0.1966	192.566
0.1968	197.449		0.1968	310.669		0.1968	193.176
0.197	200.195		0.197	313.11		0.197	192.566
0.1972	200.195		0.1972	314.636		0.1972	193.787
0.1974	201.721		0.1974	312.195		0.1974	194.397
0.1976	199.585		0.1976	311.279		0.1976	194.092
0.1978	198.975		0.1978	309.753		0.1978	194.397
0.198	197.449		0.198	308.838		0.198	193.787
0.1982	198.059		0.1982	308.228		0.1982	193.176
0.1984	198.364		0.1984	308.228		0.1984	192.871
0.1986	201.721		0.1986	307.007		0.1986	192.566
0.1988	200.195		0.1988	305.481		0.1988	192.566
0.199	200.5		0.199	303.955		0.199	194.397
0.1992	197.449		0.1992	303.955		0.1992	195.007
0.1994	197.754		0.1994	303.65		0.1994	194.702
0.1996	196.838		0.1996	300.903		0.1996	194.092
0.1998	198.669		0.1998	303.65		0.1998	193.176
0.2	198.975		0.2	307.007		0.2	192.566
0.2002	197.144		0.2002	309.448		0.2002	190.43
0.2004	195.313		0.2004	309.753		0.2004	188.904
0.2006	193.176		0.2006	307.007		0.2006	189.819
0.2008	192.871		0.2008	307.007		0.2008	189.514
0.201	188.904		0.201	305.481		0.201	189.209
0.2012	188.599		0.2012	305.481		0.2012	188.904
0.2014	190.43		0.2014	307.617		0.2014	189.819
0.2016	193.481		0.2016	312.5		0.2016	191.956
0.2018	195.618		0.2018	313.721		0.2018	192.261
0.202	196.533		0.202	312.805		0.202	191.65
0.2022	193.481		0.2022	309.753		0.2022	191.65
0.2024	190.43		0.2024	310.059		0.2024	193.481
0.2026	185.242		0.2026	309.753		0.2026	196.228
0.2028	183.105		0.2028	305.786		0.2028	195.618
0.203	180.969		0.203	303.955		0.203	195.007
0.2032	178.833		0.2032	304.565		0.2032	192.261
0.2034	177.612		0.2034	304.871		0.2034	192.871
0.2036	177.307		0.2036	307.312		0.2036	196.228
0.2038	179.443		0.2038	307.312		0.2038	196.228
0.204	179.138		0.204	307.617		0.204	196.533
0.2042	181.274		0.2042	305.786		0.2042	196.533
0.2044	183.716		0.2044	304.26		0.2044	196.533
0.2046	184.021		0.2046	302.734		0.2046	194.092
0.2048	181.885		0.2048	302.124		0.2048	192.566
0.205	180.359		0.205	304.26		0.205	191.345
0.2052	180.359		0.2052	303.955		0.2052	191.345
0.2054	181.885		0.2054	303.04		0.2054	191.04
0.2056	179.749		0.2056	304.565		0.2056	192.261
0.2058	180.054		0.2058	305.481		0.2058	193.481
0.206	179.443		0.206	304.565		0.206	193.787
0.2062	180.359		0.2062	306.396		0.2062	193.787
0.2064	180.664		0.2064	307.312		0.2064	196.228
0.2066	184.631		0.2066	305.176		0.2066	196.533
0.2068	187.683		0.2068	304.26		0.2068	196.838
0.207	189.209		0.207	303.955		0.207	195.923
0.2072	187.988		0.2072	303.955		0.2072	195.007
0.2074	188.599		0.2074	303.65		0.2074	192.261
0.2076	187.683		0.2076	304.26		0.2076	191.956
0.2078	187.073		0.2078	304.871		0.2078	191.956
0.208	184.326		0.208	303.65		0.208	191.65
0.2082	184.631		0.2082	304.871		0.2082	193.787
0.2084	188.293		0.2084	304.26		0.2084	193.176
0.2086	190.43		0.2086	303.04		0.2086	191.65
0.2088	190.43		0.2088	302.124		0.2088	191.956
0.209	192.261		0.209	302.734		0.209	192.261
0.2092	194.092		0.2092	303.345		0.2092	193.176
0.2094	195.923		0.2094	302.734		0.2094	193.787
0.2096	195.313		0.2096	300.598		0.2096	193.481
0.2098	193.176		0.2098	299.683		0.2098	193.176
0.21	187.378		0.21	299.988		0.21	192.871
0.2102	183.716		0.2102	299.072		0.2102	191.65
0.2104	180.054		0.2104	300.903		0.2104	193.176
0.2106	179.138		0.2106	300.293		0.2106	194.702
0.2108	178.528		0.2108	300.903		0.2108	194.092
0.211	177.612		0.211	301.514		0.211	193.481
0.2112	179.443		0.2112	303.04		0.2112	193.176
0.2114	179.443		0.2114	303.65		0.2114	192.566
0.2116	177.917		0.2116	302.124		0.2116	192.261
0.2118	176.392		0.2118	302.734		0.2118	191.345
0.212	177.002		0.212	302.124		0.212	192.261
0.2122	178.223		0.2122	300.903		0.2122	194.092
0.2124	176.392		0.2124	301.208		0.2124	194.092
0.2126	178.223		0.2126	300.598		0.2126	195.007
0.2128	178.833		0.2128	301.819		0.2128	195.923
0.213	175.476		0.213	303.65		0.213	195.007
0.2132	174.866		0.2132	302.734		0.2132	194.702
0.2134	176.697		0.2134	304.565		0.2134	193.176
0.2136	176.392		0.2136	307.007		0.2136	192.566
0.2138	175.476		0.2138	305.176		0.2138	193.481
0.214	176.086		0.214	302.429		0.214	195.618
0.2142	174.866		0.2142	302.124		0.2142	195.618
0.2144	174.866		0.2144	304.565		0.2144	194.702
0.2146	176.392		0.2146	304.565		0.2146	192.871
0.2148	178.833		0.2148	306.396		0.2148	191.04
0.215	179.749		0.215	309.448		0.215	191.345
0.2152	180.664		0.2152	309.143		0.2152	192.871
0.2154	178.528		0.2154	308.533		0.2154	194.397
0.2156	177.917		0.2156	308.533		0.2156	196.838
0.2158	179.443		0.2158	307.617		0.2158	197.449
0.216	179.138		0.216	306.702		0.216	196.228
0.2162	180.664		0.2162	308.533		0.2162	196.533
0.2164	178.528		0.2164	306.091		0.2164	195.313
0.2166	178.223		0.2166	303.345		0.2166	193.787
0.2168	177.307		0.2168	304.26		0.2168	193.481
0.217	176.392		0.217	303.345		0.217	194.092
0.2172	177.002		0.2172	304.871		0.2172	192.566
0.2174	175.781		0.2174	304.871		0.2174	193.176
0.2176	175.476		0.2176	304.26		0.2176	194.397
0.2178	177.917		0.2178	304.565		0.2178	192.261
0.218	178.528		0.218	302.429		0.218	193.176
0.2182	178.528		0.2182	301.514		0.2182	193.787
0.2184	180.664		0.2184	303.04		0.2184	191.65
0.2186	180.359		0.2186	303.04		0.2186	191.345
0.2188	180.664		0.2188	302.429		0.2188	192.566
0.219	180.054		0.219	305.786		0.219	190.735
0.2192	179.443		0.2192	305.176		0.2192	189.514
0.2194	179.138		0.2194	305.176		0.2194	191.956
0.2196	179.443		0.2196	303.345		0.2196	192.566
0.2198	180.054		0.2198	303.345		0.2198	194.092
0.22	177.917		0.22	303.04		0.22	196.533
0.2202	177.002		0.2202	304.26		0.2202	198.364
0.2204	177.612		0.2204	307.007		0.2204	200.806
0.2206	176.697		0.2206	310.059		0.2206	199.585
0.2208	177.307		0.2208	313.11		0.2208	197.754
0.221	177.307		0.221	314.026		0.221	195.923
0.2212	177.307		0.2212	312.195		0.2212	195.313
0.2214	177.917		0.2214	309.448		0.2214	196.533
0.2216	177.307		0.2216	304.871		0.2216	196.838
0.2218	177.002		0.2218	303.955		0.2218	198.975
0.222	177.612		0.222	304.26		0.222	201.416
0.2222	177.002		0.2222	305.786		0.2222	201.416
0.2224	177.917		0.2224	307.312		0.2224	199.28
0.2226	177.002		0.2226	305.176		0.2226	198.669
0.2228	176.392		0.2228	302.429		0.2228	196.838
0.223	176.697		0.223	302.124		0.223	195.923
0.2232	177.612		0.2232	302.734		0.2232	196.228
0.2234	177.002		0.2234	303.04		0.2234	195.313
0.2236	177.917		0.2236	305.176		0.2236	194.397
0.2238	179.443		0.2238	307.312		0.2238	194.092
0.224	178.528		0.224	307.617		0.224	193.176
0.2242	179.443		0.2242	307.617		0.2242	192.261
0.2244	179.138		0.2244	305.176		0.2244	190.125
0.2246	179.749		0.2246	303.65		0.2246	189.514
0.2248	178.223		0.2248	303.955		0.2248	187.073
0.225	177.917		0.225	304.26		0.225	187.073
0.2252	177.612		0.2252	304.871		0.2252	187.073
0.2254	177.307		0.2254	303.65		0.2254	187.988
0.2256	176.697		0.2256	303.65		0.2256	188.904
0.2258	176.392		0.2258	301.208		0.2258	189.209
0.226	177.612		0.226	301.208		0.226	189.819
0.2262	179.138		0.2262	302.734		0.2262	190.735
0.2264	180.969		0.2264	304.26		0.2264	191.04
0.2266	180.054		0.2266	303.65		0.2266	191.04
0.2268	178.833		0.2268	303.955		0.2268	187.683
0.227	177.917		0.227	305.176		0.227	184.326
0.2272	176.697		0.2272	302.124		0.2272	181.274
0.2274	175.781		0.2274	300.903		0.2274	181.58
0.2276	176.697		0.2276	302.429		0.2276	182.495
0.2278	180.359		0.2278	303.955		0.2278	183.411
0.228	179.443		0.228	303.65		0.228	184.021
0.2282	178.223		0.2282	303.955		0.2282	186.157
0.2284	177.307		0.2284	305.481		0.2284	186.768
0.2286	176.392		0.2286	304.565		0.2286	187.378
0.2288	178.528		0.2288	305.176		0.2288	186.157
0.229	179.749		0.229	304.565		0.229	185.242
0.2292	178.223		0.2292	305.786		0.2292	184.631
0.2294	177.002		0.2294	305.786		0.2294	184.326
0.2296	177.612		0.2296	304.26		0.2296	184.631
0.2298	177.002		0.2298	303.04		0.2298	185.242
0.23	177.612		0.23	299.683		0.23	183.716
0.2302	177.002		0.2302	301.514		0.2302	181.885
0.2304	177.917		0.2304	301.819		0.2304	181.58
0.2306	177.917		0.2306	301.819		0.2306	183.411
0.2308	180.054		0.2308	302.734		0.2308	184.937
0.231	178.223		0.231	302.734		0.231	183.105
0.2312	179.749		0.2312	301.514		0.2312	184.631
0.2314	178.833		0.2314	300.598		0.2314	184.326
0.2316	180.054		0.2316	300.598		0.2316	183.716
0.2318	179.749		0.2318	299.988		0.2318	182.19
0.232	179.138		0.232	298.767		0.232	182.495
0.2322	179.138		0.2322	301.208		0.2322	182.8
0.2324	178.833		0.2324	303.04		0.2324	181.885
0.2326	177.307		0.2326	304.871		0.2326	183.411
0.2328	177.612		0.2328	303.04		0.2328	184.326
0.233	176.392		0.233	300.903		0.233	184.937
0.2332	177.307		0.2332	301.819		0.2332	185.242
0.2334	177.307		0.2334	301.208		0.2334	185.242
0.2336	177.612		0.2336	300.293		0.2336	188.599
0.2338	177.917		0.2338	300.598		0.2338	187.988
0.234	176.697		0.234	300.903		0.234	186.157
0.2342	177.612		0.2342	299.988		0.2342	184.326
0.2344	177.002		0.2344	302.124		0.2344	184.631
0.2346	177.002		0.2346	300.293		0.2346	186.157
0.2348	179.443		0.2348	299.377		0.2348	188.293
0.235	179.749		0.235	301.208		0.235	188.599
0.2352	179.138		0.2352	305.176		0.2352	189.209
0.2354	177.917		0.2354	306.091		0.2354	189.209
0.2356	178.833		0.2356	303.345		0.2356	189.819
0.2358	179.749		0.2358	302.429		0.2358	190.43
0.236	180.359		0.236	303.345		0.236	189.209
0.2362	180.359		0.2362	305.786		0.2362	188.293
0.2364	177.917		0.2364	305.786		0.2364	188.293
0.2366	178.223		0.2366	303.65		0.2366	187.073
0.2368	177.002		0.2368	304.871		0.2368	186.768
0.237	175.171		0.237	304.565		0.237	187.073
0.2372	176.392		0.2372	303.04		0.2372	187.073
0.2374	176.086		0.2374	304.26		0.2374	186.157
0.2376	177.002		0.2376	305.481		0.2376	185.547
0.2378	176.697		0.2378	304.871		0.2378	185.852
0.238	178.833		0.238	304.871		0.238	187.073
0.2382	177.002		0.2382	306.702		0.2382	186.768
0.2384	177.002		0.2384	307.922		0.2384	185.242
0.2386	176.086		0.2386	305.786		0.2386	185.242
0.2388	175.781		0.2388	305.786		0.2388	185.242
0.239	175.781		0.239	304.871		0.239	185.242
0.2392	177.307		0.2392	302.429		0.2392	182.495
0.2394	177.002		0.2394	302.734		0.2394	181.885
0.2396	175.476		0.2396	303.955		0.2396	181.885
0.2398	174.255		0.2398	307.617		0.2398	184.021
0.24	175.476		0.24	308.228		0.24	184.326
0.2402	175.781		0.2402	308.228		0.2402	183.411
0.2404	176.086		0.2404	308.228		0.2404	181.58
0.2406	175.476		0.2406	309.753		0.2406	183.105
0.2408	176.086		0.2408	310.669		0.2408	185.852
0.241	176.086		0.241	310.669		0.241	184.937
0.2412	176.086		0.2412	306.396		0.2412	183.105
0.2414	174.255		0.2414	306.091		0.2414	182.8
0.2416	173.035		0.2416	307.922		0.2416	182.8
0.2418	173.34		0.2418	308.228		0.2418	184.021
0.242	174.866		0.242	308.838		0.242	185.547
0.2422	177.002		0.2422	309.448		0.2422	185.547
0.2424	177.917		0.2424	309.448		0.2424	185.547
0.2426	177.917		0.2426	310.669		0.2426	188.599
0.2428	179.443		0.2428	309.448		0.2428	188.293
0.243	179.749		0.243	305.481		0.243	188.599
0.2432	178.528		0.2432	303.955		0.2432	187.073
0.2434	177.307		0.2434	305.176		0.2434	186.768
0.2436	176.697		0.2436	303.65		0.2436	186.462
0.2438	175.171		0.2438	303.955		0.2438	186.768
0.244	174.866		0.244	303.955		0.244	189.209
0.2442	176.697		0.2442	305.176		0.2442	187.988
0.2444	174.866		0.2444	306.396		0.2444	185.852
0.2446	175.476		0.2446	304.26		0.2446	185.852
0.2448	175.171		0.2448	306.396		0.2448	186.157
0.245	174.866		0.245	308.228		0.245	185.242
0.2452	176.697		0.2452	307.617		0.2452	185.242
0.2454	176.086		0.2454	303.04		0.2454	186.768
0.2456	175.781		0.2456	301.514		0.2456	187.988
0.2458	176.086		0.2458	301.208		0.2458	188.904
0.246	175.781		0.246	297.546		0.246	190.43
0.2462	175.781		0.2462	298.462		0.2462	191.65
0.2464	175.476		0.2464	298.462		0.2464	189.819
0.2466	173.34		0.2466	297.852		0.2466	189.514
0.2468	173.035		0.2468	295.41		0.2468	188.904
0.247	172.729		0.247	295.105		0.247	190.125
0.2472	172.729		0.2472	296.326		0.2472	191.345
0.2474	170.898		0.2474	295.715		0.2474	192.261
0.2476	172.729		0.2476	297.546		0.2476	191.65
0.2478	173.34		0.2478	298.462		0.2478	192.566
0.248	175.781		0.248	298.157		0.248	193.787
0.2482	174.561		0.2482	299.988		0.2482	191.956
0.2484	174.561		0.2484	301.819		0.2484	191.345
0.2486	173.645		0.2486	303.04		0.2486	190.735
0.2488	175.171		0.2488	299.072		0.2488	190.43
0.249	173.34		0.249	299.072		0.249	190.735
0.2492	173.34		0.2492	300.903		0.2492	189.514
0.2494	173.035		0.2494	303.04		0.2494	188.293
0.2496	173.645		0.2496	300.598		0.2496	188.599
0.2498	170.898		0.2498	300.598		0.2498	187.988
0.25	171.814		0.25	302.734		0.25	187.683
0.2502	170.898		0.2502	302.734		0.2502	187.378
0.2504	173.95		0.2504	303.65		0.2504	187.988
0.2506	173.95		0.2506	305.786		0.2506	188.904
0.2508	173.645		0.2508	304.26		0.2508	190.125
0.251	173.34		0.251	300.598		0.251	190.43
0.2512	173.34		0.2512	297.852		0.2512	192.261
0.2514	173.035		0.2514	293.884		0.2514	191.956
0.2516	173.95		0.2516	293.579		0.2516	193.176
0.2518	172.729		0.2518	295.715		0.2518	194.702
0.252	173.34		0.252	295.41		0.252	195.923
0.2522	172.424		0.2522	296.021		0.2522	195.618
0.2524	173.95		0.2524	297.852		0.2524	193.787
0.2526	173.645		0.2526	299.072		0.2526	194.702
0.2528	172.729		0.2528	297.852		0.2528	197.144
0.253	173.645		0.253	297.546		0.253	197.449
0.2532	174.255		0.2532	298.462		0.2532	198.059
0.2534	174.561		0.2534	297.852		0.2534	198.669
0.2536	175.476		0.2536	297.546		0.2536	195.007
0.2538	173.95		0.2538	296.631		0.2538	192.871
0.254	172.424		0.254	297.546		0.254	193.481
0.2542	171.814		0.2542	297.241		0.2542	192.871
0.2544	172.424		0.2544	296.631		0.2544	192.871
0.2546	172.119		0.2546	297.546		0.2546	192.261
0.2548	174.866		0.2548	296.326		0.2548	192.566
0.255	174.866		0.255	297.852		0.255	193.787
0.2552	175.476		0.2552	297.852		0.2552	194.702
0.2554	173.035		0.2554	295.105		0.2554	194.397
0.2556	173.95		0.2556	296.021		0.2556	195.007
0.2558	174.255		0.2558	298.462		0.2558	196.533
0.256	177.002		0.256	299.683		0.256	196.838
0.2562	173.645		0.2562	305.786		0.2562	195.618
0.2564	171.814		0.2564	307.617		0.2564	193.787
0.2566	172.119		0.2566	306.396		0.2566	194.397
0.2568	172.424		0.2568	305.176		0.2568	194.092
0.257	171.509		0.257	304.26		0.257	193.787
0.2572	173.34		0.2572	301.819		0.2572	194.702
0.2574	173.035		0.2574	298.157		0.2574	195.923
0.2576	174.561		0.2576	296.936		0.2576	195.618
0.2578	173.34		0.2578	297.546		0.2578	195.313
0.258	174.561		0.258	297.241		0.258	197.449
0.2582	175.171		0.2582	298.157		0.2582	197.144
0.2584	176.392		0.2584	298.462		0.2584	197.449
0.2586	175.476		0.2586	298.157		0.2586	198.364
0.2588	175.476		0.2588	296.326		0.2588	198.364
0.259	174.866		0.259	296.326		0.259	196.228
0.2592	174.866		0.2592	296.631		0.2592	196.533
0.2594	173.34		0.2594	298.157		0.2594	196.533
0.2596	173.95		0.2596	300.903		0.2596	195.923
0.2598	173.035		0.2598	302.734		0.2598	195.313
0.26	174.561		0.26	304.26		0.26	196.228
0.2602	174.561		0.2602	302.734		0.2602	194.702
0.2604	174.866		0.2604	302.124		0.2604	194.092
0.2606	176.697		0.2606	303.04		0.2606	193.481
0.2608	178.528		0.2608	304.871		0.2608	192.566
0.261	177.917		0.261	300.293		0.261	193.176
0.2612	179.138		0.2612	297.546		0.2612	192.261
0.2614	177.917		0.2614	297.546		0.2614	191.04
0.2616	176.392		0.2616	300.598		0.2616	190.43
0.2618	176.392		0.2618	302.734		0.2618	190.43
0.262	177.307		0.262	304.565		0.262	188.599
0.2622	178.223		0.2622	305.786		0.2622	188.293
0.2624	177.612		0.2624	303.345		0.2624	190.43
0.2626	176.697		0.2626	302.124		0.2626	192.261
0.2628	175.171		0.2628	303.65		0.2628	193.176
0.263	177.917		0.263	302.734		0.263	192.871
0.2632	177.917		0.2632	301.208		0.2632	193.481
0.2634	175.171		0.2634	298.767		0.2634	195.007
0.2636	176.086		0.2636	298.462		0.2636	195.618
0.2638	177.612		0.2638	299.683		0.2638	195.007
0.264	178.528		0.264	301.208		0.264	195.007
0.2642	177.307		0.2642	299.988		0.2642	193.176
0.2644	177.917		0.2644	299.683		0.2644	192.261
0.2646	177.002		0.2646	299.988		0.2646	193.481
0.2648	177.612		0.2648	300.598		0.2648	194.092
0.265	177.612		0.265	301.514		0.265	194.092
0.2652	180.054		0.2652	298.462		0.2652	191.956
0.2654	179.749		0.2654	299.377		0.2654	191.65
0.2656	179.443		0.2656	300.598		0.2656	191.04
0.2658	177.917		0.2658	298.157		0.2658	190.125
0.266	177.612		0.266	297.852		0.266	191.345
0.2662	176.697		0.2662	301.819		0.2662	192.261
0.2664	177.612		0.2664	303.955		0.2664	193.787
0.2666	177.612		0.2666	305.786		0.2666	194.702
0.2668	180.054		0.2668	306.091		0.2668	194.092
0.267	179.138		0.267	306.702		0.267	193.787
0.2672	180.359		0.2672	304.26		0.2672	194.397
0.2674	179.749		0.2674	305.176		0.2674	195.007
0.2676	179.138		0.2676	306.396		0.2676	196.533
0.2678	177.307		0.2678	303.345		0.2678	195.618
0.268	178.833		0.268	302.124		0.268	195.923
0.2682	179.138		0.2682	302.734		0.2682	195.313
0.2684	180.054		0.2684	302.429		0.2684	193.176
0.2686	179.749		0.2686	303.04		0.2686	193.176
0.2688	180.969		0.2688	301.514		0.2688	193.787
0.269	180.969		0.269	301.208		0.269	192.871
0.2692	180.664		0.2692	301.208		0.2692	192.871
0.2694	179.443		0.2694	299.683		0.2694	195.007
0.2696	180.359		0.2696	301.514		0.2696	196.838
0.2698	179.138		0.2698	302.734		0.2698	195.313
0.27	180.054		0.27	302.124		0.27	194.092
0.2702	181.885		0.2702	301.208		0.2702	192.871
0.2704	180.664		0.2704	300.903		0.2704	194.092
0.2706	177.917		0.2706	300.903		0.2706	195.007
0.2708	175.476		0.2708	299.988		0.2708	195.618
0.271	175.476		0.271	298.767		0.271	193.481
0.2712	175.476		0.2712	296.631		0.2712	193.176
0.2714	176.392		0.2714	299.377		0.2714	194.397
0.2716	176.697		0.2716	300.598		0.2716	193.787
0.2718	175.781		0.2718	299.377		0.2718	194.702
0.272	177.002		0.272	298.462		0.272	195.313
0.2722	177.002		0.2722	299.988		0.2722	195.923
0.2724	174.866		0.2724	297.241		0.2724	195.923
0.2726	173.645		0.2726	295.41		0.2726	196.228
0.2728	173.645		0.2728	295.41		0.2728	197.449
0.273	174.255		0.273	297.546		0.273	198.364
0.2732	175.171		0.2732	297.241		0.2732	197.449
0.2734	175.171		0.2734	297.241		0.2734	195.313
0.2736	175.171		0.2736	297.852		0.2736	195.007
0.2738	175.476		0.2738	297.852		0.2738	195.923
0.274	175.171		0.274	296.021		0.274	197.449
0.2742	175.476		0.2742	295.105		0.2742	195.618
0.2744	177.307		0.2744	296.021		0.2744	194.092
0.2746	177.612		0.2746	296.936		0.2746	196.228
0.2748	177.307		0.2748	293.579		0.2748	197.144
0.275	177.307		0.275	293.579		0.275	196.533
0.2752	176.086		0.2752	294.189		0.2752	197.144
0.2754	176.086		0.2754	296.021		0.2754	197.449
0.2756	180.054		0.2756	298.767		0.2756	196.838
0.2758	182.8		0.2758	301.208		0.2758	196.228
0.276	184.326		0.276	300.598		0.276	196.228
0.2762	183.411		0.2762	299.072		0.2762	195.007
0.2764	184.937		0.2764	299.072		0.2764	195.007
0.2766	184.937		0.2766	297.241		0.2766	193.176
0.2768	186.157		0.2768	297.241		0.2768	195.007
0.277	187.378		0.277	298.462		0.277	195.923
0.2772	186.157		0.2772	298.157		0.2772	196.228
0.2774	184.631		0.2774	297.852		0.2774	197.144
0.2776	185.547		0.2776	297.852		0.2776	197.449
0.2778	186.768		0.2778	298.462		0.2778	198.059
0.278	187.683		0.278	299.072		0.278	198.059
0.2782	187.683		0.2782	302.429		0.2782	195.618
0.2784	185.852		0.2784	303.345		0.2784	193.787
0.2786	182.495		0.2786	302.124		0.2786	193.481
0.2788	181.58		0.2788	300.903		0.2788	195.007
0.279	184.326		0.279	300.903		0.279	197.144
0.2792	183.716		0.2792	300.293		0.2792	196.533
0.2794	181.885		0.2794	299.683		0.2794	195.313
0.2796	180.054		0.2796	300.293		0.2796	194.702
0.2798	180.969		0.2798	300.903		0.2798	195.313
0.28	181.58		0.28	302.429		0.28	195.313
0.2802	182.19		0.2802	303.345		0.2802	195.618
0.2804	182.19		0.2804	303.955		0.2804	197.449
0.2806	182.19		0.2806	304.565		0.2806	198.364
0.2808	182.19		0.2808	305.176		0.2808	199.585
0.281	183.105		0.281	306.091		0.281	198.364
0.2812	180.359		0.2812	305.481		0.2812	198.059
0.2814	177.917		0.2814	304.26		0.2814	197.144
0.2816	176.086		0.2816	302.734		0.2816	195.313
0.2818	176.086		0.2818	302.124		0.2818	195.618
0.282	175.171		0.282	302.429		0.282	194.092
0.2822	175.476		0.2822	301.208		0.2822	193.787
0.2824	177.917		0.2824	299.072		0.2824	194.702
0.2826	179.443		0.2826	298.157		0.2826	193.787
0.2828	177.612		0.2828	299.988		0.2828	194.702
0.283	177.307		0.283	297.546		0.283	195.313
0.2832	177.002		0.2832	295.41		0.2832	194.397
0.2834	176.697		0.2834	293.579		0.2834	193.176
0.2836	177.307		0.2836	293.579		0.2836	191.956
0.2838	177.002		0.2838	297.546		0.2838	191.345
0.284	178.223		0.284	300.293		0.284	191.345
0.2842	178.223		0.2842	300.903		0.2842	190.43
0.2844	178.223		0.2844	299.377		0.2844	193.481
0.2846	179.443		0.2846	299.683		0.2846	196.533
0.2848	178.528		0.2848	299.683		0.2848	195.313
0.285	176.697		0.285	296.631		0.285	193.787
0.2852	177.612		0.2852	297.852		0.2852	194.092
0.2854	177.002		0.2854	299.377		0.2854	194.397
0.2856	177.002		0.2856	297.241		0.2856	194.092
0.2858	176.392		0.2858	294.495		0.2858	194.702
0.286	176.086		0.286	292.969		0.286	195.618
0.2862	175.476		0.2862	290.833		0.2862	197.144
0.2864	175.171		0.2864	292.664		0.2864	197.754
0.2866	174.866		0.2866	293.884		0.2866	194.092
0.2868	176.392		0.2868	293.274		0.2868	192.871
0.287	176.392		0.287	292.358		0.287	191.65
0.2872	175.171		0.2872	293.579		0.2872	193.176
0.2874	175.476		0.2874	291.748		0.2874	197.449
0.2876	174.561		0.2876	290.222		0.2876	197.449
0.2878	174.255		0.2878	290.527		0.2878	200.806
0.288	174.561		0.288	291.443		0.288	199.585
0.2882	176.086		0.2882	293.579		0.2882	198.059
0.2884	176.086		0.2884	293.884		0.2884	199.585
0.2886	177.002		0.2886	292.969		0.2886	197.144
0.2888	177.612		0.2888	288.696		0.2888	197.144
0.289	178.833		0.289	289.307		0.289	197.144
0.2892	178.223		0.2892	291.138		0.2892	195.007
0.2894	179.749		0.2894	292.664		0.2894	192.261
0.2896	181.58		0.2896	293.884		0.2896	195.007
0.2898	181.58		0.2898	293.884		0.2898	196.228
0.29	179.443		0.29	290.527		0.29	197.144
0.2902	180.664		0.2902	288.391		0.2902	196.228
0.2904	179.749		0.2904	291.443		0.2904	198.059
0.2906	180.664		0.2906	296.326		0.2906	198.669
0.2908	179.443		0.2908	297.241		0.2908	198.669
0.291	178.528		0.291	296.936		0.291	199.585
0.2912	177.612		0.2912	299.377		0.2912	200.5
0.2914	179.138		0.2914	301.514		0.2914	197.144
0.2916	179.749		0.2916	298.157		0.2916	195.923
0.2918	184.021		0.2918	296.631		0.2918	196.838
0.292	186.462		0.292	298.767		0.292	197.144
0.2922	188.293		0.2922	300.293		0.2922	195.618
0.2924	187.378		0.2924	299.072		0.2924	194.397
0.2926	186.768		0.2926	297.241		0.2926	195.007
0.2928	184.631		0.2928	296.021		0.2928	194.702
0.293	182.495		0.293	295.715		0.293	193.176
0.2932	181.274		0.2932	296.631		0.2932	190.735
0.2934	181.58		0.2934	297.852		0.2934	190.43
0.2936	178.833		0.2936	297.852		0.2936	191.345
0.2938	176.086		0.2938	295.715		0.2938	190.43
0.294	175.476		0.294	293.579		0.294	190.735
0.2942	175.781		0.2942	293.579		0.2942	193.176
0.2944	176.086		0.2944	294.8		0.2944	193.787
0.2946	177.917		0.2946	294.8		0.2946	194.092
0.2948	177.917		0.2948	293.579		0.2948	193.176
0.295	175.781		0.295	294.189		0.295	191.956
0.2952	175.171		0.2952	295.105		0.2952	191.345
0.2954	175.781		0.2954	294.8		0.2954	191.04
0.2956	175.781		0.2956	297.241		0.2956	191.345
0.2958	175.476		0.2958	296.631		0.2958	190.735
0.296	175.171		0.296	296.021		0.296	191.65
0.2962	175.476		0.2962	295.715		0.2962	193.481
0.2964	174.255		0.2964	293.579		0.2964	193.787
0.2966	176.086		0.2966	293.884		0.2966	193.787
0.2968	177.307		0.2968	292.053		0.2968	195.313
0.297	176.697		0.297	289.612		0.297	198.669
0.2972	177.307		0.2972	289.612		0.2972	198.364
0.2974	178.528		0.2974	290.527		0.2974	197.449
0.2976	177.612		0.2976	289.917		0.2976	196.533
0.2978	178.528		0.2978	293.274		0.2978	195.007
0.298	176.392		0.298	294.189		0.298	195.007
0.2982	179.443		0.2982	292.358		0.2982	194.397
0.2984	179.749		0.2984	293.884		0.2984	194.397
0.2986	180.969		0.2986	295.105		0.2986	195.313
0.2988	179.138		0.2988	294.495		0.2988	197.449
0.299	179.749		0.299	296.326		0.299	196.838
0.2992	179.443		0.2992	296.631		0.2992	195.923
0.2994	182.8		0.2994	296.021		0.2994	195.007
0.2996	181.58		0.2996	296.936		0.2996	195.007
0.2998	183.411		0.2998	296.326		0.2998	195.313
0.3	183.411		0.3	298.462		0.3	192.261
0.3002	183.716		0.3002	298.462		0.3002	192.871
0.3004	181.58		0.3004	298.767		0.3004	192.261
0.3006	180.969		0.3006	298.462		0.3006	192.261
0.3008	178.833		0.3008	299.377		0.3008	189.819
0.301	178.833		0.301	303.04		0.301	188.904
0.3012	178.223		0.3012	305.176		0.3012	189.514
0.3014	179.443		0.3014	303.65		0.3014	190.735
0.3016	178.833		0.3016	302.429		0.3016	191.956
0.3018	177.002		0.3018	302.429		0.3018	192.871
0.302	176.392		0.302	304.26		0.302	194.702
0.3022	175.476		0.3022	304.871		0.3022	196.838
0.3024	176.392		0.3024	303.65		0.3024	197.754
0.3026	176.086		0.3026	303.65		0.3026	195.313
0.3028	177.002		0.3028	297.852		0.3028	191.956
0.303	177.307		0.303	296.326		0.303	191.956
0.3032	178.223		0.3032	296.936		0.3032	193.787
0.3034	180.969		0.3034	297.546		0.3034	193.176
0.3036	180.969		0.3036	296.326		0.3036	192.261
0.3038	178.833		0.3038	299.072		0.3038	191.345
0.304	177.612		0.304	299.072		0.304	190.735
0.3042	176.697		0.3042	296.326		0.3042	191.04
0.3044	176.086		0.3044	294.495		0.3044	191.956
0.3046	177.612		0.3046	293.274		0.3046	192.871
0.3048	177.307		0.3048	292.053		0.3048	191.345
0.305	177.307		0.305	292.664		0.305	191.345
0.3052	175.476		0.3052	292.053		0.3052	189.819
0.3054	177.002		0.3054	290.527		0.3054	190.43
0.3056	177.307		0.3056	292.358		0.3056	193.787
0.3058	178.528		0.3058	295.41		0.3058	193.787
0.306	178.528		0.306	294.495		0.306	194.092
0.3062	178.528		0.3062	293.884		0.3062	193.481
0.3064	176.086		0.3064	291.138		0.3064	191.65
0.3066	176.697		0.3066	290.527		0.3066	190.735
0.3068	176.392		0.3068	291.138		0.3068	190.43
0.307	177.917		0.307	289.612		0.307	190.735
0.3072	175.781		0.3072	289.612		0.3072	190.43
0.3074	175.781		0.3074	289.307		0.3074	190.735
0.3076	174.255		0.3076	289.917		0.3076	191.04
0.3078	176.392		0.3078	291.748		0.3078	191.345
0.308	174.561		0.308	290.527		0.308	192.871
0.3082	176.086		0.3082	292.053		0.3082	196.228
0.3084	175.781		0.3084	291.748		0.3084	198.059
0.3086	176.086		0.3086	291.138		0.3086	198.975
0.3088	175.476		0.3088	292.053		0.3088	197.449
0.309	174.255		0.309	292.664		0.309	195.618
0.3092	173.645		0.3092	292.358		0.3092	194.702
0.3094	179.443		0.3094	294.189		0.3094	195.618
0.3096	181.885		0.3096	295.41		0.3096	195.007
0.3098	182.8		0.3098	294.495		0.3098	196.228
0.31	184.326		0.31	292.664		0.31	196.533
0.3102	184.326		0.3102	293.274		0.3102	195.618
0.3104	183.716		0.3104	295.715		0.3104	195.618
0.3106	183.716		0.3106	295.715		0.3106	195.923
0.3108	180.664		0.3108	294.189		0.3108	196.533
0.311	178.528		0.311	293.579		0.311	194.702
0.3112	177.002		0.3112	291.748		0.3112	193.481
0.3114	175.781		0.3114	290.833		0.3114	193.787
0.3116	175.476		0.3116	289.307		0.3116	193.787
0.3118	175.781		0.3118	290.527		0.3118	195.007
0.312	177.307		0.312	292.053		0.312	195.618
0.3122	178.528		0.3122	292.664		0.3122	194.702
0.3124	178.833		0.3124	293.884		0.3124	194.702
0.3126	178.833		0.3126	298.462		0.3126	195.007
0.3128	177.917		0.3128	298.767		0.3128	194.092
0.313	177.307		0.313	298.157		0.313	191.04
0.3132	175.781		0.3132	296.021		0.3132	190.735
0.3134	175.171		0.3134	294.189		0.3134	191.345
0.3136	174.561		0.3136	293.579		0.3136	191.345
0.3138	175.476		0.3138	295.41		0.3138	191.04
0.314	175.171		0.314	296.936		0.314	192.261
0.3142	175.476		0.3142	295.105		0.3142	191.04
0.3144	176.086		0.3144	292.969		0.3144	192.261
0.3146	177.612		0.3146	291.138		0.3146	191.956
0.3148	178.833		0.3148	292.053		0.3148	192.566
0.315	179.749		0.315	290.527		0.315	192.261
0.3152	178.833		0.3152	291.138		0.3152	190.43
0.3154	180.664		0.3154	291.443		0.3154	190.125
0.3156	179.443		0.3156	291.443		0.3156	191.04
0.3158	179.443		0.3158	291.748		0.3158	193.481
0.316	178.223		0.316	292.358		0.316	193.176
0.3162	178.833		0.3162	295.105		0.3162	193.176
0.3164	177.917		0.3164	297.546		0.3164	191.956
0.3166	179.749		0.3166	296.936		0.3166	194.702
0.3168	180.054		0.3168	296.021		0.3168	194.092
0.317	180.969		0.317	293.884		0.317	192.261
0.3172	179.443		0.3172	292.664		0.3172	192.261
0.3174	179.443		0.3174	294.495		0.3174	195.618
0.3176	178.528		0.3176	296.021		0.3176	195.313
0.3178	180.054		0.3178	297.241		0.3178	193.481
0.318	179.138		0.318	296.021		0.318	193.787
0.3182	180.664		0.3182	293.884		0.3182	193.176
0.3184	180.359		0.3184	293.274		0.3184	193.481
0.3186	181.274		0.3186	294.495		0.3186	195.618
0.3188	182.19		0.3188	296.936		0.3188	195.618
0.319	183.105		0.319	298.767		0.319	192.566
0.3192	181.885		0.3192	297.852		0.3192	193.481
0.3194	180.969		0.3194	297.852		0.3194	196.838
0.3196	180.054		0.3196	297.241		0.3196	198.364
0.3198	180.664		0.3198	298.462		0.3198	196.533
0.32	180.969		0.32	297.546		0.32	194.092
0.3202	182.19		0.3202	295.41		0.3202	195.618
0.3204	180.359		0.3204	295.41		0.3204	196.838
0.3206	180.664		0.3206	297.241		0.3206	195.923
0.3208	180.054		0.3208	300.293		0.3208	196.228
0.321	178.833		0.321	299.988		0.321	194.092
0.3212	180.054		0.3212	297.546		0.3212	193.176
0.3214	177.917		0.3214	296.631		0.3214	192.871
0.3216	178.528		0.3216	298.462		0.3216	194.702
0.3218	178.223		0.3218	302.734		0.3218	195.313
0.322	177.917		0.322	302.124		0.322	194.702
0.3222	177.612		0.3222	302.429		0.3222	192.261
0.3224	176.392		0.3224	304.565		0.3224	191.65
0.3226	175.171		0.3226	302.429		0.3226	190.43
0.3228	175.476		0.3228	299.988		0.3228	190.43
0.323	175.171		0.323	299.072		0.323	189.819
0.3232	174.866		0.3232	297.852		0.3232	188.904
0.3234	176.086		0.3234	297.852		0.3234	189.819
0.3236	177.307		0.3236	299.072		0.3236	191.345
0.3238	178.528		0.3238	299.072		0.3238	190.43
0.324	178.528		0.324	298.157		0.324	190.735
0.3242	179.138		0.3242	297.546		0.3242	191.345
0.3244	180.664		0.3244	300.598		0.3244	192.261
0.3246	182.495		0.3246	301.514		0.3246	192.261
0.3248	181.58		0.3248	301.514		0.3248	189.819
0.325	182.19		0.325	299.683		0.325	189.819
0.3252	180.054		0.3252	297.852		0.3252	191.345
0.3254	179.749		0.3254	299.072		0.3254	191.345
0.3256	177.917		0.3256	299.988		0.3256	190.43
0.3258	176.697		0.3258	300.293		0.3258	189.819
0.326	175.781		0.326	299.072		0.326	190.735
0.3262	176.392		0.3262	296.326		0.3262	191.04
0.3264	175.171		0.3264	296.326		0.3264	190.125
0.3266	177.002		0.3266	293.884		0.3266	189.209
0.3268	176.392		0.3268	294.189		0.3268	190.125
0.327	177.612		0.327	294.8		0.327	189.514
0.3272	180.359		0.3272	296.631		0.3272	189.514
0.3274	184.631		0.3274	295.715		0.3274	188.599
0.3276	184.326		0.3276	296.631		0.3276	188.293
0.3278	183.105		0.3278	296.631		0.3278	187.988
0.328	181.885		0.328	297.546		0.328	187.378
0.3282	181.885		0.3282	297.852		0.3282	188.599
0.3284	181.885		0.3284	296.631		0.3284	189.514
0.3286	181.58		0.3286	297.546		0.3286	191.04
0.3288	183.716		0.3288	300.598		0.3288	191.65
0.329	182.19		0.329	303.65		0.329	189.209
0.3292	183.105		0.3292	303.04		0.3292	190.43
0.3294	185.242		0.3294	304.565		0.3294	192.261
0.3296	184.937		0.3296	301.819		0.3296	191.956
0.3298	184.021		0.3298	301.514		0.3298	191.345
0.33	184.631		0.33	300.903		0.33	189.819
0.3302	183.105		0.3302	300.598		0.3302	190.43
0.3304	180.969		0.3304	300.903		0.3304	189.209
0.3306	180.969		0.3306	299.988		0.3306	188.599
0.3308	180.359		0.3308	299.072		0.3308	187.988
0.331	180.969		0.331	297.852		0.331	187.988
0.3312	181.274		0.3312	299.988		0.3312	189.209
0.3314	181.885		0.3314	299.072		0.3314	187.683
0.3316	182.8		0.3316	298.767		0.3316	188.599
0.3318	182.8		0.3318	301.208		0.3318	186.462
0.332	182.8		0.332	301.514		0.332	184.937
0.3322	184.021		0.3322	300.903		0.3322	184.326
0.3324	184.326		0.3324	298.767		0.3324	184.021
0.3326	183.105		0.3326	298.157		0.3326	186.768
0.3328	183.716		0.3328	300.293		0.3328	186.768
0.333	182.495		0.333	299.377		0.333	186.157
0.3332	183.411		0.3332	299.377		0.3332	188.293
0.3334	180.359		0.3334	299.377		0.3334	190.125
0.3336	178.528		0.3336	298.157		0.3336	190.735
0.3338	178.833		0.3338	298.462		0.3338	190.735
0.334	178.223		0.334	297.852		0.334	190.43
0.3342	178.528		0.3342	299.072		0.3342	191.956
0.3344	179.138		0.3344	298.462		0.3344	189.514
0.3346	180.359		0.3346	298.157		0.3346	191.345
0.3348	179.138		0.3348	300.293		0.3348	189.514
0.335	178.528		0.335	300.598		0.335	188.293
0.3352	176.697		0.3352	298.767		0.3352	188.599
0.3354	176.392		0.3354	299.988		0.3354	188.293
0.3356	176.086		0.3356	299.683		0.3356	188.599
0.3358	176.086		0.3358	299.072		0.3358	189.209
0.336	175.476		0.336	298.157		0.336	187.988
0.3362	177.612		0.3362	297.546		0.3362	188.904
0.3364	175.781		0.3364	296.326		0.3364	190.125
0.3366	174.561		0.3366	296.021		0.3366	190.43
0.3368	175.476		0.3368	296.631		0.3368	190.43
0.337	178.223		0.337	296.936		0.337	190.43
0.3372	177.002		0.3372	296.631		0.3372	189.819
0.3374	175.781		0.3374	297.546		0.3374	189.819
0.3376	173.95		0.3376	300.903		0.3376	190.735
0.3378	171.204		0.3378	303.345		0.3378	190.43
0.338	169.983		0.338	300.598		0.338	188.599
0.3382	170.898		0.3382	301.208		0.3382	186.768
0.3384	171.509		0.3384	299.683		0.3384	187.988
0.3386	175.171		0.3386	299.377		0.3386	189.819
0.3388	177.612		0.3388	298.462		0.3388	189.514
0.339	179.443		0.339	298.462		0.339	190.125
0.3392	183.105		0.3392	299.988		0.3392	189.209
0.3394	184.937		0.3394	297.546		0.3394	189.209
0.3396	184.021		0.3396	295.715		0.3396	189.514
0.3398	181.885		0.3398	295.715		0.3398	188.599
0.34	179.138		0.34	295.105		0.34	188.293
0.3402	177.002		0.3402	297.241		0.3402	187.988
0.3404	175.476		0.3404	301.819		0.3404	189.209
0.3406	175.476		0.3406	303.04		0.3406	190.125
0.3408	178.833		0.3408	303.65		0.3408	190.735
0.341	180.054		0.341	302.734		0.341	192.261
0.3412	184.021		0.3412	303.65		0.3412	190.43
0.3414	184.631		0.3414	302.429		0.3414	192.871
0.3416	186.157		0.3416	301.819		0.3416	192.871
0.3418	183.411		0.3418	304.26		0.3418	192.261
0.342	180.969		0.342	304.871		0.342	193.787
0.3422	177.612		0.3422	303.04		0.3422	191.956
0.3424	175.781		0.3424	300.598		0.3424	191.956
0.3426	177.002		0.3426	298.767		0.3426	192.261
0.3428	179.443		0.3428	296.936		0.3428	189.819
0.343	179.138		0.343	297.852		0.343	187.073
0.3432	178.528		0.3432	299.988		0.3432	184.326
0.3434	177.917		0.3434	299.988		0.3434	183.716
0.3436	178.528		0.3436	301.514		0.3436	186.768
0.3438	180.054		0.3438	303.65		0.3438	187.378
0.344	177.612		0.344	302.734		0.344	189.514
0.3442	176.697		0.3442	302.124		0.3442	188.904
0.3444	176.086		0.3444	302.429		0.3444	188.599
0.3446	175.171		0.3446	301.514		0.3446	190.125
0.3448	175.476		0.3448	299.683		0.3448	187.073
0.345	175.781		0.345	297.852		0.345	187.378
0.3452	174.561		0.3452	296.936		0.3452	186.157
0.3454	174.561		0.3454	296.631		0.3454	186.157
0.3456	172.729		0.3456	296.021		0.3456	187.378
0.3458	171.814		0.3458	296.326		0.3458	188.599
0.346	174.561		0.346	296.631		0.346	188.293
0.3462	178.528		0.3462	298.767		0.3462	186.768
0.3464	181.274		0.3464	298.157		0.3464	186.157
0.3466	182.19		0.3466	296.631		0.3466	188.599
0.3468	184.326		0.3468	295.41		0.3468	188.904
0.347	188.599		0.347	293.884		0.347	188.293
0.3472	190.43		0.3472	292.053		0.3472	187.683
0.3474	189.819		0.3474	289.917		0.3474	187.683
0.3476	189.209		0.3476	292.358		0.3476	186.157
0.3478	188.293		0.3478	292.969		0.3478	187.073
0.348	186.768		0.348	292.969		0.348	188.904
0.3482	184.937		0.3482	296.936		0.3482	187.988
0.3484	184.326		0.3484	299.072		0.3484	187.073
0.3486	181.274		0.3486	297.546		0.3486	185.242
0.3488	180.054		0.3488	297.241		0.3488	184.326
0.349	180.359		0.349	297.241		0.349	185.547
0.3492	182.8		0.3492	295.715		0.3492	187.073
0.3494	180.359		0.3494	295.105		0.3494	188.293
0.3496	180.664		0.3496	295.105		0.3496	185.242
0.3498	179.749		0.3498	293.579		0.3498	184.937
0.35	183.105		0.35	292.969		0.35	185.242
0.3502	183.105		0.3502	293.274		0.3502	186.157
0.3504	184.021		0.3504	293.884		0.3504	184.021
0.3506	184.021		0.3506	295.715		0.3506	184.326
0.3508	184.631		0.3508	298.767		0.3508	184.937
0.351	183.716		0.351	298.767		0.351	185.547
0.3512	184.937		0.3512	298.462		0.3512	186.462
0.3514	183.716		0.3514	296.021		0.3514	185.547
0.3516	183.105		0.3516	294.495		0.3516	187.073
0.3518	181.885		0.3518	296.631		0.3518	187.073
0.352	180.664		0.352	298.157		0.352	188.293
0.3522	182.19		0.3522	298.767		0.3522	188.293
0.3524	181.885		0.3524	301.208		0.3524	187.073
0.3526	181.58		0.3526	299.683		0.3526	188.599
0.3528	182.19		0.3528	300.598		0.3528	189.209
0.353	181.58		0.353	302.429		0.353	188.904
0.3532	181.58		0.3532	303.955		0.3532	187.683
0.3534	183.716		0.3534	303.65		0.3534	188.293
0.3536	184.631		0.3536	302.429		0.3536	189.209
0.3538	184.326		0.3538	301.514		0.3538	189.819
0.354	183.411		0.354	301.514		0.354	188.293
0.3542	183.411		0.3542	300.598		0.3542	186.462
0.3544	183.105		0.3544	299.377		0.3544	186.157
0.3546	182.19		0.3546	298.462		0.3546	186.462
0.3548	181.274		0.3548	299.988		0.3548	184.937
0.355	179.749		0.355	299.377		0.355	185.242
0.3552	178.223		0.3552	298.767		0.3552	184.631
0.3554	178.833		0.3554	299.988		0.3554	184.631
0.3556	180.969		0.3556	300.293		0.3556	186.768
0.3558	182.8		0.3558	299.683		0.3558	186.157
0.356	183.105		0.356	300.598		0.356	186.157
0.3562	182.495		0.3562	300.903		0.3562	187.683
0.3564	183.105		0.3564	303.04		0.3564	190.125
0.3566	182.495		0.3566	300.903		0.3566	189.209
0.3568	180.054		0.3568	300.598		0.3568	189.209
0.357	179.443		0.357	302.429		0.357	187.073
0.3572	179.749		0.3572	304.26		0.3572	188.599
0.3574	177.917		0.3574	304.26		0.3574	191.345
0.3576	177.917		0.3576	304.26		0.3576	191.956
0.3578	177.917		0.3578	303.345		0.3578	191.04
0.358	179.138		0.358	300.903		0.358	189.819
0.3582	179.749		0.3582	299.377		0.3582	190.125
0.3584	181.274		0.3584	300.903		0.3584	193.176
0.3586	180.664		0.3586	303.955		0.3586	191.956
0.3588	180.969		0.3588	304.871		0.3588	190.43
0.359	180.969		0.359	306.091		0.359	190.735
0.3592	182.8		0.3592	306.091		0.3592	189.514
0.3594	183.716		0.3594	304.565		0.3594	187.988
0.3596	186.157		0.3596	301.208		0.3596	188.293
0.3598	185.547		0.3598	300.903		0.3598	190.43
0.36	185.242		0.36	301.819		0.36	190.735
0.3602	183.716		0.3602	301.514		0.3602	190.125
0.3604	184.021		0.3604	301.514		0.3604	191.04
0.3606	183.105		0.3606	302.734		0.3606	189.514
0.3608	184.326		0.3608	301.514		0.3608	189.514
0.361	184.326		0.361	296.936		0.361	189.209
0.3612	184.937		0.3612	297.241		0.3612	187.683
0.3614	184.021		0.3614	300.598		0.3614	187.683
0.3616	184.326		0.3616	300.903		0.3616	185.547
0.3618	182.495		0.3618	299.988		0.3618	187.073
0.362	178.528		0.362	300.293		0.362	190.125
0.3622	174.561		0.3622	300.598		0.3622	189.514
0.3624	172.424		0.3624	299.072		0.3624	187.683
0.3626	173.035		0.3626	298.157		0.3626	186.768
0.3628	172.119		0.3628	297.852		0.3628	186.768
0.363	173.645		0.363	300.293		0.363	188.599
0.3632	173.645		0.3632	301.819		0.3632	187.683
0.3634	170.898		0.3634	302.124		0.3634	187.073
0.3636	171.509		0.3636	301.514		0.3636	186.768
0.3638	173.645		0.3638	301.819		0.3638	186.462
0.364	175.781		0.364	303.955		0.364	187.683
0.3642	175.171		0.3642	302.429		0.3642	188.599
0.3644	173.95		0.3644	301.514		0.3644	187.378
0.3646	174.255		0.3646	301.514		0.3646	186.157
0.3648	175.781		0.3648	300.903		0.3648	185.547
0.365	176.086		0.365	301.208		0.365	186.157
0.3652	177.612		0.3652	303.04		0.3652	186.157
0.3654	177.917		0.3654	301.208		0.3654	186.768
0.3656	178.528		0.3656	299.988		0.3656	185.242
0.3658	177.307		0.3658	300.293		0.3658	185.242
0.366	177.612		0.366	300.598		0.366	184.631
0.3662	177.917		0.3662	300.903		0.3662	183.105
0.3664	177.612		0.3664	298.157		0.3664	184.326
0.3666	176.392		0.3666	298.157		0.3666	186.157
0.3668	178.223		0.3668	299.377		0.3668	186.157
0.367	177.307		0.367	300.293		0.367	184.937
0.3672	176.392		0.3672	298.157		0.3672	184.937
0.3674	176.697		0.3674	298.462		0.3674	185.242
0.3676	177.917		0.3676	299.988		0.3676	184.631
0.3678	175.476		0.3678	302.429		0.3678	185.852
0.368	179.138		0.368	304.565		0.368	188.293
0.3682	179.443		0.3682	304.871		0.3682	189.209
0.3684	179.749		0.3684	304.871		0.3684	188.599
0.3686	177.002		0.3686	303.65		0.3686	188.904
0.3688	177.307		0.3688	303.345		0.3688	188.599
0.369	175.781		0.369	300.903		0.369	189.209
0.3692	178.528		0.3692	299.072		0.3692	189.209
0.3694	178.223		0.3694	297.546		0.3694	187.988
0.3696	179.443		0.3696	295.715		0.3696	188.293
0.3698	177.002		0.3698	295.715		0.3698	187.378
0.37	178.223		0.37	298.157		0.37	187.378
0.3702	177.917		0.3702	297.852		0.3702	187.378
0.3704	180.054		0.3704	296.936		0.3704	185.547
0.3706	179.443		0.3706	296.326		0.3706	187.683
0.3708	178.223		0.3708	298.462		0.3708	188.599
0.371	177.917		0.371	298.157		0.371	188.293
0.3712	177.917		0.3712	296.631		0.3712	189.209
0.3714	177.917		0.3714	296.936		0.3714	187.683
0.3716	180.054		0.3716	299.377		0.3716	185.547
0.3718	179.443		0.3718	298.462		0.3718	186.768
0.372	177.612		0.372	299.072		0.372	186.462
0.3722	178.528		0.3722	299.377		0.3722	186.157
0.3724	177.917		0.3724	296.021		0.3724	187.988
0.3726	178.223		0.3726	296.631		0.3726	189.514
0.3728	177.307		0.3728	296.631		0.3728	191.04
0.373	176.392		0.373	294.8		0.373	194.397
0.3732	175.171		0.3732	295.715		0.3732	195.618
0.3734	174.561		0.3734	295.41		0.3734	195.618
0.3736	174.561		0.3736	294.189		0.3736	193.481
0.3738	172.424		0.3738	294.8		0.3738	191.04
0.374	172.119		0.374	296.631		0.374	189.514
0.3742	173.645		0.3742	297.241		0.3742	187.988
0.3744	175.171		0.3744	296.631		0.3744	188.904
0.3746	176.392		0.3746	296.936		0.3746	190.43
0.3748	177.917		0.3748	298.462		0.3748	190.735
0.375	178.223		0.375	298.462		0.375	190.43
0.3752	178.528		0.3752	300.293		0.3752	193.481
0.3754	180.359		0.3754	301.208		0.3754	197.449
0.3756	182.19		0.3756	302.124		0.3756	197.449
0.3758	180.664		0.3758	305.176		0.3758	195.618
0.376	181.274		0.376	304.565		0.376	192.871
0.3762	179.443		0.3762	301.819		0.3762	189.514
0.3764	178.833		0.3764	303.65		0.3764	187.378
0.3766	179.138		0.3766	304.26		0.3766	186.157
0.3768	180.054		0.3768	305.481		0.3768	185.852
0.377	180.054		0.377	307.007		0.377	185.547
0.3772	181.274		0.3772	310.669		0.3772	185.547
0.3774	184.021		0.3774	312.195		0.3774	187.378
0.3776	185.547		0.3776	309.448		0.3776	188.293
0.3778	183.411		0.3778	308.533		0.3778	187.683
0.378	181.274		0.378	305.481		0.378	186.768
0.3782	177.917		0.3782	303.345		0.3782	186.157
0.3784	178.528		0.3784	303.65		0.3784	185.547
0.3786	177.307		0.3786	302.429		0.3786	185.242
0.3788	180.969		0.3788	302.734		0.3788	186.768
0.379	182.19		0.379	300.293		0.379	187.988
0.3792	182.8		0.3792	298.462		0.3792	187.378
0.3794	182.495		0.3794	300.293		0.3794	188.293
0.3796	183.411		0.3796	301.514		0.3796	187.378
0.3798	180.664		0.3798	300.293		0.3798	187.073
0.38	180.054		0.38	298.767		0.38	188.599
0.3802	178.223		0.3802	298.157		0.3802	189.209
0.3804	177.917		0.3804	298.157		0.3804	190.125
0.3806	181.58		0.3806	299.072		0.3806	190.735
0.3808	184.631		0.3808	298.462		0.3808	191.956
0.381	185.242		0.381	299.072		0.381	191.04
0.3812	184.326		0.3812	300.293		0.3812	191.65
0.3814	182.495		0.3814	300.293		0.3814	190.735
0.3816	180.359		0.3816	301.819		0.3816	188.599
0.3818	179.443		0.3818	302.734		0.3818	187.988
0.382	179.138		0.382	302.429		0.382	189.209
0.3822	178.833		0.3822	300.293		0.3822	189.514
0.3824	178.528		0.3824	297.546		0.3824	191.65
0.3826	178.528		0.3826	297.546		0.3826	191.956
0.3828	177.002		0.3828	297.241		0.3828	193.481
0.383	177.612		0.383	299.683		0.383	191.04
0.3832	177.307		0.3832	298.157		0.3832	188.599
0.3834	177.002		0.3834	296.326		0.3834	188.293
0.3836	177.307		0.3836	297.546		0.3836	189.209
0.3838	176.697		0.3838	298.462		0.3838	189.209
0.384	177.307		0.384	302.429		0.384	187.988
0.3842	174.561		0.3842	304.26		0.3842	186.462
0.3844	176.086		0.3844	301.208		0.3844	187.683
0.3846	176.086		0.3846	301.208		0.3846	187.988
0.3848	177.917		0.3848	302.124		0.3848	186.768
0.385	177.612		0.385	300.903		0.385	185.852
0.3852	178.223		0.3852	298.157		0.3852	186.157
0.3854	176.697		0.3854	297.241		0.3854	187.073
0.3856	176.392		0.3856	299.683		0.3856	186.157
0.3858	176.392		0.3858	300.903		0.3858	184.937
0.386	177.307		0.386	300.903		0.386	184.937
0.3862	176.697		0.3862	300.293		0.3862	186.157
0.3864	177.307		0.3864	300.293		0.3864	185.852
0.3866	177.002		0.3866	300.293		0.3866	186.768
0.3868	177.612		0.3868	299.377		0.3868	187.073
0.387	176.086		0.387	299.072		0.387	188.904
0.3872	177.307		0.3872	296.936		0.3872	187.683
0.3874	176.392		0.3874	296.631		0.3874	187.988
0.3876	179.138		0.3876	297.852		0.3876	189.819
0.3878	179.138		0.3878	299.072		0.3878	191.04
0.388	180.969		0.388	299.377		0.388	189.819
0.3882	180.969		0.3882	298.462		0.3882	189.209
0.3884	182.495		0.3884	297.546		0.3884	189.514
0.3886	181.885		0.3886	296.631		0.3886	190.125
0.3888	181.885		0.3888	297.852		0.3888	189.819
0.389	179.749		0.389	297.546		0.389	189.819
0.3892	179.749		0.3892	296.631		0.3892	190.125
0.3894	177.917		0.3894	296.326		0.3894	191.345
0.3896	179.443		0.3896	294.8		0.3896	190.735
0.3898	177.002		0.3898	296.326		0.3898	191.04
0.39	175.781		0.39	299.683		0.39	191.04
0.3902	174.561		0.3902	296.631		0.3902	190.125
0.3904	175.171		0.3904	296.326		0.3904	188.904
0.3906	175.171		0.3906	297.546		0.3906	189.514
0.3908	175.171		0.3908	298.767		0.3908	191.04
0.391	175.781		0.391	297.546		0.391	189.819
0.3912	175.171		0.3912	297.241		0.3912	189.819
0.3914	175.476		0.3914	298.462		0.3914	191.65
0.3916	173.34		0.3916	300.293		0.3916	192.871
0.3918	173.34		0.3918	299.072		0.3918	193.176
0.392	173.95		0.392	299.683		0.392	193.787
0.3922	174.866		0.3922	301.819		0.3922	193.176
0.3924	175.781		0.3924	301.208		0.3924	192.871
0.3926	177.612		0.3926	299.377		0.3926	190.43
0.3928	178.223		0.3928	297.241		0.3928	189.209
0.393	180.969		0.393	298.157		0.393	188.293
0.3932	183.105		0.3932	297.852		0.3932	189.819
0.3934	182.19		0.3934	297.546		0.3934	190.43
0.3936	179.443		0.3936	299.683		0.3936	188.904
0.3938	179.443		0.3938	302.124		0.3938	190.125
0.394	181.274		0.394	302.429		0.394	191.04
0.3942	181.885		0.3942	299.988		0.3942	189.819
0.3944	182.495		0.3944	298.767		0.3944	189.514
0.3946	181.58		0.3946	300.293		0.3946	188.599
0.3948	182.495		0.3948	304.565		0.3948	186.462
0.395	181.885		0.395	308.533		0.395	187.378
0.3952	182.8		0.3952	308.838		0.3952	187.073
0.3954	182.495		0.3954	307.007		0.3954	188.904
0.3956	181.58		0.3956	304.26		0.3956	190.125
0.3958	178.223		0.3958	304.565		0.3958	189.514
0.396	177.612		0.396	305.786		0.396	190.735
0.3962	177.002		0.3962	307.617		0.3962	190.125
0.3964	176.697		0.3964	307.922		0.3964	192.261
0.3966	173.95		0.3966	310.059		0.3966	195.618
0.3968	172.729		0.3968	311.584		0.3968	195.618
0.397	173.645		0.397	313.11		0.397	195.313
0.3972	173.035		0.3972	309.753		0.3972	194.397
0.3974	172.424		0.3974	309.143		0.3974	193.176
0.3976	171.204		0.3976	306.396		0.3976	194.092
0.3978	170.288		0.3978	303.345		0.3978	195.313
0.398	169.983		0.398	303.955		0.398	192.261
0.3982	170.593		0.3982	302.734		0.3982	191.956
0.3984	170.898		0.3984	303.955		0.3984	193.481
0.3986	171.204		0.3986	303.955		0.3986	193.176
0.3988	170.593		0.3988	304.871		0.3988	191.65
0.399	171.509		0.399	304.26		0.399	190.125
0.3992	172.424		0.3992	303.955		0.3992	187.988
0.3994	170.593		0.3994	305.176		0.3994	188.904
0.3996	171.204		0.3996	306.702		0.3996	189.209
[truncated: 577 more rows]
