# Supplementary material for: Photocontrol of Voltage-Gated Ion Channel Activity by Azobenzene Trimethylammonium Bromide in Neonatal Rat Cardiomyocytes
Source: PLoS One. 2016 Mar 25;11(3):e0152018. doi: 10.1371/journal.pone.0152018 (PMC4807758; doi:10.1371/journal.pone.0152018)
Supplement: S1 File — SF.nb (Wolfram Mathematica), INa and IK (control, azoTAB, UV).xlsx, ICa (control, azoTAB, UV).xlsx used for SF computation. (ZIP) [file pone.0152018.s001.zip › SF.nb]

(* Content-type: application/vnd.wolfram.mathematica *)

(*** Wolfram Notebook File ***)
(* http://www.wolfram.com/nb *)

(* CreatedBy='Mathematica 10.0' *)

(*CacheID: 234*)
(* Internal cache information:
NotebookFileLineBreakTest
NotebookFileLineBreakTest
NotebookDataPosition[       158,          7]
NotebookDataLength[   1294393,      35960]
NotebookOptionsPosition[   1291269,      35860]
NotebookOutlinePosition[   1291621,      35876]
CellTagsIndexPosition[   1291578,      35873]
WindowFrame->Normal*)

(* Beginning of Notebook Content *)
Notebook[{
Cell[BoxData[
 RowBox[{
  RowBox[{"SetDirectory", "@", 
   RowBox[{"NotebookDirectory", "[", "]"}]}], ";"}]], "Input",
 CellChangeTimes->{{3.65762318518435*^9, 3.6576231949474688`*^9}}],

Cell[BoxData[
 RowBox[{
  RowBox[{"filenames", "=", 
   RowBox[{"FileNames", "[", "\"\<*.xlsx\>\"", "]"}]}], ";"}]], "Input",
 CellChangeTimes->{{3.6576232085329103`*^9, 3.6576232454662437`*^9}}],

Cell[CellGroupData[{

Cell[BoxData["filenames"], "Input",
 CellChangeTimes->{{3.657623225419919*^9, 3.6576232493585176`*^9}}],

Cell[BoxData[
 RowBox[{"{", 
  RowBox[{"\<\"ICa (control, azoTAB, UV).xlsx\"\>", 
   ",", "\<\"INa and IK (control, azoTAB, UV).xlsx\"\>"}], "}"}]], "Output",
 CellChangeTimes->{{3.657623227829492*^9, 3.6576232496627893`*^9}, 
   3.6578778606642857`*^9, 3.658378388080449*^9, 3.658406866915145*^9, {
   3.6584071578365383`*^9, 3.658407172563472*^9}, 3.658407249060298*^9, 
   3.6584090076023407`*^9, 3.658730522183614*^9, 3.6591640468616123`*^9, 
   3.659179946057376*^9, 3.660031246344941*^9}]
}, Open  ]],

Cell[BoxData[
 RowBox[{
  RowBox[{"dataCa", "=", 
   RowBox[{"Import", "[", 
    RowBox[{"filenames", "[", 
     RowBox[{"[", "1", "]"}], "]"}], "]"}]}], ";"}]], "Input",
 CellChangeTimes->{{3.657623251754863*^9, 3.657623267763383*^9}}],

Cell[CellGroupData[{

Cell[BoxData[
 RowBox[{"dataCa", "//", "TableForm"}]], "Input",
 CellChangeTimes->{{3.6576232693294086`*^9, 3.657623278275474*^9}}],

Cell[BoxData[
 TagBox[GridBox[{
    {
     TagBox[GridBox[{
        {"\<\"Time, ms\"\>"},
        {"\<\"ICa2+, control\"\>"},
        {"\<\"\"\>"},
        {"\<\"Time, ms\"\>"},
        {"\<\"ICa2++azoTAB\"\>"},
        {"\<\"\"\>"},
        {"\<\"Time, ms\"\>"},
        {"\<\"ICa2+ +UV\"\>"}
       },
       GridBoxAlignment->{
        "Columns" -> {{Left}}, "ColumnsIndexed" -> {}, "Rows" -> {{Baseline}},
          "RowsIndexed" -> {}},
       GridBoxSpacings->{"Columns" -> {
           Offset[0.27999999999999997`], {
            Offset[0.5599999999999999]}, 
           Offset[0.27999999999999997`]}, "ColumnsIndexed" -> {}, 
         "Rows" -> {{
            Offset[0.2]}}, "RowsIndexed" -> {}}],
      Column], 
     TagBox[GridBox[{
        {"68.25`"},
        {"0.0814`"},
        {"\<\"\"\>"},
        {"77.`"},
        {"0.986`"},
        {"\<\"\"\>"},
        {"94.25`"},
        {"0.5805`"}
       },
       GridBoxAlignment->{
        "Columns" -> {{Left}}, "ColumnsIndexed" -> {}, "Rows" -> {{Baseline}},
          "RowsIndexed" -> {}},
       GridBoxSpacings->{"Columns" -> {
           Offset[0.27999999999999997`], {
            Offset[0.5599999999999999]}, 
           Offset[0.27999999999999997`]}, "ColumnsIndexed" -> {}, 
         "Rows" -> {{
            Offset[0.2]}}, "RowsIndexed" -> {}}],
      Column], 
     TagBox[GridBox[{
        {"68.5`"},
        {
         RowBox[{"-", "0.529`"}]},
        {"\<\"\"\>"},
        {"77.25`"},
        {"1.5963`"},
        {"\<\"\"\>"},
        {"94.5`"},
        {"0.2753`"}
       },
       GridBoxAlignment->{
        "Columns" -> {{Left}}, "ColumnsIndexed" -> {}, "Rows" -> {{Baseline}},
          "RowsIndexed" -> {}},
       GridBoxSpacings->{"Columns" -> {
           Offset[0.27999999999999997`], {
            Offset[0.5599999999999999]}, 
           Offset[0.27999999999999997`]}, "ColumnsIndexed" -> {}, 
         "Rows" -> {{
            Offset[0.2]}}, "RowsIndexed" -> {}}],
      Column], 
     TagBox[GridBox[{
        {"68.75`"},
        {
         RowBox[{"-", "0.2238`"}]},
        {"\<\"\"\>"},
        {"77.5`"},
        {"0.3756`"},
        {"\<\"\"\>"},
        {"94.75`"},
        {
         RowBox[{"-", "2.4713`"}]}
       },
       GridBoxAlignment->{
        "Columns" -> {{Left}}, "ColumnsIndexed" -> {}, "Rows" -> {{Baseline}},
          "RowsIndexed" -> {}},
       GridBoxSpacings->{"Columns" -> {
           Offset[0.27999999999999997`], {
            Offset[0.5599999999999999]}, 
           Offset[0.27999999999999997`]}, "ColumnsIndexed" -> {}, 
         "Rows" -> {{
            Offset[0.2]}}, "RowsIndexed" -> {}}],
      Column], 
     TagBox[GridBox[{
        {"69.`"},
        {"0.9969`"},
        {"\<\"\"\>"},
        {"77.75`"},
        {"0.6808`"},
        {"\<\"\"\>"},
        {"95.`"},
        {
         RowBox[{"-", "0.9454`"}]}
       },
       GridBoxAlignment->{
        "Columns" -> {{Left}}, "ColumnsIndexed" -> {}, "Rows" -> {{Baseline}},
          "RowsIndexed" -> {}},
       GridBoxSpacings->{"Columns" -> {
           Offset[0.27999999999999997`], {
            Offset[0.5599999999999999]}, 
           Offset[0.27999999999999997`]}, "ColumnsIndexed" -> {}, 
         "Rows" -> {{
            Offset[0.2]}}, "RowsIndexed" -> {}}],
      Column], 
     TagBox[GridBox[{
        {"69.25`"},
        {"1.6073`"},
        {"\<\"\"\>"},
        {"78.`"},
        {"0.6808`"},
        {"\<\"\"\>"},
        {"95.25`"},
        {
         RowBox[{"-", "1.2506`"}]}
       },
       GridBoxAlignment->{
        "Columns" -> {{Left}}, "ColumnsIndexed" -> {}, "Rows" -> {{Baseline}},
          "RowsIndexed" -> {}},
       GridBoxSpacings->{"Columns" -> {
           Offset[0.27999999999999997`], {
            Offset[0.5599999999999999]}, 
           Offset[0.27999999999999997`]}, "ColumnsIndexed" -> {}, 
         "Rows" -> {{
            Offset[0.2]}}, "RowsIndexed" -> {}}],
      Column], 
     TagBox[GridBox[{
        {"69.5`"},
        {"0.6917`"},
        {"\<\"\"\>"},
        {"78.25`"},
        {
         RowBox[{"-", "0.8451`"}]},
        {"\<\"\"\>"},
        {"95.5`"},
        {
         RowBox[{"-", "0.9454`"}]}
       },
       GridBoxAlignment->{
        "Columns" -> {{Left}}, "ColumnsIndexed" -> {}, "Rows" -> {{Baseline}},
          "RowsIndexed" -> {}},
       GridBoxSpacings->{"Columns" -> {
           Offset[0.27999999999999997`], {
            Offset[0.5599999999999999]}, 
           Offset[0.27999999999999997`]}, "ColumnsIndexed" -> {}, 
         "Rows" -> {{
            Offset[0.2]}}, "RowsIndexed" -> {}}],
      Column], 
     TagBox[GridBox[{
        {"69.75`"},
        {
         RowBox[{"-", "0.8341`"}]},
        {"\<\"\"\>"},
        {"78.5`"},
        {"0.0704`"},
        {"\<\"\"\>"},
        {"95.75`"},
        {
         RowBox[{"-", "1.5557`"}]}
       },
       GridBoxAlignment->{
        "Columns" -> {{Left}}, "ColumnsIndexed" -> {}, "Rows" -> {{Baseline}},
          "RowsIndexed" -> {}},
       GridBoxSpacings->{"Columns" -> {
           Offset[0.27999999999999997`], {
            Offset[0.5599999999999999]}, 
           Offset[0.27999999999999997`]}, "ColumnsIndexed" -> {}, 
         "Rows" -> {{
            Offset[0.2]}}, "RowsIndexed" -> {}}],
      Column], 
     TagBox[GridBox[{
        {"70.`"},
        {
         RowBox[{"-", "0.8341`"}]},
        {"\<\"\"\>"},
        {"78.75`"},
        {"0.6808`"},
        {"\<\"\"\>"},
        {"96.`"},
        {
         RowBox[{"-", "0.335`"}]}
       },
       GridBoxAlignment->{
        "Columns" -> {{Left}}, "ColumnsIndexed" -> {}, "Rows" -> {{Baseline}},
          "RowsIndexed" -> {}},
       GridBoxSpacings->{"Columns" -> {
           Offset[0.27999999999999997`], {
            Offset[0.5599999999999999]}, 
           Offset[0.27999999999999997`]}, "ColumnsIndexed" -> {}, 
         "Rows" -> {{
            Offset[0.2]}}, "RowsIndexed" -> {}}],
      Column], 
     TagBox[GridBox[{
        {"70.25`"},
        {
         RowBox[{"-", "1.7497`"}]},
        {"\<\"\"\>"},
        {"79.`"},
        {
         RowBox[{"-", "0.5399`"}]},
        {"\<\"\"\>"},
        {"96.25`"},
        {
         RowBox[{"-", "0.335`"}]}
       },
       GridBoxAlignment->{
        "Columns" -> {{Left}}, "ColumnsIndexed" -> {}, "Rows" -> {{Baseline}},
          "RowsIndexed" -> {}},
       GridBoxSpacings->{"Columns" -> {
           Offset[0.27999999999999997`], {
            Offset[0.5599999999999999]}, 
           Offset[0.27999999999999997`]}, "ColumnsIndexed" -> {}, 
         "Rows" -> {{
            Offset[0.2]}}, "RowsIndexed" -> {}}],
      Column], 
     TagBox[GridBox[{
        {"70.5`"},
        {
         RowBox[{"-", "2.0549`"}]},
        {"\<\"\"\>"},
        {"79.25`"},
        {
         RowBox[{"-", "1.1503`"}]},
        {"\<\"\"\>"},
        {"96.5`"},
        {
         RowBox[{"-", "0.6402`"}]}
       },
       GridBoxAlignment->{
        "Columns" -> {{Left}}, "ColumnsIndexed" -> {}, "Rows" -> {{Baseline}},
          "RowsIndexed" -> {}},
       GridBoxSpacings->{"Columns" -> {
           Offset[0.27999999999999997`], {
            Offset[0.5599999999999999]}, 
           Offset[0.27999999999999997`]}, "ColumnsIndexed" -> {}, 
         "Rows" -> {{
            Offset[0.2]}}, "RowsIndexed" -> {}}],
      Column], 
     TagBox[GridBox[{
        {"70.75`"},
        {
         RowBox[{"-", "0.529`"}]},
        {"\<\"\"\>"},
        {"79.5`"},
        {
         RowBox[{"-", "0.2348`"}]},
        {"\<\"\"\>"},
        {"96.75`"},
        {
         RowBox[{"-", "0.335`"}]}
       },
       GridBoxAlignment->{
        "Columns" -> {{Left}}, "ColumnsIndexed" -> {}, "Rows" -> {{Baseline}},
          "RowsIndexed" -> {}},
       GridBoxSpacings->{"Columns" -> {
           Offset[0.27999999999999997`], {
            Offset[0.5599999999999999]}, 
           Offset[0.27999999999999997`]}, "ColumnsIndexed" -> {}, 
         "Rows" -> {{
            Offset[0.2]}}, "RowsIndexed" -> {}}],
      Column], 
     TagBox[GridBox[{
        {"71.`"},
        {
         RowBox[{"-", "1.7497`"}]},
        {"\<\"\"\>"},
        {"79.75`"},
        {
         RowBox[{"-", "0.2348`"}]},
        {"\<\"\"\>"},
        {"97.`"},
        {
         RowBox[{"-", "2.7764`"}]}
       },
       GridBoxAlignment->{
        "Columns" -> {{Left}}, "ColumnsIndexed" -> {}, "Rows" -> {{Baseline}},
          "RowsIndexed" -> {}},
       GridBoxSpacings->{"Columns" -> {
           Offset[0.27999999999999997`], {
            Offset[0.5599999999999999]}, 
           Offset[0.27999999999999997`]}, "ColumnsIndexed" -> {}, 
         "Rows" -> {{
            Offset[0.2]}}, "RowsIndexed" -> {}}],
      Column], 
     TagBox[GridBox[{
        {"71.25`"},
        {"0.0814`"},
        {"\<\"\"\>"},
        {"80.`"},
        {"0.0704`"},
        {"\<\"\"\>"},
        {"97.25`"},
        {
         RowBox[{"-", "3.0816`"}]}
       },
       GridBoxAlignment->{
        "Columns" -> {{Left}}, "ColumnsIndexed" -> {}, "Rows" -> {{Baseline}},
          "RowsIndexed" -> {}},
       GridBoxSpacings->{"Columns" -> {
           Offset[0.27999999999999997`], {
            Offset[0.5599999999999999]}, 
           Offset[0.27999999999999997`]}, "ColumnsIndexed" -> {}, 
         "Rows" -> {{
            Offset[0.2]}}, "RowsIndexed" -> {}}],
      Column], 
     TagBox[GridBox[{
        {"71.5`"},
        {"0.0814`"},
        {"\<\"\"\>"},
        {"80.25`"},
        {
         RowBox[{"-", "0.8451`"}]},
        {"\<\"\"\>"},
        {"97.5`"},
        {
         RowBox[{"-", "1.5557`"}]}
       },
       GridBoxAlignment->{
        "Columns" -> {{Left}}, "ColumnsIndexed" -> {}, "Rows" -> {{Baseline}},
          "RowsIndexed" -> {}},
       GridBoxSpacings->{"Columns" -> {
           Offset[0.27999999999999997`], {
            Offset[0.5599999999999999]}, 
           Offset[0.27999999999999997`]}, "ColumnsIndexed" -> {}, 
         "Rows" -> {{
            Offset[0.2]}}, "RowsIndexed" -> {}}],
      Column], 
     TagBox[GridBox[{
        {"71.75`"},
        {"0.3866`"},
        {"\<\"\"\>"},
        {"80.5`"},
        {"0.986`"},
        {"\<\"\"\>"},
        {"97.75`"},
        {
         RowBox[{"-", "0.0299`"}]}
       },
       GridBoxAlignment->{
        "Columns" -> {{Left}}, "ColumnsIndexed" -> {}, "Rows" -> {{Baseline}},
          "RowsIndexed" -> {}},
       GridBoxSpacings->{"Columns" -> {
           Offset[0.27999999999999997`], {
            Offset[0.5599999999999999]}, 
           Offset[0.27999999999999997`]}, "ColumnsIndexed" -> {}, 
         "Rows" -> {{
            Offset[0.2]}}, "RowsIndexed" -> {}}],
      Column], 
     TagBox[GridBox[{
        {"72.`"},
        {"0.0814`"},
        {"\<\"\"\>"},
        {"80.75`"},
        {"1.2911`"},
        {"\<\"\"\>"},
        {"98.`"},
        {
         RowBox[{"-", "1.5557`"}]}
       },
       GridBoxAlignment->{
        "Columns" -> {{Left}}, "ColumnsIndexed" -> {}, "Rows" -> {{Baseline}},
          "RowsIndexed" -> {}},
       GridBoxSpacings->{"Columns" -> {
           Offset[0.27999999999999997`], {
            Offset[0.5599999999999999]}, 
           Offset[0.27999999999999997`]}, "ColumnsIndexed" -> {}, 
         "Rows" -> {{
            Offset[0.2]}}, "RowsIndexed" -> {}}],
      Column], 
     TagBox[GridBox[{
        {"72.25`"},
        {"0.9969`"},
        {"\<\"\"\>"},
        {"81.`"},
        {"0.6808`"},
        {"\<\"\"\>"},
        {"98.25`"},
        {
         RowBox[{"-", "2.4713`"}]}
       },
       GridBoxAlignment->{
        "Columns" -> {{Left}}, "ColumnsIndexed" -> {}, "Rows" -> {{Baseline}},
          "RowsIndexed" -> {}},
       GridBoxSpacings->{"Columns" -> {
           Offset[0.27999999999999997`], {
            Offset[0.5599999999999999]}, 
           Offset[0.27999999999999997`]}, "ColumnsIndexed" -> {}, 
         "Rows" -> {{
            Offset[0.2]}}, "RowsIndexed" -> {}}],
      Column], 
     TagBox[GridBox[{
        {"72.5`"},
        {"0.9969`"},
        {"\<\"\"\>"},
        {"81.25`"},
        {"0.986`"},
        {"\<\"\"\>"},
        {"98.5`"},
        {
         RowBox[{"-", "0.335`"}]}
       },
       GridBoxAlignment->{
        "Columns" -> {{Left}}, "ColumnsIndexed" -> {}, "Rows" -> {{Baseline}},
          "RowsIndexed" -> {}},
       GridBoxSpacings->{"Columns" -> {
           Offset[0.27999999999999997`], {
            Offset[0.5599999999999999]}, 
           Offset[0.27999999999999997`]}, "ColumnsIndexed" -> {}, 
         "Rows" -> {{
            Offset[0.2]}}, "RowsIndexed" -> {}}],
      Column], 
     TagBox[GridBox[{
        {"72.75`"},
        {
         RowBox[{"-", "0.2238`"}]},
        {"\<\"\"\>"},
        {"81.5`"},
        {"0.3756`"},
        {"\<\"\"\>"},
        {"98.75`"},
        {
         RowBox[{"-", "1.5557`"}]}
       },
       GridBoxAlignment->{
        "Columns" -> {{Left}}, "ColumnsIndexed" -> {}, "Rows" -> {{Baseline}},
          "RowsIndexed" -> {}},
       GridBoxSpacings->{"Columns" -> {
           Offset[0.27999999999999997`], {
            Offset[0.5599999999999999]}, 
           Offset[0.27999999999999997`]}, "ColumnsIndexed" -> {}, 
         "Rows" -> {{
            Offset[0.2]}}, "RowsIndexed" -> {}}],
      Column], 
     TagBox[GridBox[{
        {"73.`"},
        {
         RowBox[{"-", "1.1393`"}]},
        {"\<\"\"\>"},
        {"81.75`"},
        {"0.0704`"},
        {"\<\"\"\>"},
        {"99.`"},
        {
         RowBox[{"-", "2.4713`"}]}
       },
       GridBoxAlignment->{
        "Columns" -> {{Left}}, "ColumnsIndexed" -> {}, "Rows" -> {{Baseline}},
          "RowsIndexed" -> {}},
       GridBoxSpacings->{"Columns" -> {
           Offset[0.27999999999999997`], {
            Offset[0.5599999999999999]}, 
           Offset[0.27999999999999997`]}, "ColumnsIndexed" -> {}, 
         "Rows" -> {{
            Offset[0.2]}}, "RowsIndexed" -> {}}],
      Column], 
     TagBox[GridBox[{
        {"73.25`"},
        {
         RowBox[{"-", "0.2238`"}]},
        {"\<\"\"\>"},
        {"82.`"},
        {
         RowBox[{"-", "0.2348`"}]},
        {"\<\"\"\>"},
        {"99.25`"},
        {
         RowBox[{"-", "1.2506`"}]}
       },
       GridBoxAlignment->{
        "Columns" -> {{Left}}, "ColumnsIndexed" -> {}, "Rows" -> {{Baseline}},
          "RowsIndexed" -> {}},
       GridBoxSpacings->{"Columns" -> {
           Offset[0.27999999999999997`], {
            Offset[0.5599999999999999]}, 
           Offset[0.27999999999999997`]}, "ColumnsIndexed" -> {}, 
         "Rows" -> {{
            Offset[0.2]}}, "RowsIndexed" -> {}}],
      Column], 
     TagBox[GridBox[{
        {"73.5`"},
        {"1.9124`"},
        {"\<\"\"\>"},
        {"82.25`"},
        {"0.3756`"},
        {"\<\"\"\>"},
        {"99.5`"},
        {
         RowBox[{"-", "0.335`"}]}
       },
       GridBoxAlignment->{
        "Columns" -> {{Left}}, "ColumnsIndexed" -> {}, "Rows" -> {{Baseline}},
          "RowsIndexed" -> {}},
       GridBoxSpacings->{"Columns" -> {
           Offset[0.27999999999999997`], {
            Offset[0.5599999999999999]}, 
           Offset[0.27999999999999997`]}, "ColumnsIndexed" -> {}, 
         "Rows" -> {{
            Offset[0.2]}}, "RowsIndexed" -> {}}],
      Column], 
     TagBox[GridBox[{
        {"73.75`"},
        {"0.3866`"},
        {"\<\"\"\>"},
        {"82.5`"},
        {"0.3756`"},
        {"\<\"\"\>"},
        {"99.75`"},
        {
         RowBox[{"-", "2.1661`"}]}
       },
       GridBoxAlignment->{
        "Columns" -> {{Left}}, "ColumnsIndexed" -> {}, "Rows" -> {{Baseline}},
          "RowsIndexed" -> {}},
       GridBoxSpacings->{"Columns" -> {
           Offset[0.27999999999999997`], {
            Offset[0.5599999999999999]}, 
           Offset[0.27999999999999997`]}, "ColumnsIndexed" -> {}, 
         "Rows" -> {{
            Offset[0.2]}}, "RowsIndexed" -> {}}],
      Column], 
     TagBox[GridBox[{
        {"74.`"},
        {"0.0814`"},
        {"\<\"\"\>"},
        {"82.75`"},
        {
         RowBox[{"-", "0.5399`"}]},
        {"\<\"\"\>"},
        {"100.`"},
        {
         RowBox[{"-", "1.8609`"}]}
       },
       GridBoxAlignment->{
        "Columns" -> {{Left}}, "ColumnsIndexed" -> {}, "Rows" -> {{Baseline}},
          "RowsIndexed" -> {}},
       GridBoxSpacings->{"Columns" -> {
           Offset[0.27999999999999997`], {
            Offset[0.5599999999999999]}, 
           Offset[0.27999999999999997`]}, "ColumnsIndexed" -> {}, 
         "Rows" -> {{
            Offset[0.2]}}, "RowsIndexed" -> {}}],
      Column], 
     TagBox[GridBox[{
        {"74.25`"},
        {"0.6917`"},
        {"\<\"\"\>"},
        {"83.`"},
        {
         RowBox[{"-", "0.5399`"}]},
        {"\<\"\"\>"},
        {"100.25`"},
        {
         RowBox[{"-", "1.2506`"}]}
       },
       GridBoxAlignment->{
        "Columns" -> {{Left}}, "ColumnsIndexed" -> {}, "Rows" -> {{Baseline}},
          "RowsIndexed" -> {}},
       GridBoxSpacings->{"Columns" -> {
           Offset[0.27999999999999997`], {
            Offset[0.5599999999999999]}, 
           Offset[0.27999999999999997`]}, "ColumnsIndexed" -> {}, 
         "Rows" -> {{
            Offset[0.2]}}, "RowsIndexed" -> {}}],
      Column], 
     TagBox[GridBox[{
        {"74.5`"},
        {"0.6917`"},
        {"\<\"\"\>"},
        {"83.25`"},
        {"0.0704`"},
        {"\<\"\"\>"},
        {"100.5`"},
        {
         RowBox[{"-", "0.335`"}]}
       },
       GridBoxAlignment->{
        "Columns" -> {{Left}}, "ColumnsIndexed" -> {}, "Rows" -> {{Baseline}},
          "RowsIndexed" -> {}},
       GridBoxSpacings->{"Columns" -> {
           Offset[0.27999999999999997`], {
            Offset[0.5599999999999999]}, 
           Offset[0.27999999999999997`]}, "ColumnsIndexed" -> {}, 
         "Rows" -> {{
            Offset[0.2]}}, "RowsIndexed" -> {}}],
      Column], 
     TagBox[GridBox[{
        {"74.75`"},
        {"1.6073`"},
        {"\<\"\"\>"},
        {"83.5`"},
        {
         RowBox[{"-", "1.4555`"}]},
        {"\<\"\"\>"},
        {"100.75`"},
        {
         RowBox[{"-", "0.335`"}]}
       },
       GridBoxAlignment->{
        "Columns" -> {{Left}}, "ColumnsIndexed" -> {}, "Rows" -> {{Baseline}},
          "RowsIndexed" -> {}},
       GridBoxSpacings->{"Columns" -> {
           Offset[0.27999999999999997`], {
            Offset[0.5599999999999999]}, 
           Offset[0.27999999999999997`]}, "ColumnsIndexed" -> {}, 
         "Rows" -> {{
            Offset[0.2]}}, "RowsIndexed" -> {}}],
      Column], 
     TagBox[GridBox[{
        {"75.`"},
        {"2.5228`"},
        {"\<\"\"\>"},
        {"83.75`"},
        {
         RowBox[{"-", "0.5399`"}]},
        {"\<\"\"\>"},
        {"101.`"},
        {
         RowBox[{"-", "1.2506`"}]}
       },
       GridBoxAlignment->{
        "Columns" -> {{Left}}, "ColumnsIndexed" -> {}, "Rows" -> {{Baseline}},
          "RowsIndexed" -> {}},
       GridBoxSpacings->{"Columns" -> {
           Offset[0.27999999999999997`], {
            Offset[0.5599999999999999]}, 
           Offset[0.27999999999999997`]}, "ColumnsIndexed" -> {}, 
         "Rows" -> {{
            Offset[0.2]}}, "RowsIndexed" -> {}}],
      Column], 
     TagBox[GridBox[{
        {"75.25`"},
        {"2.828`"},
        {"\<\"\"\>"},
        {"84.`"},
        {
         RowBox[{"-", "0.2348`"}]},
        {"\<\"\"\>"},
        {"101.25`"},
        {
         RowBox[{"-", "1.5557`"}]}
       },
       GridBoxAlignment->{
        "Columns" -> {{Left}}, "ColumnsIndexed" -> {}, "Rows" -> {{Baseline}},
          "RowsIndexed" -> {}},
       GridBoxSpacings->{"Columns" -> {
           Offset[0.27999999999999997`], {
            Offset[0.5599999999999999]}, 
           Offset[0.27999999999999997`]}, "ColumnsIndexed" -> {}, 
         "Rows" -> {{
            Offset[0.2]}}, "RowsIndexed" -> {}}],
      Column], 
     TagBox[GridBox[{
        {"75.5`"},
        {"0.9969`"},
        {"\<\"\"\>"},
        {"84.25`"},
        {"1.5963`"},
        {"\<\"\"\>"},
        {"101.5`"},
        {
         RowBox[{"-", "0.9454`"}]}
       },
       GridBoxAlignment->{
        "Columns" -> {{Left}}, "ColumnsIndexed" -> {}, "Rows" -> {{Baseline}},
          "RowsIndexed" -> {}},
       GridBoxSpacings->{"Columns" -> {
           Offset[0.27999999999999997`], {
            Offset[0.5599999999999999]}, 
           Offset[0.27999999999999997`]}, "ColumnsIndexed" -> {}, 
         "Rows" -> {{
            Offset[0.2]}}, "RowsIndexed" -> {}}],
      Column], 
     TagBox[GridBox[{
        {"75.75`"},
        {
         RowBox[{"-", "0.2238`"}]},
        {"\<\"\"\>"},
        {"84.5`"},
        {"0.0704`"},
        {"\<\"\"\>"},
        {"101.75`"},
        {
         RowBox[{"-", "2.1661`"}]}
       },
       GridBoxAlignment->{
        "Columns" -> {{Left}}, "ColumnsIndexed" -> {}, "Rows" -> {{Baseline}},
          "RowsIndexed" -> {}},
       GridBoxSpacings->{"Columns" -> {
           Offset[0.27999999999999997`], {
            Offset[0.5599999999999999]}, 
           Offset[0.27999999999999997`]}, "ColumnsIndexed" -> {}, 
         "Rows" -> {{
            Offset[0.2]}}, "RowsIndexed" -> {}}],
      Column], 
     TagBox[GridBox[{
        {"76.`"},
        {"0.9969`"},
        {"\<\"\"\>"},
        {"84.75`"},
        {
         RowBox[{"-", "0.8451`"}]},
        {"\<\"\"\>"},
        {"102.`"},
        {
         RowBox[{"-", "0.6402`"}]}
       },
       GridBoxAlignment->{
        "Columns" -> {{Left}}, "ColumnsIndexed" -> {}, "Rows" -> {{Baseline}},
          "RowsIndexed" -> {}},
       GridBoxSpacings->{"Columns" -> {
           Offset[0.27999999999999997`], {
            Offset[0.5599999999999999]}, 
           Offset[0.27999999999999997`]}, "ColumnsIndexed" -> {}, 
         "Rows" -> {{
            Offset[0.2]}}, "RowsIndexed" -> {}}],
      Column], 
     TagBox[GridBox[{
        {"76.25`"},
        {
         RowBox[{"-", "1.4445`"}]},
        {"\<\"\"\>"},
        {"85.`"},
        {"0.3756`"},
        {"\<\"\"\>"},
        {"102.25`"},
        {"0.2753`"}
       },
       GridBoxAlignment->{
        "Columns" -> {{Left}}, "ColumnsIndexed" -> {}, "Rows" -> {{Baseline}},
          "RowsIndexed" -> {}},
       GridBoxSpacings->{"Columns" -> {
           Offset[0.27999999999999997`], {
            Offset[0.5599999999999999]}, 
           Offset[0.27999999999999997`]}, "ColumnsIndexed" -> {}, 
         "Rows" -> {{
            Offset[0.2]}}, "RowsIndexed" -> {}}],
      Column], 
     TagBox[GridBox[{
        {"76.5`"},
        {
         RowBox[{"-", "0.8341`"}]},
        {"\<\"\"\>"},
        {"85.25`"},
        {
         RowBox[{"-", "0.2348`"}]},
        {"\<\"\"\>"},
        {"102.5`"},
        {"0.8857`"}
       },
       GridBoxAlignment->{
        "Columns" -> {{Left}}, "ColumnsIndexed" -> {}, "Rows" -> {{Baseline}},
          "RowsIndexed" -> {}},
       GridBoxSpacings->{"Columns" -> {
           Offset[0.27999999999999997`], {
            Offset[0.5599999999999999]}, 
           Offset[0.27999999999999997`]}, "ColumnsIndexed" -> {}, 
         "Rows" -> {{
            Offset[0.2]}}, "RowsIndexed" -> {}}],
      Column], 
     TagBox[GridBox[{
        {"76.75`"},
        {
         RowBox[{"-", "0.2238`"}]},
        {"\<\"\"\>"},
        {"85.5`"},
        {
         RowBox[{"-", "0.5399`"}]},
        {"\<\"\"\>"},
        {"102.75`"},
        {
         RowBox[{"-", "1.5557`"}]}
       },
       GridBoxAlignment->{
        "Columns" -> {{Left}}, "ColumnsIndexed" -> {}, "Rows" -> {{Baseline}},
          "RowsIndexed" -> {}},
       GridBoxSpacings->{"Columns" -> {
           Offset[0.27999999999999997`], {
            Offset[0.5599999999999999]}, 
           Offset[0.27999999999999997`]}, "ColumnsIndexed" -> {}, 
         "Rows" -> {{
            Offset[0.2]}}, "RowsIndexed" -> {}}],
      Column], 
     TagBox[GridBox[{
        {"77.`"},
        {
         RowBox[{"-", "0.2238`"}]},
        {"\<\"\"\>"},
        {"85.75`"},
        {
         RowBox[{"-", "0.8451`"}]},
        {"\<\"\"\>"},
        {"103.`"},
        {
         RowBox[{"-", "1.2506`"}]}
       },
       GridBoxAlignment->{
        "Columns" -> {{Left}}, "ColumnsIndexed" -> {}, "Rows" -> {{Baseline}},
          "RowsIndexed" -> {}},
       GridBoxSpacings->{"Columns" -> {
           Offset[0.27999999999999997`], {
            Offset[0.5599999999999999]}, 
           Offset[0.27999999999999997`]}, "ColumnsIndexed" -> {}, 
         "Rows" -> {{
            Offset[0.2]}}, "RowsIndexed" -> {}}],
      Column], 
     TagBox[GridBox[{
        {"77.25`"},
        {
         RowBox[{"-", "0.2238`"}]},
        {"\<\"\"\>"},
        {"86.`"},
        {
         RowBox[{"-", "1.1503`"}]},
        {"\<\"\"\>"},
        {"103.25`"},
        {"0.2753`"}
       },
       GridBoxAlignment->{
        "Columns" -> {{Left}}, "ColumnsIndexed" -> {}, "Rows" -> {{Baseline}},
          "RowsIndexed" -> {}},
       GridBoxSpacings->{"Columns" -> {
           Offset[0.27999999999999997`], {
            Offset[0.5599999999999999]}, 
           Offset[0.27999999999999997`]}, "ColumnsIndexed" -> {}, 
         "Rows" -> {{
            Offset[0.2]}}, "RowsIndexed" -> {}}],
      Column], 
     TagBox[GridBox[{
        {"77.5`"},
        {
         RowBox[{"-", "0.529`"}]},
        {"\<\"\"\>"},
        {"86.25`"},
        {
         RowBox[{"-", "0.2348`"}]},
        {"\<\"\"\>"},
        {"103.5`"},
        {
         RowBox[{"-", "1.8609`"}]}
       },
       GridBoxAlignment->{
        "Columns" -> {{Left}}, "ColumnsIndexed" -> {}, "Rows" -> {{Baseline}},
          "RowsIndexed" -> {}},
       GridBoxSpacings->{"Columns" -> {
           Offset[0.27999999999999997`], {
            Offset[0.5599999999999999]}, 
           Offset[0.27999999999999997`]}, "ColumnsIndexed" -> {}, 
         "Rows" -> {{
            Offset[0.2]}}, "RowsIndexed" -> {}}],
      Column], 
     TagBox[GridBox[{
        {"77.75`"},
        {
         RowBox[{"-", "0.8341`"}]},
        {"\<\"\"\>"},
        {"86.5`"},
        {
         RowBox[{"-", "1.1503`"}]},
        {"\<\"\"\>"},
        {"103.75`"},
        {
         RowBox[{"-", "0.6402`"}]}
       },
       GridBoxAlignment->{
        "Columns" -> {{Left}}, "ColumnsIndexed" -> {}, "Rows" -> {{Baseline}},
          "RowsIndexed" -> {}},
       GridBoxSpacings->{"Columns" -> {
           Offset[0.27999999999999997`], {
            Offset[0.5599999999999999]}, 
           Offset[0.27999999999999997`]}, "ColumnsIndexed" -> {}, 
         "Rows" -> {{
            Offset[0.2]}}, "RowsIndexed" -> {}}],
      Column], 
     TagBox[GridBox[{
        {"78.`"},
        {"0.6917`"},
        {"\<\"\"\>"},
        {"86.75`"},
        {
         RowBox[{"-", "0.5399`"}]},
        {"\<\"\"\>"},
        {"104.`"},
        {"0.5805`"}
       },
       GridBoxAlignment->{
        "Columns" -> {{Left}}, "ColumnsIndexed" -> {}, "Rows" -> {{Baseline}},
          "RowsIndexed" -> {}},
       GridBoxSpacings->{"Columns" -> {
           Offset[0.27999999999999997`], {
            Offset[0.5599999999999999]}, 
           Offset[0.27999999999999997`]}, "ColumnsIndexed" -> {}, 
         "Rows" -> {{
            Offset[0.2]}}, "RowsIndexed" -> {}}],
      Column], 
     TagBox[GridBox[{
        {"78.25`"},
        {"0.3866`"},
        {"\<\"\"\>"},
        {"87.`"},
        {
         RowBox[{"-", "0.2348`"}]},
        {"\<\"\"\>"},
        {"104.25`"},
        {"1.1908`"}
       },
       GridBoxAlignment->{
        "Columns" -> {{Left}}, "ColumnsIndexed" -> {}, "Rows" -> {{Baseline}},
          "RowsIndexed" -> {}},
       GridBoxSpacings->{"Columns" -> {
           Offset[0.27999999999999997`], {
            Offset[0.5599999999999999]}, 
           Offset[0.27999999999999997`]}, "ColumnsIndexed" -> {}, 
         "Rows" -> {{
            Offset[0.2]}}, "RowsIndexed" -> {}}],
      Column], 
     TagBox[GridBox[{
        {"78.5`"},
        {
         RowBox[{"-", "1.7497`"}]},
        {"\<\"\"\>"},
        {"87.25`"},
        {"0.0704`"},
        {"\<\"\"\>"},
        {"104.5`"},
        {"0.8857`"}
       },
       GridBoxAlignment->{
        "Columns" -> {{Left}}, "ColumnsIndexed" -> {}, "Rows" -> {{Baseline}},
          "RowsIndexed" -> {}},
       GridBoxSpacings->{"Columns" -> {
           Offset[0.27999999999999997`], {
            Offset[0.5599999999999999]}, 
           Offset[0.27999999999999997`]}, "ColumnsIndexed" -> {}, 
         "Rows" -> {{
            Offset[0.2]}}, "RowsIndexed" -> {}}],
      Column], 
     TagBox[GridBox[{
        {"78.75`"},
        {
         RowBox[{"-", "0.8341`"}]},
        {"\<\"\"\>"},
        {"87.5`"},
        {
         RowBox[{"-", "0.2348`"}]},
        {"\<\"\"\>"},
        {"104.75`"},
        {"0.5805`"}
       },
       GridBoxAlignment->{
        "Columns" -> {{Left}}, "ColumnsIndexed" -> {}, "Rows" -> {{Baseline}},
          "RowsIndexed" -> {}},
       GridBoxSpacings->{"Columns" -> {
           Offset[0.27999999999999997`], {
            Offset[0.5599999999999999]}, 
           Offset[0.27999999999999997`]}, "ColumnsIndexed" -> {}, 
         "Rows" -> {{
            Offset[0.2]}}, "RowsIndexed" -> {}}],
      Column], 
     TagBox[GridBox[{
        {"79.`"},
        {
         RowBox[{"-", "0.2238`"}]},
        {"\<\"\"\>"},
        {"87.75`"},
        {"0.0704`"},
        {"\<\"\"\>"},
        {"105.`"},
        {
         RowBox[{"-", "0.6402`"}]}
       },
       GridBoxAlignment->{
        "Columns" -> {{Left}}, "ColumnsIndexed" -> {}, "Rows" -> {{Baseline}},
          "RowsIndexed" -> {}},
       GridBoxSpacings->{"Columns" -> {
           Offset[0.27999999999999997`], {
            Offset[0.5599999999999999]}, 
           Offset[0.27999999999999997`]}, "ColumnsIndexed" -> {}, 
         "Rows" -> {{
            Offset[0.2]}}, "RowsIndexed" -> {}}],
      Column], 
     TagBox[GridBox[{
        {"79.25`"},
        {
         RowBox[{"-", "0.8341`"}]},
        {"\<\"\"\>"},
        {"88.`"},
        {"0.6808`"},
        {"\<\"\"\>"},
        {"105.25`"},
        {"0.8857`"}
       },
       GridBoxAlignment->{
        "Columns" -> {{Left}}, "ColumnsIndexed" -> {}, "Rows" -> {{Baseline}},
          "RowsIndexed" -> {}},
       GridBoxSpacings->{"Columns" -> {
           Offset[0.27999999999999997`], {
            Offset[0.5599999999999999]}, 
           Offset[0.27999999999999997`]}, "ColumnsIndexed" -> {}, 
         "Rows" -> {{
            Offset[0.2]}}, "RowsIndexed" -> {}}],
      Column], 
     TagBox[GridBox[{
        {"79.5`"},
        {
         RowBox[{"-", "0.8341`"}]},
        {"\<\"\"\>"},
        {"88.25`"},
        {"0.986`"},
        {"\<\"\"\>"},
        {"105.5`"},
        {"1.8012`"}
       },
       GridBoxAlignment->{
        "Columns" -> {{Left}}, "ColumnsIndexed" -> {}, "Rows" -> {{Baseline}},
          "RowsIndexed" -> {}},
       GridBoxSpacings->{"Columns" -> {
           Offset[0.27999999999999997`], {
            Offset[0.5599999999999999]}, 
           Offset[0.27999999999999997`]}, "ColumnsIndexed" -> {}, 
         "Rows" -> {{
            Offset[0.2]}}, "RowsIndexed" -> {}}],
      Column], 
     TagBox[GridBox[{
        {"79.75`"},
        {
         RowBox[{"-", "1.1393`"}]},
        {"\<\"\"\>"},
        {"88.5`"},
        {"1.9015`"},
        {"\<\"\"\>"},
        {"105.75`"},
        {
         RowBox[{"-", "0.335`"}]}
       },
       GridBoxAlignment->{
        "Columns" -> {{Left}}, "ColumnsIndexed" -> {}, "Rows" -> {{Baseline}},
          "RowsIndexed" -> {}},
       GridBoxSpacings->{"Columns" -> {
           Offset[0.27999999999999997`], {
            Offset[0.5599999999999999]}, 
           Offset[0.27999999999999997`]}, "ColumnsIndexed" -> {}, 
         "Rows" -> {{
            Offset[0.2]}}, "RowsIndexed" -> {}}],
      Column], 
     TagBox[GridBox[{
        {"80.`"},
        {
         RowBox[{"-", "1.4445`"}]},
        {"\<\"\"\>"},
        {"88.75`"},
        {"0.3756`"},
        {"\<\"\"\>"},
        {"106.`"},
        {"1.1908`"}
       },
       GridBoxAlignment->{
        "Columns" -> {{Left}}, "ColumnsIndexed" -> {}, "Rows" -> {{Baseline}},
          "RowsIndexed" -> {}},
       GridBoxSpacings->{"Columns" -> {
           Offset[0.27999999999999997`], {
            Offset[0.5599999999999999]}, 
           Offset[0.27999999999999997`]}, "ColumnsIndexed" -> {}, 
         "Rows" -> {{
            Offset[0.2]}}, "RowsIndexed" -> {}}],
      Column], 
     TagBox[GridBox[{
        {"80.25`"},
        {
         RowBox[{"-", "1.1393`"}]},
        {"\<\"\"\>"},
        {"89.`"},
        {"0.3756`"},
        {"\<\"\"\>"},
        {"106.25`"},
        {"1.496`"}
       },
       GridBoxAlignment->{
        "Columns" -> {{Left}}, "ColumnsIndexed" -> {}, "Rows" -> {{Baseline}},
          "RowsIndexed" -> {}},
       GridBoxSpacings->{"Columns" -> {
           Offset[0.27999999999999997`], {
            Offset[0.5599999999999999]}, 
           Offset[0.27999999999999997`]}, "ColumnsIndexed" -> {}, 
         "Rows" -> {{
            Offset[0.2]}}, "RowsIndexed" -> {}}],
      Column], 
     TagBox[GridBox[{
        {"80.5`"},
        {"0.0814`"},
        {"\<\"\"\>"},
        {"89.25`"},
        {"1.5963`"},
        {"\<\"\"\>"},
        {"106.5`"},
        {
         RowBox[{"-", "0.335`"}]}
       },
       GridBoxAlignment->{
        "Columns" -> {{Left}}, "ColumnsIndexed" -> {}, "Rows" -> {{Baseline}},
          "RowsIndexed" -> {}},
       GridBoxSpacings->{"Columns" -> {
           Offset[0.27999999999999997`], {
            Offset[0.5599999999999999]}, 
           Offset[0.27999999999999997`]}, "ColumnsIndexed" -> {}, 
         "Rows" -> {{
            Offset[0.2]}}, "RowsIndexed" -> {}}],
      Column], 
     TagBox[GridBox[{
        {"80.75`"},
        {"1.6073`"},
        {"\<\"\"\>"},
        {"89.5`"},
        {"0.3756`"},
        {"\<\"\"\>"},
        {"106.75`"},
        {
         RowBox[{"-", "1.5557`"}]}
       },
       GridBoxAlignment->{
        "Columns" -> {{Left}}, "ColumnsIndexed" -> {}, "Rows" -> {{Baseline}},
          "RowsIndexed" -> {}},
       GridBoxSpacings->{"Columns" -> {
           Offset[0.27999999999999997`], {
            Offset[0.5599999999999999]}, 
           Offset[0.27999999999999997`]}, "ColumnsIndexed" -> {}, 
         "Rows" -> {{
            Offset[0.2]}}, "RowsIndexed" -> {}}],
      Column], 
     TagBox[GridBox[{
        {"81.`"},
        {
         RowBox[{"-", "0.2238`"}]},
        {"\<\"\"\>"},
        {"89.75`"},
        {"1.2911`"},
        {"\<\"\"\>"},
        {"107.`"},
        {
         RowBox[{"-", "0.335`"}]}
       },
       GridBoxAlignment->{
        "Columns" -> {{Left}}, "ColumnsIndexed" -> {}, "Rows" -> {{Baseline}},
          "RowsIndexed" -> {}},
       GridBoxSpacings->{"Columns" -> {
           Offset[0.27999999999999997`], {
            Offset[0.5599999999999999]}, 
           Offset[0.27999999999999997`]}, "ColumnsIndexed" -> {}, 
         "Rows" -> {{
            Offset[0.2]}}, "RowsIndexed" -> {}}],
      Column], 
     TagBox[GridBox[{
        {"81.25`"},
        {"0.9969`"},
        {"\<\"\"\>"},
        {"90.`"},
        {"0.6808`"},
        {"\<\"\"\>"},
        {"107.25`"},
        {"0.8857`"}
       },
       GridBoxAlignment->{
        "Columns" -> {{Left}}, "ColumnsIndexed" -> {}, "Rows" -> {{Baseline}},
          "RowsIndexed" -> {}},
       GridBoxSpacings->{"Columns" -> {
           Offset[0.27999999999999997`], {
            Offset[0.5599999999999999]}, 
           Offset[0.27999999999999997`]}, "ColumnsIndexed" -> {}, 
         "Rows" -> {{
            Offset[0.2]}}, "RowsIndexed" -> {}}],
      Column], 
     TagBox[GridBox[{
        {"81.5`"},
        {"1.6073`"},
        {"\<\"\"\>"},
        {"90.25`"},
        {"1.2911`"},
        {"\<\"\"\>"},
        {"107.5`"},
        {
         RowBox[{"-", "0.6402`"}]}
       },
       GridBoxAlignment->{
        "Columns" -> {{Left}}, "ColumnsIndexed" -> {}, "Rows" -> {{Baseline}},
          "RowsIndexed" -> {}},
       GridBoxSpacings->{"Columns" -> {
           Offset[0.27999999999999997`], {
            Offset[0.5599999999999999]}, 
           Offset[0.27999999999999997`]}, "ColumnsIndexed" -> {}, 
         "Rows" -> {{
            Offset[0.2]}}, "RowsIndexed" -> {}}],
      Column], 
     TagBox[GridBox[{
        {"81.75`"},
        {"0.6917`"},
        {"\<\"\"\>"},
        {"90.5`"},
        {"2.2067`"},
        {"\<\"\"\>"},
        {"107.75`"},
        {"1.8012`"}
       },
       GridBoxAlignment->{
        "Columns" -> {{Left}}, "ColumnsIndexed" -> {}, "Rows" -> {{Baseline}},
          "RowsIndexed" -> {}},
       GridBoxSpacings->{"Columns" -> {
           Offset[0.27999999999999997`], {
            Offset[0.5599999999999999]}, 
           Offset[0.27999999999999997`]}, "ColumnsIndexed" -> {}, 
         "Rows" -> {{
            Offset[0.2]}}, "RowsIndexed" -> {}}],
      Column], 
     TagBox[GridBox[{
        {"82.`"},
        {
         RowBox[{"-", "0.2238`"}]},
        {"\<\"\"\>"},
        {"90.75`"},
        {"0.3756`"},
        {"\<\"\"\>"},
        {"108.`"},
        {"308.808`"}
       },
       GridBoxAlignment->{
        "Columns" -> {{Left}}, "ColumnsIndexed" -> {}, "Rows" -> {{Baseline}},
          "RowsIndexed" -> {}},
       GridBoxSpacings->{"Columns" -> {
           Offset[0.27999999999999997`], {
            Offset[0.5599999999999999]}, 
           Offset[0.27999999999999997`]}, "ColumnsIndexed" -> {}, 
         "Rows" -> {{
            Offset[0.2]}}, "RowsIndexed" -> {}}],
      Column], 
     TagBox[GridBox[{
        {"82.25`"},
        {
         RowBox[{"-", "0.2238`"}]},
        {"\<\"\"\>"},
        {"91.`"},
        {"1.9015`"},
        {"\<\"\"\>"},
        {"108.25`"},
        {"151.9477`"}
       },
       GridBoxAlignment->{
        "Columns" -> {{Left}}, "ColumnsIndexed" -> {}, "Rows" -> {{Baseline}},
          "RowsIndexed" -> {}},
       GridBoxSpacings->{"Columns" -> {
           Offset[0.27999999999999997`], {
            Offset[0.5599999999999999]}, 
           Offset[0.27999999999999997`]}, "ColumnsIndexed" -> {}, 
         "Rows" -> {{
            Offset[0.2]}}, "RowsIndexed" -> {}}],
      Column], 
     TagBox[GridBox[{
        {"82.5`"},
        {"0.6917`"},
        {"\<\"\"\>"},
        {"91.25`"},
        {"0.3756`"},
        {"\<\"\"\>"},
        {"108.5`"},
        {"135.7734`"}
       },
       GridBoxAlignment->{
        "Columns" -> {{Left}}, "ColumnsIndexed" -> {}, "Rows" -> {{Baseline}},
          "RowsIndexed" -> {}},
       GridBoxSpacings->{"Columns" -> {
           Offset[0.27999999999999997`], {
            Offset[0.5599999999999999]}, 
           Offset[0.27999999999999997`]}, "ColumnsIndexed" -> {}, 
         "Rows" -> {{
            Offset[0.2]}}, "RowsIndexed" -> {}}],
      Column], 
     TagBox[GridBox[{
        {"82.75`"},
        {"0.6917`"},
        {"\<\"\"\>"},
        {"91.5`"},
        {"0.3756`"},
        {"\<\"\"\>"},
        {"108.75`"},
        {"179.4135`"}
       },
       GridBoxAlignment->{
        "Columns" -> {{Left}}, "ColumnsIndexed" -> {}, "Rows" -> {{Baseline}},
          "RowsIndexed" -> {}},
       GridBoxSpacings->{"Columns" -> {
           Offset[0.27999999999999997`], {
            Offset[0.5599999999999999]}, 
           Offset[0.27999999999999997`]}, "ColumnsIndexed" -> {}, 
         "Rows" -> {{
            Offset[0.2]}}, "RowsIndexed" -> {}}],
      Column], 
     TagBox[GridBox[{
        {"83.`"},
        {"2.5228`"},
        {"\<\"\"\>"},
        {"91.75`"},
        {
         RowBox[{"-", "0.2348`"}]},
        {"\<\"\"\>"},
        {"109.`"},
        {"134.5527`"}
       },
       GridBoxAlignment->{
        "Columns" -> {{Left}}, "ColumnsIndexed" -> {}, "Rows" -> {{Baseline}},
          "RowsIndexed" -> {}},
       GridBoxSpacings->{"Columns" -> {
           Offset[0.27999999999999997`], {
            Offset[0.5599999999999999]}, 
           Offset[0.27999999999999997`]}, "ColumnsIndexed" -> {}, 
         "Rows" -> {{
            Offset[0.2]}}, "RowsIndexed" -> {}}],
      Column], 
     TagBox[GridBox[{
        {"83.25`"},
        {"1.9124`"},
        {"\<\"\"\>"},
        {"92.`"},
        {"1.5963`"},
        {"\<\"\"\>"},
        {"109.25`"},
        {"56.1225`"}
       },
       GridBoxAlignment->{
        "Columns" -> {{Left}}, "ColumnsIndexed" -> {}, "Rows" -> {{Baseline}},
          "RowsIndexed" -> {}},
       GridBoxSpacings->{"Columns" -> {
           Offset[0.27999999999999997`], {
            Offset[0.5599999999999999]}, 
           Offset[0.27999999999999997`]}, "ColumnsIndexed" -> {}, 
         "Rows" -> {{
            Offset[0.2]}}, "RowsIndexed" -> {}}],
      Column], 
     TagBox[GridBox[{
        {"83.5`"},
        {
         RowBox[{"-", "0.529`"}]},
        {"\<\"\"\>"},
        {"92.25`"},
        {"0.3756`"},
        {"\<\"\"\>"},
        {"109.5`"},
        {
         RowBox[{"-", "18.3404`"}]}
       },
       GridBoxAlignment->{
        "Columns" -> {{Left}}, "ColumnsIndexed" -> {}, "Rows" -> {{Baseline}},
          "RowsIndexed" -> {}},
       GridBoxSpacings->{"Columns" -> {
           Offset[0.27999999999999997`], {
            Offset[0.5599999999999999]}, 
           Offset[0.27999999999999997`]}, "ColumnsIndexed" -> {}, 
         "Rows" -> {{
            Offset[0.2]}}, "RowsIndexed" -> {}}],
      Column], 
     TagBox[GridBox[{
        {"83.75`"},
        {
         RowBox[{"-", "0.2238`"}]},
        {"\<\"\"\>"},
        {"92.5`"},
        {"0.6808`"},
        {"\<\"\"\>"},
        {"109.75`"},
        {
         RowBox[{"-", "78.1549`"}]}
       },
       GridBoxAlignment->{
        "Columns" -> {{Left}}, "ColumnsIndexed" -> {}, "Rows" -> {{Baseline}},
          "RowsIndexed" -> {}},
       GridBoxSpacings->{"Columns" -> {
           Offset[0.27999999999999997`], {
            Offset[0.5599999999999999]}, 
           Offset[0.27999999999999997`]}, "ColumnsIndexed" -> {}, 
         "Rows" -> {{
            Offset[0.2]}}, "RowsIndexed" -> {}}],
      Column], 
     TagBox[GridBox[{
        {"84.`"},
        {
         RowBox[{"-", "0.529`"}]},
        {"\<\"\"\>"},
        {"92.75`"},
        {"0.3756`"},
        {"\<\"\"\>"},
        {"110.`"},
        {
         RowBox[{"-", "115.9967`"}]}
       },
       GridBoxAlignment->{
        "Columns" -> {{Left}}, "ColumnsIndexed" -> {}, "Rows" -> {{Baseline}},
          "RowsIndexed" -> {}},
       GridBoxSpacings->{"Columns" -> {
           Offset[0.27999999999999997`], {
            Offset[0.5599999999999999]}, 
           Offset[0.27999999999999997`]}, "ColumnsIndexed" -> {}, 
         "Rows" -> {{
            Offset[0.2]}}, "RowsIndexed" -> {}}],
      Column], 
     TagBox[GridBox[{
        {"84.25`"},
        {
         RowBox[{"-", "0.529`"}]},
        {"\<\"\"\>"},
        {"93.`"},
        {"0.986`"},
        {"\<\"\"\>"},
        {"110.25`"},
        {
         RowBox[{"-", "137.9693`"}]}
       },
       GridBoxAlignment->{
        "Columns" -> {{Left}}, "ColumnsIndexed" -> {}, "Rows" -> {{Baseline}},
          "RowsIndexed" -> {}},
       GridBoxSpacings->{"Columns" -> {
           Offset[0.27999999999999997`], {
            Offset[0.5599999999999999]}, 
           Offset[0.27999999999999997`]}, "ColumnsIndexed" -> {}, 
         "Rows" -> {{
            Offset[0.2]}}, "RowsIndexed" -> {}}],
      Column], 
     TagBox[GridBox[{
        {"84.5`"},
        {
         RowBox[{"-", "1.4445`"}]},
        {"\<\"\"\>"},
        {"93.25`"},
        {"1.2911`"},
        {"\<\"\"\>"},
        {"110.5`"},
        {
         RowBox[{"-", "146.209`"}]}
       },
       GridBoxAlignment->{
        "Columns" -> {{Left}}, "ColumnsIndexed" -> {}, "Rows" -> {{Baseline}},
          "RowsIndexed" -> {}},
       GridBoxSpacings->{"Columns" -> {
           Offset[0.27999999999999997`], {
            Offset[0.5599999999999999]}, 
           Offset[0.27999999999999997`]}, "ColumnsIndexed" -> {}, 
         "Rows" -> {{
            Offset[0.2]}}, "RowsIndexed" -> {}}],
      Column], 
     TagBox[GridBox[{
        {"84.75`"},
        {
         RowBox[{"-", "1.7497`"}]},
        {"\<\"\"\>"},
        {"93.5`"},
        {"0.3756`"},
        {"\<\"\"\>"},
        {"110.75`"},
        {
         RowBox[{"-", "148.6505`"}]}
       },
       GridBoxAlignment->{
        "Columns" -> {{Left}}, "ColumnsIndexed" -> {}, "Rows" -> {{Baseline}},
          "RowsIndexed" -> {}},
       GridBoxSpacings->{"Columns" -> {
           Offset[0.27999999999999997`], {
            Offset[0.5599999999999999]}, 
           Offset[0.27999999999999997`]}, "ColumnsIndexed" -> {}, 
         "Rows" -> {{
            Offset[0.2]}}, "RowsIndexed" -> {}}],
      Column], 
     TagBox[GridBox[{
        {"85.`"},
        {
         RowBox[{"-", "0.2238`"}]},
        {"\<\"\"\>"},
        {"93.75`"},
        {"1.5963`"},
        {"\<\"\"\>"},
        {"111.`"},
        {
         RowBox[{"-", "148.3453`"}]}
       },
       GridBoxAlignment->{
        "Columns" -> {{Left}}, "ColumnsIndexed" -> {}, "Rows" -> {{Baseline}},
          "RowsIndexed" -> {}},
       GridBoxSpacings->{"Columns" -> {
           Offset[0.27999999999999997`], {
            Offset[0.5599999999999999]}, 
           Offset[0.27999999999999997`]}, "ColumnsIndexed" -> {}, 
         "Rows" -> {{
            Offset[0.2]}}, "RowsIndexed" -> {}}],
      Column], 
     TagBox[GridBox[{
        {"85.25`"},
        {"0.0814`"},
        {"\<\"\"\>"},
        {"94.`"},
        {"1.5963`"},
        {"\<\"\"\>"},
        {"111.25`"},
        {
         RowBox[{"-", "145.5987`"}]}
       },
       GridBoxAlignment->{
        "Columns" -> {{Left}}, "ColumnsIndexed" -> {}, "Rows" -> {{Baseline}},
          "RowsIndexed" -> {}},
       GridBoxSpacings->{"Columns" -> {
           Offset[0.27999999999999997`], {
            Offset[0.5599999999999999]}, 
           Offset[0.27999999999999997`]}, "ColumnsIndexed" -> {}, 
         "Rows" -> {{
            Offset[0.2]}}, "RowsIndexed" -> {}}],
      Column], 
     TagBox[GridBox[{
        {"85.5`"},
        {
         RowBox[{"-", "1.7497`"}]},
        {"\<\"\"\>"},
        {"94.25`"},
        {"0.986`"},
        {"\<\"\"\>"},
        {"111.5`"},
        {
         RowBox[{"-", "137.3589`"}]}
       },
       GridBoxAlignment->{
        "Columns" -> {{Left}}, "ColumnsIndexed" -> {}, "Rows" -> {{Baseline}},
          "RowsIndexed" -> {}},
       GridBoxSpacings->{"Columns" -> {
           Offset[0.27999999999999997`], {
            Offset[0.5599999999999999]}, 
           Offset[0.27999999999999997`]}, "ColumnsIndexed" -> {}, 
         "Rows" -> {{
            Offset[0.2]}}, "RowsIndexed" -> {}}],
      Column], 
     TagBox[GridBox[{
        {"85.75`"},
        {"0.3866`"},
        {"\<\"\"\>"},
        {"94.5`"},
        {"2.5118`"},
        {"\<\"\"\>"},
        {"111.75`"},
        {
         RowBox[{"-", "129.7296`"}]}
       },
       GridBoxAlignment->{
        "Columns" -> {{Left}}, "ColumnsIndexed" -> {}, "Rows" -> {{Baseline}},
          "RowsIndexed" -> {}},
       GridBoxSpacings->{"Columns" -> {
           Offset[0.27999999999999997`], {
            Offset[0.5599999999999999]}, 
           Offset[0.27999999999999997`]}, "ColumnsIndexed" -> {}, 
         "Rows" -> {{
            Offset[0.2]}}, "RowsIndexed" -> {}}],
      Column], 
     TagBox[GridBox[{
        {"86.`"},
        {"0.3866`"},
        {"\<\"\"\>"},
        {"94.75`"},
        {"4.0377`"},
        {"\<\"\"\>"},
        {"112.`"},
        {
         RowBox[{"-", "126.3726`"}]}
       },
       GridBoxAlignment->{
        "Columns" -> {{Left}}, "ColumnsIndexed" -> {}, "Rows" -> {{Baseline}},
          "RowsIndexed" -> {}},
       GridBoxSpacings->{"Columns" -> {
           Offset[0.27999999999999997`], {
            Offset[0.5599999999999999]}, 
           Offset[0.27999999999999997`]}, "ColumnsIndexed" -> {}, 
         "Rows" -> {{
            Offset[0.2]}}, "RowsIndexed" -> {}}],
      Column], 
     TagBox[GridBox[{
        {"86.25`"},
        {"0.9969`"},
        {"\<\"\"\>"},
        {"95.`"},
        {"2.2067`"},
        {"\<\"\"\>"},
        {"112.25`"},
        {
         RowBox[{"-", "121.1846`"}]}
       },
       GridBoxAlignment->{
        "Columns" -> {{Left}}, "ColumnsIndexed" -> {}, "Rows" -> {{Baseline}},
          "RowsIndexed" -> {}},
       GridBoxSpacings->{"Columns" -> {
           Offset[0.27999999999999997`], {
            Offset[0.5599999999999999]}, 
           Offset[0.27999999999999997`]}, "ColumnsIndexed" -> {}, 
         "Rows" -> {{
            Offset[0.2]}}, "RowsIndexed" -> {}}],
      Column], 
     TagBox[GridBox[{
        {"86.5`"},
        {"1.6073`"},
        {"\<\"\"\>"},
        {"95.25`"},
        {"0.986`"},
        {"\<\"\"\>"},
        {"112.5`"},
        {
         RowBox[{"-", "114.7759`"}]}
       },
       GridBoxAlignment->{
        "Columns" -> {{Left}}, "ColumnsIndexed" -> {}, "Rows" -> {{Baseline}},
          "RowsIndexed" -> {}},
       GridBoxSpacings->{"Columns" -> {
           Offset[0.27999999999999997`], {
            Offset[0.5599999999999999]}, 
           Offset[0.27999999999999997`]}, "ColumnsIndexed" -> {}, 
         "Rows" -> {{
            Offset[0.2]}}, "RowsIndexed" -> {}}],
      Column], 
     TagBox[GridBox[{
        {"86.75`"},
        {"3.1331`"},
        {"\<\"\"\>"},
        {"95.5`"},
        {"0.0704`"},
        {"\<\"\"\>"},
        {"112.75`"},
        {
         RowBox[{"-", "108.6724`"}]}
       },
       GridBoxAlignment->{
        "Columns" -> {{Left}}, "ColumnsIndexed" -> {}, "Rows" -> {{Baseline}},
          "RowsIndexed" -> {}},
       GridBoxSpacings->{"Columns" -> {
           Offset[0.27999999999999997`], {
            Offset[0.5599999999999999]}, 
           Offset[0.27999999999999997`]}, "ColumnsIndexed" -> {}, 
         "Rows" -> {{
            Offset[0.2]}}, "RowsIndexed" -> {}}],
      Column], 
     TagBox[GridBox[{
        {"87.`"},
        {"2.2176`"},
        {"\<\"\"\>"},
        {"95.75`"},
        {
         RowBox[{"-", "0.2348`"}]},
        {"\<\"\"\>"},
        {"113.`"},
        {
         RowBox[{"-", "100.7379`"}]}
       },
       GridBoxAlignment->{
        "Columns" -> {{Left}}, "ColumnsIndexed" -> {}, "Rows" -> {{Baseline}},
          "RowsIndexed" -> {}},
       GridBoxSpacings->{"Columns" -> {
           Offset[0.27999999999999997`], {
            Offset[0.5599999999999999]}, 
           Offset[0.27999999999999997`]}, "ColumnsIndexed" -> {}, 
         "Rows" -> {{
            Offset[0.2]}}, "RowsIndexed" -> {}}],
      Column], 
     TagBox[GridBox[{
        {"87.25`"},
        {"0.0814`"},
        {"\<\"\"\>"},
        {"96.`"},
        {"0.986`"},
        {"\<\"\"\>"},
        {"113.25`"},
        {
         RowBox[{"-", "94.024`"}]}
       },
       GridBoxAlignment->{
        "Columns" -> {{Left}}, "ColumnsIndexed" -> {}, "Rows" -> {{Baseline}},
          "RowsIndexed" -> {}},
       GridBoxSpacings->{"Columns" -> {
           Offset[0.27999999999999997`], {
            Offset[0.5599999999999999]}, 
           Offset[0.27999999999999997`]}, "ColumnsIndexed" -> {}, 
         "Rows" -> {{
            Offset[0.2]}}, "RowsIndexed" -> {}}],
      Column], 
     TagBox[GridBox[{
        {"87.5`"},
        {"1.3021`"},
        {"\<\"\"\>"},
        {"96.25`"},
        {"1.5963`"},
        {"\<\"\"\>"},
        {"113.5`"},
        {
         RowBox[{"-", "89.4464`"}]}
       },
       GridBoxAlignment->{
        "Columns" -> {{Left}}, "ColumnsIndexed" -> {}, "Rows" -> {{Baseline}},
          "RowsIndexed" -> {}},
       GridBoxSpacings->{"Columns" -> {
           Offset[0.27999999999999997`], {
            Offset[0.5599999999999999]}, 
           Offset[0.27999999999999997`]}, "ColumnsIndexed" -> {}, 
         "Rows" -> {{
            Offset[0.2]}}, "RowsIndexed" -> {}}],
      Column], 
     TagBox[GridBox[{
        {"87.75`"},
        {"1.6073`"},
        {"\<\"\"\>"},
        {"96.5`"},
        {"2.2067`"},
        {"\<\"\"\>"},
        {"113.75`"},
        {
         RowBox[{"-", "86.3946`"}]}
       },
       GridBoxAlignment->{
        "Columns" -> {{Left}}, "ColumnsIndexed" -> {}, "Rows" -> {{Baseline}},
          "RowsIndexed" -> {}},
       GridBoxSpacings->{"Columns" -> {
           Offset[0.27999999999999997`], {
            Offset[0.5599999999999999]}, 
           Offset[0.27999999999999997`]}, "ColumnsIndexed" -> {}, 
         "Rows" -> {{
            Offset[0.2]}}, "RowsIndexed" -> {}}],
      Column], 
     TagBox[GridBox[{
        {"88.`"},
        {
         RowBox[{"-", "0.2238`"}]},
        {"\<\"\"\>"},
        {"96.75`"},
        {"0.0704`"},
        {"\<\"\"\>"},
        {"114.`"},
        {
         RowBox[{"-", "83.648`"}]}
       },
       GridBoxAlignment->{
        "Columns" -> {{Left}}, "ColumnsIndexed" -> {}, "Rows" -> {{Baseline}},
          "RowsIndexed" -> {}},
       GridBoxSpacings->{"Columns" -> {
           Offset[0.27999999999999997`], {
            Offset[0.5599999999999999]}, 
           Offset[0.27999999999999997`]}, "ColumnsIndexed" -> {}, 
         "Rows" -> {{
            Offset[0.2]}}, "RowsIndexed" -> {}}],
      Column], 
     TagBox[GridBox[{
        {"88.25`"},
        {"0.6917`"},
        {"\<\"\"\>"},
        {"97.`"},
        {"0.0704`"},
        {"\<\"\"\>"},
        {"114.25`"},
        {
         RowBox[{"-", "79.3756`"}]}
       },
       GridBoxAlignment->{
        "Columns" -> {{Left}}, "ColumnsIndexed" -> {}, "Rows" -> {{Baseline}},
          "RowsIndexed" -> {}},
       GridBoxSpacings->{"Columns" -> {
           Offset[0.27999999999999997`], {
            Offset[0.5599999999999999]}, 
           Offset[0.27999999999999997`]}, "ColumnsIndexed" -> {}, 
         "Rows" -> {{
            Offset[0.2]}}, "RowsIndexed" -> {}}],
      Column], 
     TagBox[GridBox[{
        {"88.5`"},
        {
         RowBox[{"-", "0.2238`"}]},
        {"\<\"\"\>"},
        {"97.25`"},
        {"0.3756`"},
        {"\<\"\"\>"},
        {"114.5`"},
        {
         RowBox[{"-", "73.8824`"}]}
       },
       GridBoxAlignment->{
        "Columns" -> {{Left}}, "ColumnsIndexed" -> {}, "Rows" -> {{Baseline}},
          "RowsIndexed" -> {}},
       GridBoxSpacings->{"Columns" -> {
           Offset[0.27999999999999997`], {
            Offset[0.5599999999999999]}, 
           Offset[0.27999999999999997`]}, "ColumnsIndexed" -> {}, 
         "Rows" -> {{
            Offset[0.2]}}, "RowsIndexed" -> {}}],
      Column], 
     TagBox[GridBox[{
        {"88.75`"},
        {
         RowBox[{"-", "0.529`"}]},
        {"\<\"\"\>"},
        {"97.5`"},
        {"2.817`"},
        {"\<\"\"\>"},
        {"114.75`"},
        {
         RowBox[{"-", "69.9151`"}]}
       },
       GridBoxAlignment->{
        "Columns" -> {{Left}}, "ColumnsIndexed" -> {}, "Rows" -> {{Baseline}},
          "RowsIndexed" -> {}},
       GridBoxSpacings->{"Columns" -> {
           Offset[0.27999999999999997`], {
            Offset[0.5599999999999999]}, 
           Offset[0.27999999999999997`]}, "ColumnsIndexed" -> {}, 
         "Rows" -> {{
            Offset[0.2]}}, "RowsIndexed" -> {}}],
      Column], 
     TagBox[GridBox[{
        {"89.`"},
        {"1.3021`"},
        {"\<\"\"\>"},
        {"97.75`"},
        {"3.1222`"},
        {"\<\"\"\>"},
        {"115.`"},
        {
         RowBox[{"-", "66.5582`"}]}
       },
       GridBoxAlignment->{
        "Columns" -> {{Left}}, "ColumnsIndexed" -> {}, "Rows" -> {{Baseline}},
          "RowsIndexed" -> {}},
       GridBoxSpacings->{"Columns" -> {
           Offset[0.27999999999999997`], {
            Offset[0.5599999999999999]}, 
           Offset[0.27999999999999997`]}, "ColumnsIndexed" -> {}, 
         "Rows" -> {{
            Offset[0.2]}}, "RowsIndexed" -> {}}],
      Column], 
     TagBox[GridBox[{
        {"89.25`"},
        {"0.3866`"},
        {"\<\"\"\>"},
        {"98.`"},
        {"1.2911`"},
        {"\<\"\"\>"},
        {"115.25`"},
        {
         RowBox[{"-", "63.5064`"}]}
       },
       GridBoxAlignment->{
        "Columns" -> {{Left}}, "ColumnsIndexed" -> {}, "Rows" -> {{Baseline}},
          "RowsIndexed" -> {}},
       GridBoxSpacings->{"Columns" -> {
           Offset[0.27999999999999997`], {
            Offset[0.5599999999999999]}, 
           Offset[0.27999999999999997`]}, "ColumnsIndexed" -> {}, 
         "Rows" -> {{
            Offset[0.2]}}, "RowsIndexed" -> {}}],
      Column], 
     TagBox[GridBox[{
        {"89.5`"},
        {
         RowBox[{"-", "1.4445`"}]},
        {"\<\"\"\>"},
        {"98.25`"},
        {"0.0704`"},
        {"\<\"\"\>"},
        {"115.5`"},
        {
         RowBox[{"-", "59.8443`"}]}
       },
       GridBoxAlignment->{
        "Columns" -> {{Left}}, "ColumnsIndexed" -> {}, "Rows" -> {{Baseline}},
          "RowsIndexed" -> {}},
       GridBoxSpacings->{"Columns" -> {
           Offset[0.27999999999999997`], {
            Offset[0.5599999999999999]}, 
           Offset[0.27999999999999997`]}, "ColumnsIndexed" -> {}, 
         "Rows" -> {{
            Offset[0.2]}}, "RowsIndexed" -> {}}],
      Column], 
     TagBox[GridBox[{
        {"89.75`"},
        {"0.0814`"},
        {"\<\"\"\>"},
        {"98.5`"},
        {"1.5963`"},
        {"\<\"\"\>"},
        {"115.75`"},
        {
         RowBox[{"-", "58.9288`"}]}
       },
       GridBoxAlignment->{
        "Columns" -> {{Left}}, "ColumnsIndexed" -> {}, "Rows" -> {{Baseline}},
          "RowsIndexed" -> {}},
       GridBoxSpacings->{"Columns" -> {
           Offset[0.27999999999999997`], {
            Offset[0.5599999999999999]}, 
           Offset[0.27999999999999997`]}, "ColumnsIndexed" -> {}, 
         "Rows" -> {{
            Offset[0.2]}}, "RowsIndexed" -> {}}],
      Column], 
     TagBox[GridBox[{
        {"90.`"},
        {"0.6917`"},
        {"\<\"\"\>"},
        {"98.75`"},
        {"0.0704`"},
        {"\<\"\"\>"},
        {"116.`"},
        {
         RowBox[{"-", "58.6236`"}]}
       },
       GridBoxAlignment->{
        "Columns" -> {{Left}}, "ColumnsIndexed" -> {}, "Rows" -> {{Baseline}},
          "RowsIndexed" -> {}},
       GridBoxSpacings->{"Columns" -> {
           Offset[0.27999999999999997`], {
            Offset[0.5599999999999999]}, 
           Offset[0.27999999999999997`]}, "ColumnsIndexed" -> {}, 
         "Rows" -> {{
            Offset[0.2]}}, "RowsIndexed" -> {}}],
      Column], 
     TagBox[GridBox[{
        {"90.25`"},
        {"0.0814`"},
        {"\<\"\"\>"},
        {"99.`"},
        {"0.0704`"},
        {"\<\"\"\>"},
        {"116.25`"},
        {
         RowBox[{"-", "56.1822`"}]}
       },
       GridBoxAlignment->{
        "Columns" -> {{Left}}, "ColumnsIndexed" -> {}, "Rows" -> {{Baseline}},
          "RowsIndexed" -> {}},
       GridBoxSpacings->{"Columns" -> {
           Offset[0.27999999999999997`], {
            Offset[0.5599999999999999]}, 
           Offset[0.27999999999999997`]}, "ColumnsIndexed" -> {}, 
         "Rows" -> {{
            Offset[0.2]}}, "RowsIndexed" -> {}}],
      Column], 
     TagBox[GridBox[{
        {"90.5`"},
        {
         RowBox[{"-", "0.8341`"}]},
        {"\<\"\"\>"},
        {"99.25`"},
        {"1.2911`"},
        {"\<\"\"\>"},
        {"116.5`"},
        {
         RowBox[{"-", "52.8253`"}]}
       },
       GridBoxAlignment->{
        "Columns" -> {{Left}}, "ColumnsIndexed" -> {}, "Rows" -> {{Baseline}},
          "RowsIndexed" -> {}},
       GridBoxSpacings->{"Columns" -> {
           Offset[0.27999999999999997`], {
            Offset[0.5599999999999999]}, 
           Offset[0.27999999999999997`]}, "ColumnsIndexed" -> {}, 
         "Rows" -> {{
            Offset[0.2]}}, "RowsIndexed" -> {}}],
      Column], 
     TagBox[GridBox[{
        {"90.75`"},
        {
         RowBox[{"-", "2.36`"}]},
        {"\<\"\"\>"},
        {"99.5`"},
        {"1.5963`"},
        {"\<\"\"\>"},
        {"116.75`"},
        {
         RowBox[{"-", "50.3839`"}]}
       },
       GridBoxAlignment->{
        "Columns" -> {{Left}}, "ColumnsIndexed" -> {}, "Rows" -> {{Baseline}},
          "RowsIndexed" -> {}},
       GridBoxSpacings->{"Columns" -> {
           Offset[0.27999999999999997`], {
            Offset[0.5599999999999999]}, 
           Offset[0.27999999999999997`]}, "ColumnsIndexed" -> {}, 
         "Rows" -> {{
            Offset[0.2]}}, "RowsIndexed" -> {}}],
      Column], 
     TagBox[GridBox[{
        {"91.`"},
        {
         RowBox[{"-", "1.1393`"}]},
        {"\<\"\"\>"},
        {"99.75`"},
        {"0.3756`"},
        {"\<\"\"\>"},
        {"117.`"},
        {
         RowBox[{"-", "48.858`"}]}
       },
       GridBoxAlignment->{
        "Columns" -> {{Left}}, "ColumnsIndexed" -> {}, "Rows" -> {{Baseline}},
          "RowsIndexed" -> {}},
       GridBoxSpacings->{"Columns" -> {
           Offset[0.27999999999999997`], {
            Offset[0.5599999999999999]}, 
           Offset[0.27999999999999997`]}, "ColumnsIndexed" -> {}, 
         "Rows" -> {{
            Offset[0.2]}}, "RowsIndexed" -> {}}],
      Column], 
     TagBox[GridBox[{
        {"91.25`"},
        {"0.0814`"},
        {"\<\"\"\>"},
        {"100.`"},
        {"0.3756`"},
        {"\<\"\"\>"},
        {"117.25`"},
        {
         RowBox[{"-", "45.8062`"}]}
       },
       GridBoxAlignment->{
        "Columns" -> {{Left}}, "ColumnsIndexed" -> {}, "Rows" -> {{Baseline}},
          "RowsIndexed" -> {}},
       GridBoxSpacings->{"Columns" -> {
           Offset[0.27999999999999997`], {
            Offset[0.5599999999999999]}, 
           Offset[0.27999999999999997`]}, "ColumnsIndexed" -> {}, 
         "Rows" -> {{
            Offset[0.2]}}, "RowsIndexed" -> {}}],
      Column], 
     TagBox[GridBox[{
        {"91.5`"},
        {
         RowBox[{"-", "0.529`"}]},
        {"\<\"\"\>"},
        {"100.25`"},
        {
         RowBox[{"-", "0.5399`"}]},
        {"\<\"\"\>"},
        {"117.5`"},
        {
         RowBox[{"-", "43.0596`"}]}
       },
       GridBoxAlignment->{
        "Columns" -> {{Left}}, "ColumnsIndexed" -> {}, "Rows" -> {{Baseline}},
          "RowsIndexed" -> {}},
       GridBoxSpacings->{"Columns" -> {
           Offset[0.27999999999999997`], {
            Offset[0.5599999999999999]}, 
           Offset[0.27999999999999997`]}, "ColumnsIndexed" -> {}, 
         "Rows" -> {{
            Offset[0.2]}}, "RowsIndexed" -> {}}],
      Column], 
     TagBox[GridBox[{
        {"91.75`"},
        {
         RowBox[{"-", "0.8341`"}]},
        {"\<\"\"\>"},
        {"100.5`"},
        {
         RowBox[{"-", "0.5399`"}]},
        {"\<\"\"\>"},
        {"117.75`"},
        {
         RowBox[{"-", "41.8389`"}]}
       },
       GridBoxAlignment->{
        "Columns" -> {{Left}}, "ColumnsIndexed" -> {}, "Rows" -> {{Baseline}},
          "RowsIndexed" -> {}},
       GridBoxSpacings->{"Columns" -> {
           Offset[0.27999999999999997`], {
            Offset[0.5599999999999999]}, 
           Offset[0.27999999999999997`]}, "ColumnsIndexed" -> {}, 
         "Rows" -> {{
            Offset[0.2]}}, "RowsIndexed" -> {}}],
      Column], 
     TagBox[GridBox[{
        {"92.`"},
        {
         RowBox[{"-", "1.4445`"}]},
        {"\<\"\"\>"},
        {"100.75`"},
        {"0.0704`"},
        {"\<\"\"\>"},
        {"118.`"},
        {
         RowBox[{"-", "42.1441`"}]}
       },
       GridBoxAlignment->{
        "Columns" -> {{Left}}, "ColumnsIndexed" -> {}, "Rows" -> {{Baseline}},
          "RowsIndexed" -> {}},
       GridBoxSpacings->{"Columns" -> {
           Offset[0.27999999999999997`], {
            Offset[0.5599999999999999]}, 
           Offset[0.27999999999999997`]}, "ColumnsIndexed" -> {}, 
         "Rows" -> {{
            Offset[0.2]}}, "RowsIndexed" -> {}}],
      Column], 
     TagBox[GridBox[{
        {"92.25`"},
        {
         RowBox[{"-", "0.8341`"}]},
        {"\<\"\"\>"},
        {"101.`"},
        {"0.3756`"},
        {"\<\"\"\>"},
        {"118.25`"},
        {
         RowBox[{"-", "43.0596`"}]}
       },
       GridBoxAlignment->{
        "Columns" -> {{Left}}, "ColumnsIndexed" -> {}, "Rows" -> {{Baseline}},
          "RowsIndexed" -> {}},
       GridBoxSpacings->{"Columns" -> {
           Offset[0.27999999999999997`], {
            Offset[0.5599999999999999]}, 
           Offset[0.27999999999999997`]}, "ColumnsIndexed" -> {}, 
         "Rows" -> {{
            Offset[0.2]}}, "RowsIndexed" -> {}}],
      Column], 
     TagBox[GridBox[{
        {"92.5`"},
        {
         RowBox[{"-", "1.1393`"}]},
        {"\<\"\"\>"},
        {"101.25`"},
        {"1.5963`"},
        {"\<\"\"\>"},
        {"118.5`"},
        {
         RowBox[{"-", "41.2286`"}]}
       },
       GridBoxAlignment->{
        "Columns" -> {{Left}}, "ColumnsIndexed" -> {}, "Rows" -> {{Baseline}},
          "RowsIndexed" -> {}},
       GridBoxSpacings->{"Columns" -> {
           Offset[0.27999999999999997`], {
            Offset[0.5599999999999999]}, 
           Offset[0.27999999999999997`]}, "ColumnsIndexed" -> {}, 
         "Rows" -> {{
            Offset[0.2]}}, "RowsIndexed" -> {}}],
      Column], 
     TagBox[GridBox[{
        {"92.75`"},
        {
         RowBox[{"-", "1.7497`"}]},
        {"\<\"\"\>"},
        {"101.5`"},
        {"0.6808`"},
        {"\<\"\"\>"},
        {"118.75`"},
        {
         RowBox[{"-", "40.6182`"}]}
       },
       GridBoxAlignment->{
        "Columns" -> {{Left}}, "ColumnsIndexed" -> {}, "Rows" -> {{Baseline}},
          "RowsIndexed" -> {}},
       GridBoxSpacings->{"Columns" -> {
           Offset[0.27999999999999997`], {
            Offset[0.5599999999999999]}, 
           Offset[0.27999999999999997`]}, "ColumnsIndexed" -> {}, 
         "Rows" -> {{
            Offset[0.2]}}, "RowsIndexed" -> {}}],
      Column], 
     TagBox[GridBox[{
        {"93.`"},
        {
         RowBox[{"-", "1.7497`"}]},
        {"\<\"\"\>"},
        {"101.75`"},
        {
         RowBox[{"-", "0.5399`"}]},
        {"\<\"\"\>"},
        {"119.`"},
        {
         RowBox[{"-", "37.2613`"}]}
       },
       GridBoxAlignment->{
        "Columns" -> {{Left}}, "ColumnsIndexed" -> {}, "Rows" -> {{Baseline}},
          "RowsIndexed" -> {}},
       GridBoxSpacings->{"Columns" -> {
           Offset[0.27999999999999997`], {
            Offset[0.5599999999999999]}, 
           Offset[0.27999999999999997`]}, "ColumnsIndexed" -> {}, 
         "Rows" -> {{
            Offset[0.2]}}, "RowsIndexed" -> {}}],
      Column], 
     TagBox[GridBox[{
        {"93.25`"},
        {"0.0814`"},
        {"\<\"\"\>"},
        {"102.`"},
        {"0.986`"},
        {"\<\"\"\>"},
        {"119.25`"},
        {
         RowBox[{"-", "36.3458`"}]}
       },
       GridBoxAlignment->{
        "Columns" -> {{Left}}, "ColumnsIndexed" -> {}, "Rows" -> {{Baseline}},
          "RowsIndexed" -> {}},
       GridBoxSpacings->{"Columns" -> {
           Offset[0.27999999999999997`], {
            Offset[0.5599999999999999]}, 
           Offset[0.27999999999999997`]}, "ColumnsIndexed" -> {}, 
         "Rows" -> {{
            Offset[0.2]}}, "RowsIndexed" -> {}}],
      Column], 
     TagBox[GridBox[{
        {"93.5`"},
        {"1.3021`"},
        {"\<\"\"\>"},
        {"102.25`"},
        {"0.986`"},
        {"\<\"\"\>"},
        {"119.5`"},
        {
         RowBox[{"-", "36.0406`"}]}
       },
       GridBoxAlignment->{
        "Columns" -> {{Left}}, "ColumnsIndexed" -> {}, "Rows" -> {{Baseline}},
          "RowsIndexed" -> {}},
       GridBoxSpacings->{"Columns" -> {
           Offset[0.27999999999999997`], {
            Offset[0.5599999999999999]}, 
           Offset[0.27999999999999997`]}, "ColumnsIndexed" -> {}, 
         "Rows" -> {{
            Offset[0.2]}}, "RowsIndexed" -> {}}],
      Column], 
     TagBox[GridBox[{
        {"93.75`"},
        {"1.3021`"},
        {"\<\"\"\>"},
        {"102.5`"},
        {
         RowBox[{"-", "0.2348`"}]},
        {"\<\"\"\>"},
        {"119.75`"},
        {
         RowBox[{"-", "35.1251`"}]}
       },
       GridBoxAlignment->{
        "Columns" -> {{Left}}, "ColumnsIndexed" -> {}, "Rows" -> {{Baseline}},
          "RowsIndexed" -> {}},
       GridBoxSpacings->{"Columns" -> {
           Offset[0.27999999999999997`], {
            Offset[0.5599999999999999]}, 
           Offset[0.27999999999999997`]}, "ColumnsIndexed" -> {}, 
         "Rows" -> {{
            Offset[0.2]}}, "RowsIndexed" -> {}}],
      Column], 
     TagBox[GridBox[{
        {"94.`"},
        {"1.3021`"},
        {"\<\"\"\>"},
        {"102.75`"},
        {"1.2911`"},
        {"\<\"\"\>"},
        {"120.`"},
        {
         RowBox[{"-", "33.294`"}]}
       },
       GridBoxAlignment->{
        "Columns" -> {{Left}}, "ColumnsIndexed" -> {}, "Rows" -> {{Baseline}},
          "RowsIndexed" -> {}},
       GridBoxSpacings->{"Columns" -> {
           Offset[0.27999999999999997`], {
            Offset[0.5599999999999999]}, 
           Offset[0.27999999999999997`]}, "ColumnsIndexed" -> {}, 
         "Rows" -> {{
            Offset[0.2]}}, "RowsIndexed" -> {}}],
      Column], 
     TagBox[GridBox[{
        {"94.25`"},
        {"1.6073`"},
        {"\<\"\"\>"},
        {"103.`"},
        {"2.5118`"},
        {"\<\"\"\>"},
        {"120.25`"},
        {
         RowBox[{"-", "30.8526`"}]}
       },
       GridBoxAlignment->{
        "Columns" -> {{Left}}, "ColumnsIndexed" -> {}, "Rows" -> {{Baseline}},
          "RowsIndexed" -> {}},
       GridBoxSpacings->{"Columns" -> {
           Offset[0.27999999999999997`], {
            Offset[0.5599999999999999]}, 
           Offset[0.27999999999999997`]}, "ColumnsIndexed" -> {}, 
         "Rows" -> {{
            Offset[0.2]}}, "RowsIndexed" -> {}}],
      Column], 
     TagBox[GridBox[{
        {"94.5`"},
        {
         RowBox[{"-", "0.2238`"}]},
        {"\<\"\"\>"},
        {"103.25`"},
        {"1.2911`"},
        {"\<\"\"\>"},
        {"120.5`"},
        {
         RowBox[{"-", "29.9371`"}]}
       },
       GridBoxAlignment->{
        "Columns" -> {{Left}}, "ColumnsIndexed" -> {}, "Rows" -> {{Baseline}},
          "RowsIndexed" -> {}},
       GridBoxSpacings->{"Columns" -> {
           Offset[0.27999999999999997`], {
            Offset[0.5599999999999999]}, 
           Offset[0.27999999999999997`]}, "ColumnsIndexed" -> {}, 
         "Rows" -> {{
            Offset[0.2]}}, "RowsIndexed" -> {}}],
      Column], 
     TagBox[GridBox[{
        {"94.75`"},
        {"1.3021`"},
        {"\<\"\"\>"},
        {"103.5`"},
        {"1.2911`"},
        {"\<\"\"\>"},
        {"120.75`"},
        {
         RowBox[{"-", "29.9371`"}]}
       },
       GridBoxAlignment->{
        "Columns" -> {{Left}}, "ColumnsIndexed" -> {}, "Rows" -> {{Baseline}},
          "RowsIndexed" -> {}},
       GridBoxSpacings->{"Columns" -> {
           Offset[0.27999999999999997`], {
            Offset[0.5599999999999999]}, 
           Offset[0.27999999999999997`]}, "ColumnsIndexed" -> {}, 
         "Rows" -> {{
            Offset[0.2]}}, "RowsIndexed" -> {}}],
      Column], 
     TagBox[GridBox[{
        {"95.`"},
        {
         RowBox[{"-", "0.2238`"}]},
        {"\<\"\"\>"},
        {"103.75`"},
        {"1.5963`"},
        {"\<\"\"\>"},
        {"121.`"},
        {
         RowBox[{"-", "30.5474`"}]}
       },
       GridBoxAlignment->{
        "Columns" -> {{Left}}, "ColumnsIndexed" -> {}, "Rows" -> {{Baseline}},
          "RowsIndexed" -> {}},
       GridBoxSpacings->{"Columns" -> {
           Offset[0.27999999999999997`], {
            Offset[0.5599999999999999]}, 
           Offset[0.27999999999999997`]}, "ColumnsIndexed" -> {}, 
         "Rows" -> {{
            Offset[0.2]}}, "RowsIndexed" -> {}}],
      Column], 
     TagBox[GridBox[{
        {"95.25`"},
        {
         RowBox[{"-", "0.529`"}]},
        {"\<\"\"\>"},
        {"104.`"},
        {"1.2911`"},
        {"\<\"\"\>"},
        {"121.25`"},
        {
         RowBox[{"-", "28.4112`"}]}
       },
       GridBoxAlignment->{
        "Columns" -> {{Left}}, "ColumnsIndexed" -> {}, "Rows" -> {{Baseline}},
          "RowsIndexed" -> {}},
       GridBoxSpacings->{"Columns" -> {
           Offset[0.27999999999999997`], {
            Offset[0.5599999999999999]}, 
           Offset[0.27999999999999997`]}, "ColumnsIndexed" -> {}, 
         "Rows" -> {{
            Offset[0.2]}}, "RowsIndexed" -> {}}],
      Column], 
     TagBox[GridBox[{
        {"95.5`"},
        {"1.6073`"},
        {"\<\"\"\>"},
        {"104.25`"},
        {"0.986`"},
        {"\<\"\"\>"},
        {"121.5`"},
        {
         RowBox[{"-", "27.4957`"}]}
       },
       GridBoxAlignment->{
        "Columns" -> {{Left}}, "ColumnsIndexed" -> {}, "Rows" -> {{Baseline}},
          "RowsIndexed" -> {}},
       GridBoxSpacings->{"Columns" -> {
           Offset[0.27999999999999997`], {
            Offset[0.5599999999999999]}, 
           Offset[0.27999999999999997`]}, "ColumnsIndexed" -> {}, 
         "Rows" -> {{
            Offset[0.2]}}, "RowsIndexed" -> {}}],
      Column], 
     TagBox[GridBox[{
        {"95.75`"},
        {
         RowBox[{"-", "0.529`"}]},
        {"\<\"\"\>"},
        {"104.5`"},
        {"1.2911`"},
        {"\<\"\"\>"},
        {"121.75`"},
        {
         RowBox[{"-", "29.3267`"}]}
       },
       GridBoxAlignment->{
        "Columns" -> {{Left}}, "ColumnsIndexed" -> {}, "Rows" -> {{Baseline}},
          "RowsIndexed" -> {}},
       GridBoxSpacings->{"Columns" -> {
           Offset[0.27999999999999997`], {
            Offset[0.5599999999999999]}, 
           Offset[0.27999999999999997`]}, "ColumnsIndexed" -> {}, 
         "Rows" -> {{
            Offset[0.2]}}, "RowsIndexed" -> {}}],
      Column], 
     TagBox[GridBox[{
        {"96.`"},
        {
         RowBox[{"-", "0.8341`"}]},
        {"\<\"\"\>"},
        {"104.75`"},
        {"1.9015`"},
        {"\<\"\"\>"},
        {"122.`"},
        {
         RowBox[{"-", "26.8853`"}]}
       },
       GridBoxAlignment->{
        "Columns" -> {{Left}}, "ColumnsIndexed" -> {}, "Rows" -> {{Baseline}},
          "RowsIndexed" -> {}},
       GridBoxSpacings->{"Columns" -> {
           Offset[0.27999999999999997`], {
            Offset[0.5599999999999999]}, 
           Offset[0.27999999999999997`]}, "ColumnsIndexed" -> {}, 
         "Rows" -> {{
            Offset[0.2]}}, "RowsIndexed" -> {}}],
      Column], 
     TagBox[GridBox[{
        {"96.25`"},
        {
         RowBox[{"-", "0.8341`"}]},
        {"\<\"\"\>"},
        {"105.`"},
        {"0.3756`"},
        {"\<\"\"\>"},
        {"122.25`"},
        {
         RowBox[{"-", "25.6646`"}]}
       },
       GridBoxAlignment->{
        "Columns" -> {{Left}}, "ColumnsIndexed" -> {}, "Rows" -> {{Baseline}},
          "RowsIndexed" -> {}},
       GridBoxSpacings->{"Columns" -> {
           Offset[0.27999999999999997`], {
            Offset[0.5599999999999999]}, 
           Offset[0.27999999999999997`]}, "ColumnsIndexed" -> {}, 
         "Rows" -> {{
            Offset[0.2]}}, "RowsIndexed" -> {}}],
      Column], 
     TagBox[GridBox[{
        {"96.5`"},
        {
         RowBox[{"-", "1.4445`"}]},
        {"\<\"\"\>"},
        {"105.25`"},
        {"0.3756`"},
        {"\<\"\"\>"},
        {"122.5`"},
        {
         RowBox[{"-", "24.7491`"}]}
       },
       GridBoxAlignment->{
        "Columns" -> {{Left}}, "ColumnsIndexed" -> {}, "Rows" -> {{Baseline}},
          "RowsIndexed" -> {}},
       GridBoxSpacings->{"Columns" -> {
           Offset[0.27999999999999997`], {
            Offset[0.5599999999999999]}, 
           Offset[0.27999999999999997`]}, "ColumnsIndexed" -> {}, 
         "Rows" -> {{
            Offset[0.2]}}, "RowsIndexed" -> {}}],
      Column], 
     TagBox[GridBox[{
        {"96.75`"},
        {
         RowBox[{"-", "1.1393`"}]},
        {"\<\"\"\>"},
        {"105.5`"},
        {"1.5963`"},
        {"\<\"\"\>"},
        {"122.75`"},
        {
         RowBox[{"-", "25.3594`"}]}
       },
       GridBoxAlignment->{
        "Columns" -> {{Left}}, "ColumnsIndexed" -> {}, "Rows" -> {{Baseline}},
          "RowsIndexed" -> {}},
       GridBoxSpacings->{"Columns" -> {
           Offset[0.27999999999999997`], {
            Offset[0.5599999999999999]}, 
           Offset[0.27999999999999997`]}, "ColumnsIndexed" -> {}, 
         "Rows" -> {{
            Offset[0.2]}}, "RowsIndexed" -> {}}],
      Column], 
     TagBox[GridBox[{
        {"97.`"},
        {
         RowBox[{"-", "1.4445`"}]},
        {"\<\"\"\>"},
        {"105.75`"},
        {"1.2911`"},
        {"\<\"\"\>"},
        {"123.`"},
        {
         RowBox[{"-", "24.1387`"}]}
       },
       GridBoxAlignment->{
        "Columns" -> {{Left}}, "ColumnsIndexed" -> {}, "Rows" -> {{Baseline}},
          "RowsIndexed" -> {}},
       GridBoxSpacings->{"Columns" -> {
           Offset[0.27999999999999997`], {
            Offset[0.5599999999999999]}, 
           Offset[0.27999999999999997`]}, "ColumnsIndexed" -> {}, 
         "Rows" -> {{
            Offset[0.2]}}, "RowsIndexed" -> {}}],
      Column], 
     TagBox[GridBox[{
        {"97.25`"},
        {
         RowBox[{"-", "2.0549`"}]},
        {"\<\"\"\>"},
        {"106.`"},
        {"1.2911`"},
        {"\<\"\"\>"},
        {"123.25`"},
        {
         RowBox[{"-", "22.918`"}]}
       },
       GridBoxAlignment->{
        "Columns" -> {{Left}}, "ColumnsIndexed" -> {}, "Rows" -> {{Baseline}},
          "RowsIndexed" -> {}},
       GridBoxSpacings->{"Columns" -> {
           Offset[0.27999999999999997`], {
            Offset[0.5599999999999999]}, 
           Offset[0.27999999999999997`]}, "ColumnsIndexed" -> {}, 
         "Rows" -> {{
            Offset[0.2]}}, "RowsIndexed" -> {}}],
      Column], 
     TagBox[GridBox[{
        {"97.5`"},
        {
         RowBox[{"-", "2.9704`"}]},
        {"\<\"\"\>"},
        {"106.25`"},
        {"0.0704`"},
        {"\<\"\"\>"},
        {"123.5`"},
        {
         RowBox[{"-", "22.3077`"}]}
       },
       GridBoxAlignment->{
        "Columns" -> {{Left}}, "ColumnsIndexed" -> {}, "Rows" -> {{Baseline}},
          "RowsIndexed" -> {}},
       GridBoxSpacings->{"Columns" -> {
           Offset[0.27999999999999997`], {
            Offset[0.5599999999999999]}, 
           Offset[0.27999999999999997`]}, "ColumnsIndexed" -> {}, 
         "Rows" -> {{
            Offset[0.2]}}, "RowsIndexed" -> {}}],
      Column], 
     TagBox[GridBox[{
        {"97.75`"},
        {
         RowBox[{"-", "4.1911`"}]},
        {"\<\"\"\>"},
        {"106.5`"},
        {"0.986`"},
        {"\<\"\"\>"},
        {"123.75`"},
        {
         RowBox[{"-", "22.3077`"}]}
       },
       GridBoxAlignment->{
        "Columns" -> {{Left}}, "ColumnsIndexed" -> {}, "Rows" -> {{Baseline}},
          "RowsIndexed" -> {}},
       GridBoxSpacings->{"Columns" -> {
           Offset[0.27999999999999997`], {
            Offset[0.5599999999999999]}, 
           Offset[0.27999999999999997`]}, "ColumnsIndexed" -> {}, 
         "Rows" -> {{
            Offset[0.2]}}, "RowsIndexed" -> {}}],
      Column], 
     TagBox[GridBox[{
        {"98.`"},
        {
         RowBox[{"-", "1.7497`"}]},
        {"\<\"\"\>"},
        {"106.75`"},
        {"1.2911`"},
        {"\<\"\"\>"},
        {"124.`"},
        {
         RowBox[{"-", "25.6646`"}]}
       },
       GridBoxAlignment->{
        "Columns" -> {{Left}}, "ColumnsIndexed" -> {}, "Rows" -> {{Baseline}},
          "RowsIndexed" -> {}},
       GridBoxSpacings->{"Columns" -> {
           Offset[0.27999999999999997`], {
            Offset[0.5599999999999999]}, 
           Offset[0.27999999999999997`]}, "ColumnsIndexed" -> {}, 
         "Rows" -> {{
            Offset[0.2]}}, "RowsIndexed" -> {}}],
      Column], 
     TagBox[GridBox[{
        {"98.25`"},
        {
         RowBox[{"-", "1.1393`"}]},
        {"\<\"\"\>"},
        {"107.`"},
        {"2.817`"},
        {"\<\"\"\>"},
        {"124.25`"},
        {
         RowBox[{"-", "25.6646`"}]}
       },
       GridBoxAlignment->{
        "Columns" -> {{Left}}, "ColumnsIndexed" -> {}, "Rows" -> {{Baseline}},
          "RowsIndexed" -> {}},
       GridBoxSpacings->{"Columns" -> {
           Offset[0.27999999999999997`], {
            Offset[0.5599999999999999]}, 
           Offset[0.27999999999999997`]}, "ColumnsIndexed" -> {}, 
         "Rows" -> {{
            Offset[0.2]}}, "RowsIndexed" -> {}}],
      Column], 
     TagBox[GridBox[{
        {"98.5`"},
        {
         RowBox[{"-", "1.1393`"}]},
        {"\<\"\"\>"},
        {"107.25`"},
        {"0.3756`"},
        {"\<\"\"\>"},
        {"124.5`"},
        {
         RowBox[{"-", "23.5284`"}]}
       },
       GridBoxAlignment->{
        "Columns" -> {{Left}}, "ColumnsIndexed" -> {}, "Rows" -> {{Baseline}},
          "RowsIndexed" -> {}},
       GridBoxSpacings->{"Columns" -> {
           Offset[0.27999999999999997`], {
            Offset[0.5599999999999999]}, 
           Offset[0.27999999999999997`]}, "ColumnsIndexed" -> {}, 
         "Rows" -> {{
            Offset[0.2]}}, "RowsIndexed" -> {}}],
      Column], 
     TagBox[GridBox[{
        {"98.75`"},
        {
         RowBox[{"-", "0.8341`"}]},
        {"\<\"\"\>"},
        {"107.5`"},
        {"0.6808`"},
        {"\<\"\"\>"},
        {"124.75`"},
        {
         RowBox[{"-", "23.2232`"}]}
       },
       GridBoxAlignment->{
        "Columns" -> {{Left}}, "ColumnsIndexed" -> {}, "Rows" -> {{Baseline}},
          "RowsIndexed" -> {}},
       GridBoxSpacings->{"Columns" -> {
           Offset[0.27999999999999997`], {
            Offset[0.5599999999999999]}, 
           Offset[0.27999999999999997`]}, "ColumnsIndexed" -> {}, 
         "Rows" -> {{
            Offset[0.2]}}, "RowsIndexed" -> {}}],
      Column], 
     TagBox[GridBox[{
        {"99.`"},
        {"0.6917`"},
        {"\<\"\"\>"},
        {"107.75`"},
        {"2.2067`"},
        {"\<\"\"\>"},
        {"125.`"},
        {
         RowBox[{"-", "22.6129`"}]}
       },
       GridBoxAlignment->{
        "Columns" -> {{Left}}, "ColumnsIndexed" -> {}, "Rows" -> {{Baseline}},
          "RowsIndexed" -> {}},
       GridBoxSpacings->{"Columns" -> {
           Offset[0.27999999999999997`], {
            Offset[0.5599999999999999]}, 
           Offset[0.27999999999999997`]}, "ColumnsIndexed" -> {}, 
         "Rows" -> {{
            Offset[0.2]}}, "RowsIndexed" -> {}}],
      Column], 
     TagBox[GridBox[{
        {"99.25`"},
        {"2.2176`"},
        {"\<\"\"\>"},
        {"108.`"},
        {"361.0934`"},
        {"\<\"\"\>"},
        {"125.25`"},
        {
         RowBox[{"-", "22.0025`"}]}
       },
       GridBoxAlignment->{
        "Columns" -> {{Left}}, "ColumnsIndexed" -> {}, "Rows" -> {{Baseline}},
          "RowsIndexed" -> {}},
       GridBoxSpacings->{"Columns" -> {
           Offset[0.27999999999999997`], {
            Offset[0.5599999999999999]}, 
           Offset[0.27999999999999997`]}, "ColumnsIndexed" -> {}, 
         "Rows" -> {{
            Offset[0.2]}}, "RowsIndexed" -> {}}],
      Column], 
     TagBox[GridBox[{
        {"99.5`"},
        {"2.828`"},
        {"\<\"\"\>"},
        {"108.25`"},
        {"271.0665`"},
        {"\<\"\"\>"},
        {"125.5`"},
        {
         RowBox[{"-", "19.8663`"}]}
       },
       GridBoxAlignment->{
        "Columns" -> {{Left}}, "ColumnsIndexed" -> {}, "Rows" -> {{Baseline}},
          "RowsIndexed" -> {}},
       GridBoxSpacings->{"Columns" -> {
           Offset[0.27999999999999997`], {
            Offset[0.5599999999999999]}, 
           Offset[0.27999999999999997`]}, "ColumnsIndexed" -> {}, 
         "Rows" -> {{
            Offset[0.2]}}, "RowsIndexed" -> {}}],
      Column], 
     TagBox[GridBox[{
        {"99.75`"},
        {"0.9969`"},
        {"\<\"\"\>"},
        {"108.5`"},
        {"217.3556`"},
        {"\<\"\"\>"},
        {"125.75`"},
        {
         RowBox[{"-", "19.8663`"}]}
       },
       GridBoxAlignment->{
        "Columns" -> {{Left}}, "ColumnsIndexed" -> {}, "Rows" -> {{Baseline}},
          "RowsIndexed" -> {}},
       GridBoxSpacings->{"Columns" -> {
           Offset[0.27999999999999997`], {
            Offset[0.5599999999999999]}, 
           Offset[0.27999999999999997`]}, "ColumnsIndexed" -> {}, 
         "Rows" -> {{
            Offset[0.2]}}, "RowsIndexed" -> {}}],
      Column], 
     TagBox[GridBox[{
        {"100.`"},
        {"0.0814`"},
        {"\<\"\"\>"},
        {"108.75`"},
        {"225.9005`"},
        {"\<\"\"\>"},
        {"126.`"},
        {
         RowBox[{"-", "20.4766`"}]}
       },
       GridBoxAlignment->{
        "Columns" -> {{Left}}, "ColumnsIndexed" -> {}, "Rows" -> {{Baseline}},
          "RowsIndexed" -> {}},
       GridBoxSpacings->{"Columns" -> {
           Offset[0.27999999999999997`], {
            Offset[0.5599999999999999]}, 
           Offset[0.27999999999999997`]}, "ColumnsIndexed" -> {}, 
         "Rows" -> {{
            Offset[0.2]}}, "RowsIndexed" -> {}}],
      Column], 
     TagBox[GridBox[{
        {"100.25`"},
        {"1.3021`"},
        {"\<\"\"\>"},
        {"109.`"},
        {"182.8707`"},
        {"\<\"\"\>"},
        {"126.25`"},
        {
         RowBox[{"-", "18.9508`"}]}
       },
       GridBoxAlignment->{
        "Columns" -> {{Left}}, "ColumnsIndexed" -> {}, "Rows" -> {{Baseline}},
          "RowsIndexed" -> {}},
       GridBoxSpacings->{"Columns" -> {
           Offset[0.27999999999999997`], {
            Offset[0.5599999999999999]}, 
           Offset[0.27999999999999997`]}, "ColumnsIndexed" -> {}, 
         "Rows" -> {{
            Offset[0.2]}}, "RowsIndexed" -> {}}],
      Column], 
     TagBox[GridBox[{
        {"100.5`"},
        {"2.2176`"},
        {"\<\"\"\>"},
        {"109.25`"},
        {"129.465`"},
        {"\<\"\"\>"},
        {"126.5`"},
        {
         RowBox[{"-", "19.2559`"}]}
       },
       GridBoxAlignment->{
        "Columns" -> {{Left}}, "ColumnsIndexed" -> {}, "Rows" -> {{Baseline}},
          "RowsIndexed" -> {}},
       GridBoxSpacings->{"Columns" -> {
           Offset[0.27999999999999997`], {
            Offset[0.5599999999999999]}, 
           Offset[0.27999999999999997`]}, "ColumnsIndexed" -> {}, 
         "Rows" -> {{
            Offset[0.2]}}, "RowsIndexed" -> {}}],
      Column], 
     TagBox[GridBox[{
        {"100.75`"},
        {"0.6917`"},
        {"\<\"\"\>"},
        {"109.5`"},
        {"85.8248`"},
        {"\<\"\"\>"},
        {"126.75`"},
        {
         RowBox[{"-", "19.5611`"}]}
       },
       GridBoxAlignment->{
        "Columns" -> {{Left}}, "ColumnsIndexed" -> {}, "Rows" -> {{Baseline}},
          "RowsIndexed" -> {}},
       GridBoxSpacings->{"Columns" -> {
           Offset[0.27999999999999997`], {
            Offset[0.5599999999999999]}, 
           Offset[0.27999999999999997`]}, "ColumnsIndexed" -> {}, 
         "Rows" -> {{
            Offset[0.2]}}, "RowsIndexed" -> {}}],
      Column], 
     TagBox[GridBox[{
        {"101.`"},
        {"0.3866`"},
        {"\<\"\"\>"},
        {"109.75`"},
        {"55.3072`"},
        {"\<\"\"\>"},
        {"127.`"},
        {
         RowBox[{"-", "18.0352`"}]}
       },
       GridBoxAlignment->{
        "Columns" -> {{Left}}, "ColumnsIndexed" -> {}, "Rows" -> {{Baseline}},
          "RowsIndexed" -> {}},
       GridBoxSpacings->{"Columns" -> {
           Offset[0.27999999999999997`], {
            Offset[0.5599999999999999]}, 
           Offset[0.27999999999999997`]}, "ColumnsIndexed" -> {}, 
         "Rows" -> {{
            Offset[0.2]}}, "RowsIndexed" -> {}}],
      Column], 
     TagBox[GridBox[{
        {"101.25`"},
        {"0.0814`"},
        {"\<\"\"\>"},
        {"110.`"},
        {"35.4708`"},
        {"\<\"\"\>"},
        {"127.25`"},
        {
         RowBox[{"-", "19.2559`"}]}
       },
       GridBoxAlignment->{
        "Columns" -> {{Left}}, "ColumnsIndexed" -> {}, "Rows" -> {{Baseline}},
          "RowsIndexed" -> {}},
       GridBoxSpacings->{"Columns" -> {
           Offset[0.27999999999999997`], {
            Offset[0.5599999999999999]}, 
           Offset[0.27999999999999997`]}, "ColumnsIndexed" -> {}, 
         "Rows" -> {{
            Offset[0.2]}}, "RowsIndexed" -> {}}],
      Column], 
     TagBox[GridBox[{
        {"101.5`"},
        {"0.0814`"},
        {"\<\"\"\>"},
        {"110.25`"},
        {"24.7897`"},
        {"\<\"\"\>"},
        {"127.5`"},
        {
         RowBox[{"-", "18.9508`"}]}
       },
       GridBoxAlignment->{
        "Columns" -> {{Left}}, "ColumnsIndexed" -> {}, "Rows" -> {{Baseline}},
          "RowsIndexed" -> {}},
       GridBoxSpacings->{"Columns" -> {
           Offset[0.27999999999999997`], {
            Offset[0.5599999999999999]}, 
           Offset[0.27999999999999997`]}, "ColumnsIndexed" -> {}, 
         "Rows" -> {{
            Offset[0.2]}}, "RowsIndexed" -> {}}],
      Column], 
     TagBox[GridBox[{
        {"101.75`"},
        {"0.0814`"},
        {"\<\"\"\>"},
        {"110.5`"},
        {"17.1603`"},
        {"\<\"\"\>"},
        {"127.75`"},
        {
         RowBox[{"-", "20.4766`"}]}
       },
       GridBoxAlignment->{
        "Columns" -> {{Left}}, "ColumnsIndexed" -> {}, "Rows" -> {{Baseline}},
          "RowsIndexed" -> {}},
       GridBoxSpacings->{"Columns" -> {
           Offset[0.27999999999999997`], {
            Offset[0.5599999999999999]}, 
           Offset[0.27999999999999997`]}, "ColumnsIndexed" -> {}, 
         "Rows" -> {{
            Offset[0.2]}}, "RowsIndexed" -> {}}],
      Column], 
     TagBox[GridBox[{
        {"102.`"},
        {"0.6917`"},
        {"\<\"\"\>"},
        {"110.75`"},
        {"10.4464`"},
        {"\<\"\"\>"},
        {"128.`"},
        {
         RowBox[{"-", "21.3922`"}]}
       },
       GridBoxAlignment->{
        "Columns" -> {{Left}}, "ColumnsIndexed" -> {}, "Rows" -> {{Baseline}},
          "RowsIndexed" -> {}},
       GridBoxSpacings->{"Columns" -> {
           Offset[0.27999999999999997`], {
            Offset[0.5599999999999999]}, 
           Offset[0.27999999999999997`]}, "ColumnsIndexed" -> {}, 
         "Rows" -> {{
            Offset[0.2]}}, "RowsIndexed" -> {}}],
      Column], 
     TagBox[GridBox[{
        {"102.25`"},
        {"2.2176`"},
        {"\<\"\"\>"},
        {"111.`"},
        {"4.9532`"},
        {"\<\"\"\>"},
        {"128.25`"},
        {
         RowBox[{"-", "20.7818`"}]}
       },
       GridBoxAlignment->{
        "Columns" -> {{Left}}, "ColumnsIndexed" -> {}, "Rows" -> {{Baseline}},
          "RowsIndexed" -> {}},
       GridBoxSpacings->{"Columns" -> {
           Offset[0.27999999999999997`], {
            Offset[0.5599999999999999]}, 
           Offset[0.27999999999999997`]}, "ColumnsIndexed" -> {}, 
         "Rows" -> {{
            Offset[0.2]}}, "RowsIndexed" -> {}}],
      Column], 
     TagBox[GridBox[{
        {"102.5`"},
        {"0.9969`"},
        {"\<\"\"\>"},
        {"111.25`"},
        {"2.5118`"},
        {"\<\"\"\>"},
        {"128.5`"},
        {
         RowBox[{"-", "20.7818`"}]}
       },
       GridBoxAlignment->{
        "Columns" -> {{Left}}, "ColumnsIndexed" -> {}, "Rows" -> {{Baseline}},
          "RowsIndexed" -> {}},
       GridBoxSpacings->{"Columns" -> {
           Offset[0.27999999999999997`], {
            Offset[0.5599999999999999]}, 
           Offset[0.27999999999999997`]}, "ColumnsIndexed" -> {}, 
         "Rows" -> {{
            Offset[0.2]}}, "RowsIndexed" -> {}}],
      Column], 
     TagBox[GridBox[{
        {"102.75`"},
        {
         RowBox[{"-", "0.2238`"}]},
        {"\<\"\"\>"},
        {"111.5`"},
        {"0.6808`"},
        {"\<\"\"\>"},
        {"128.75`"},
        {
         RowBox[{"-", "19.5611`"}]}
       },
       GridBoxAlignment->{
        "Columns" -> {{Left}}, "ColumnsIndexed" -> {}, "Rows" -> {{Baseline}},
          "RowsIndexed" -> {}},
       GridBoxSpacings->{"Columns" -> {
           Offset[0.27999999999999997`], {
            Offset[0.5599999999999999]}, 
           Offset[0.27999999999999997`]}, "ColumnsIndexed" -> {}, 
         "Rows" -> {{
            Offset[0.2]}}, "RowsIndexed" -> {}}],
      Column], 
     TagBox[GridBox[{
        {"103.`"},
        {"1.9124`"},
        {"\<\"\"\>"},
        {"111.75`"},
        {
         RowBox[{"-", "0.8451`"}]},
        {"\<\"\"\>"},
        {"129.`"},
        {
         RowBox[{"-", "19.2559`"}]}
       },
       GridBoxAlignment->{
        "Columns" -> {{Left}}, "ColumnsIndexed" -> {}, "Rows" -> {{Baseline}},
          "RowsIndexed" -> {}},
       GridBoxSpacings->{"Columns" -> {
           Offset[0.27999999999999997`], {
            Offset[0.5599999999999999]}, 
           Offset[0.27999999999999997`]}, "ColumnsIndexed" -> {}, 
         "Rows" -> {{
            Offset[0.2]}}, "RowsIndexed" -> {}}],
      Column], 
     TagBox[GridBox[{
        {"103.25`"},
        {"1.6073`"},
        {"\<\"\"\>"},
        {"112.`"},
        {
         RowBox[{"-", "1.4555`"}]},
        {"\<\"\"\>"},
        {"129.25`"},
        {
         RowBox[{"-", "20.7818`"}]}
       },
       GridBoxAlignment->{
        "Columns" -> {{Left}}, "ColumnsIndexed" -> {}, "Rows" -> {{Baseline}},
          "RowsIndexed" -> {}},
       GridBoxSpacings->{"Columns" -> {
           Offset[0.27999999999999997`], {
            Offset[0.5599999999999999]}, 
           Offset[0.27999999999999997`]}, "ColumnsIndexed" -> {}, 
         "Rows" -> {{
            Offset[0.2]}}, "RowsIndexed" -> {}}],
      Column], 
     TagBox[GridBox[{
        {"103.5`"},
        {"0.3866`"},
        {"\<\"\"\>"},
        {"112.25`"},
        {
         RowBox[{"-", "3.2865`"}]},
        {"\<\"\"\>"},
        {"129.5`"},
        {
         RowBox[{"-", "21.6973`"}]}
       },
       GridBoxAlignment->{
        "Columns" -> {{Left}}, "ColumnsIndexed" -> {}, "Rows" -> {{Baseline}},
          "RowsIndexed" -> {}},
       GridBoxSpacings->{"Columns" -> {
           Offset[0.27999999999999997`], {
            Offset[0.5599999999999999]}, 
           Offset[0.27999999999999997`]}, "ColumnsIndexed" -> {}, 
         "Rows" -> {{
            Offset[0.2]}}, "RowsIndexed" -> {}}],
      Column], 
     TagBox[GridBox[{
        {"103.75`"},
        {"0.3866`"},
        {"\<\"\"\>"},
        {"112.5`"},
        {
         RowBox[{"-", "6.3383`"}]},
        {"\<\"\"\>"},
        {"129.75`"},
        {
         RowBox[{"-", "20.1715`"}]}
       },
       GridBoxAlignment->{
        "Columns" -> {{Left}}, "ColumnsIndexed" -> {}, "Rows" -> {{Baseline}},
          "RowsIndexed" -> {}},
       GridBoxSpacings->{"Columns" -> {
           Offset[0.27999999999999997`], {
            Offset[0.5599999999999999]}, 
           Offset[0.27999999999999997`]}, "ColumnsIndexed" -> {}, 
         "Rows" -> {{
            Offset[0.2]}}, "RowsIndexed" -> {}}],
      Column], 
     TagBox[GridBox[{
        {"104.`"},
        {"0.6917`"},
        {"\<\"\"\>"},
        {"112.75`"},
        {
         RowBox[{"-", "5.1176`"}]},
        {"\<\"\"\>"},
        {"130.`"},
        {
         RowBox[{"-", "19.5611`"}]}
       },
       GridBoxAlignment->{
        "Columns" -> {{Left}}, "ColumnsIndexed" -> {}, "Rows" -> {{Baseline}},
          "RowsIndexed" -> {}},
       GridBoxSpacings->{"Columns" -> {
           Offset[0.27999999999999997`], {
            Offset[0.5599999999999999]}, 
           Offset[0.27999999999999997`]}, "ColumnsIndexed" -> {}, 
         "Rows" -> {{
            Offset[0.2]}}, "RowsIndexed" -> {}}],
      Column], 
     TagBox[GridBox[{
        {"104.25`"},
        {"1.3021`"},
        {"\<\"\"\>"},
        {"113.`"},
        {
         RowBox[{"-", "6.3383`"}]},
        {"\<\"\"\>"},
        {"130.25`"},
        {
         RowBox[{"-", "19.2559`"}]}
       },
       GridBoxAlignment->{
        "Columns" -> {{Left}}, "ColumnsIndexed" -> {}, "Rows" -> {{Baseline}},
          "RowsIndexed" -> {}},
       GridBoxSpacings->{"Columns" -> {
           Offset[0.27999999999999997`], {
            Offset[0.5599999999999999]}, 
           Offset[0.27999999999999997`]}, "ColumnsIndexed" -> {}, 
         "Rows" -> {{
            Offset[0.2]}}, "RowsIndexed" -> {}}],
      Column], 
     TagBox[GridBox[{
        {"104.5`"},
        {"0.9969`"},
        {"\<\"\"\>"},
        {"113.25`"},
        {
         RowBox[{"-", "7.559`"}]},
        {"\<\"\"\>"},
        {"130.5`"},
        {
         RowBox[{"-", "20.1715`"}]}
       },
       GridBoxAlignment->{
        "Columns" -> {{Left}}, "ColumnsIndexed" -> {}, "Rows" -> {{Baseline}},
          "RowsIndexed" -> {}},
       GridBoxSpacings->{"Columns" -> {
           Offset[0.27999999999999997`], {
            Offset[0.5599999999999999]}, 
           Offset[0.27999999999999997`]}, "ColumnsIndexed" -> {}, 
         "Rows" -> {{
            Offset[0.2]}}, "RowsIndexed" -> {}}],
      Column], 
     TagBox[GridBox[{
        {"104.75`"},
        {
         RowBox[{"-", "0.529`"}]},
        {"\<\"\"\>"},
        {"113.5`"},
        {
         RowBox[{"-", "9.6952`"}]},
        {"\<\"\"\>"},
        {"130.75`"},
        {
         RowBox[{"-", "19.8663`"}]}
       },
       GridBoxAlignment->{
        "Columns" -> {{Left}}, "ColumnsIndexed" -> {}, "Rows" -> {{Baseline}},
          "RowsIndexed" -> {}},
       GridBoxSpacings->{"Columns" -> {
           Offset[0.27999999999999997`], {
            Offset[0.5599999999999999]}, 
           Offset[0.27999999999999997`]}, "ColumnsIndexed" -> {}, 
         "Rows" -> {{
            Offset[0.2]}}, "RowsIndexed" -> {}}],
      Column], 
     TagBox[GridBox[{
        {"105.`"},
        {
         RowBox[{"-", "0.2238`"}]},
        {"\<\"\"\>"},
        {"113.75`"},
        {
         RowBox[{"-", "10.0004`"}]},
        {"\<\"\"\>"},
        {"131.`"},
        {
         RowBox[{"-", "20.1715`"}]}
       },
       GridBoxAlignment->{
        "Columns" -> {{Left}}, "ColumnsIndexed" -> {}, "Rows" -> {{Baseline}},
          "RowsIndexed" -> {}},
       GridBoxSpacings->{"Columns" -> {
           Offset[0.27999999999999997`], {
            Offset[0.5599999999999999]}, 
           Offset[0.27999999999999997`]}, "ColumnsIndexed" -> {}, 
         "Rows" -> {{
            Offset[0.2]}}, "RowsIndexed" -> {}}],
      Column], 
     TagBox[GridBox[{
        {"105.25`"},
        {"0.6917`"},
        {"\<\"\"\>"},
        {"114.`"},
        {
         RowBox[{"-", "7.8641`"}]},
        {"\<\"\"\>"},
        {"131.25`"},
        {
         RowBox[{"-", "20.7818`"}]}
       },
       GridBoxAlignment->{
        "Columns" -> {{Left}}, "ColumnsIndexed" -> {}, "Rows" -> {{Baseline}},
          "RowsIndexed" -> {}},
       GridBoxSpacings->{"Columns" -> {
           Offset[0.27999999999999997`], {
            Offset[0.5599999999999999]}, 
           Offset[0.27999999999999997`]}, "ColumnsIndexed" -> {}, 
         "Rows" -> {{
            Offset[0.2]}}, "RowsIndexed" -> {}}],
      Column], 
     TagBox[GridBox[{
        {"105.5`"},
        {
         RowBox[{"-", "1.1393`"}]},
        {"\<\"\"\>"},
        {"114.25`"},
        {
         RowBox[{"-", "9.39`"}]},
        {"\<\"\"\>"},
        {"131.5`"},
        {
         RowBox[{"-", "21.3922`"}]}
       },
       GridBoxAlignment->{
        "Columns" -> {{Left}}, "ColumnsIndexed" -> {}, "Rows" -> {{Baseline}},
          "RowsIndexed" -> {}},
       GridBoxSpacings->{"Columns" -> {
           Offset[0.27999999999999997`], {
            Offset[0.5599999999999999]}, 
           Offset[0.27999999999999997`]}, "ColumnsIndexed" -> {}, 
         "Rows" -> {{
            Offset[0.2]}}, "RowsIndexed" -> {}}],
      Column], 
     TagBox[GridBox[{
        {"105.75`"},
        {"0.3866`"},
        {"\<\"\"\>"},
        {"114.5`"},
        {
         RowBox[{"-", "9.6952`"}]},
        {"\<\"\"\>"},
        {"131.75`"},
        {
         RowBox[{"-", "23.8336`"}]}
       },
       GridBoxAlignment->{
        "Columns" -> {{Left}}, "ColumnsIndexed" -> {}, "Rows" -> {{Baseline}},
          "RowsIndexed" -> {}},
       GridBoxSpacings->{"Columns" -> {
           Offset[0.27999999999999997`], {
            Offset[0.5599999999999999]}, 
           Offset[0.27999999999999997`]}, "ColumnsIndexed" -> {}, 
         "Rows" -> {{
            Offset[0.2]}}, "RowsIndexed" -> {}}],
      Column], 
     TagBox[GridBox[{
        {"106.`"},
        {"0.3866`"},
        {"\<\"\"\>"},
        {"114.75`"},
        {
         RowBox[{"-", "10.6107`"}]},
        {"\<\"\"\>"},
        {"132.`"},
        {
         RowBox[{"-", "21.3922`"}]}
       },
       GridBoxAlignment->{
        "Columns" -> {{Left}}, "ColumnsIndexed" -> {}, "Rows" -> {{Baseline}},
          "RowsIndexed" -> {}},
       GridBoxSpacings->{"Columns" -> {
           Offset[0.27999999999999997`], {
            Offset[0.5599999999999999]}, 
           Offset[0.27999999999999997`]}, "ColumnsIndexed" -> {}, 
         "Rows" -> {{
            Offset[0.2]}}, "RowsIndexed" -> {}}],
      Column], 
     TagBox[GridBox[{
        {"106.25`"},
        {
         RowBox[{"-", "0.2238`"}]},
        {"\<\"\"\>"},
        {"115.`"},
        {
         RowBox[{"-", "10.3056`"}]},
        {"\<\"\"\>"},
        {"132.25`"},
        {
         RowBox[{"-", "20.4766`"}]}
       },
       GridBoxAlignment->{
        "Columns" -> {{Left}}, "ColumnsIndexed" -> {}, "Rows" -> {{Baseline}},
          "RowsIndexed" -> {}},
       GridBoxSpacings->{"Columns" -> {
           Offset[0.27999999999999997`], {
            Offset[0.5599999999999999]}, 
           Offset[0.27999999999999997`]}, "ColumnsIndexed" -> {}, 
         "Rows" -> {{
            Offset[0.2]}}, "RowsIndexed" -> {}}],
      Column], 
     TagBox[GridBox[{
        {"106.5`"},
        {"0.0814`"},
        {"\<\"\"\>"},
        {"115.25`"},
        {
         RowBox[{"-", "8.4745`"}]},
        {"\<\"\"\>"},
        {"132.5`"},
        {
         RowBox[{"-", "20.1715`"}]}
       },
       GridBoxAlignment->{
        "Columns" -> {{Left}}, "ColumnsIndexed" -> {}, "Rows" -> {{Baseline}},
          "RowsIndexed" -> {}},
       GridBoxSpacings->{"Columns" -> {
           Offset[0.27999999999999997`], {
            Offset[0.5599999999999999]}, 
           Offset[0.27999999999999997`]}, "ColumnsIndexed" -> {}, 
         "Rows" -> {{
            Offset[0.2]}}, "RowsIndexed" -> {}}],
      Column], 
     TagBox[GridBox[{
        {"106.75`"},
        {"0.0814`"},
        {"\<\"\"\>"},
        {"115.5`"},
        {
         RowBox[{"-", "10.9159`"}]},
        {"\<\"\"\>"},
        {"132.75`"},
        {
         RowBox[{"-", "21.3922`"}]}
       },
       GridBoxAlignment->{
        "Columns" -> {{Left}}, "ColumnsIndexed" -> {}, "Rows" -> {{Baseline}},
          "RowsIndexed" -> {}},
       GridBoxSpacings->{"Columns" -> {
           Offset[0.27999999999999997`], {
            Offset[0.5599999999999999]}, 
           Offset[0.27999999999999997`]}, "ColumnsIndexed" -> {}, 
         "Rows" -> {{
            Offset[0.2]}}, "RowsIndexed" -> {}}],
      Column], 
     TagBox[GridBox[{
        {"107.`"},
        {
         RowBox[{"-", "1.7497`"}]},
        {"\<\"\"\>"},
        {"115.75`"},
        {
         RowBox[{"-", "10.9159`"}]},
        {"\<\"\"\>"},
        {"133.`"},
        {
         RowBox[{"-", "19.5611`"}]}
       },
       GridBoxAlignment->{
        "Columns" -> {{Left}}, "ColumnsIndexed" -> {}, "Rows" -> {{Baseline}},
          "RowsIndexed" -> {}},
       GridBoxSpacings->{"Columns" -> {
           Offset[0.27999999999999997`], {
            Offset[0.5599999999999999]}, 
           Offset[0.27999999999999997`]}, "ColumnsIndexed" -> {}, 
         "Rows" -> {{
            Offset[0.2]}}, "RowsIndexed" -> {}}],
      Column], 
     TagBox[GridBox[{
        {"107.25`"},
        {
         RowBox[{"-", "2.6652`"}]},
        {"\<\"\"\>"},
        {"116.`"},
        {
         RowBox[{"-", "10.3056`"}]},
        {"\<\"\"\>"},
        {"133.25`"},
        {
         RowBox[{"-", "20.1715`"}]}
       },
       GridBoxAlignment->{
        "Columns" -> {{Left}}, "ColumnsIndexed" -> {}, "Rows" -> {{Baseline}},
          "RowsIndexed" -> {}},
       GridBoxSpacings->{"Columns" -> {
           Offset[0.27999999999999997`], {
            Offset[0.5599999999999999]}, 
           Offset[0.27999999999999997`]}, "ColumnsIndexed" -> {}, 
         "Rows" -> {{
            Offset[0.2]}}, "RowsIndexed" -> {}}],
      Column], 
     TagBox[GridBox[{
        {"107.5`"},
        {
         RowBox[{"-", "2.9704`"}]},
        {"\<\"\"\>"},
        {"116.25`"},
        {
         RowBox[{"-", "10.6107`"}]},
        {"\<\"\"\>"},
        {"133.5`"},
        {
         RowBox[{"-", "19.8663`"}]}
       },
       GridBoxAlignment->{
        "Columns" -> {{Left}}, "ColumnsIndexed" -> {}, "Rows" -> {{Baseline}},
          "RowsIndexed" -> {}},
       GridBoxSpacings->{"Columns" -> {
           Offset[0.27999999999999997`], {
            Offset[0.5599999999999999]}, 
           Offset[0.27999999999999997`]}, "ColumnsIndexed" -> {}, 
         "Rows" -> {{
            Offset[0.2]}}, "RowsIndexed" -> {}}],
      Column], 
     TagBox[GridBox[{
        {"107.75`"},
        {
         RowBox[{"-", "0.8341`"}]},
        {"\<\"\"\>"},
        {"116.5`"},
        {
         RowBox[{"-", "10.3056`"}]},
        {"\<\"\"\>"},
        {"133.75`"},
        {
         RowBox[{"-", "17.73`"}]}
       },
       GridBoxAlignment->{
        "Columns" -> {{Left}}, "ColumnsIndexed" -> {}, "Rows" -> {{Baseline}},
          "RowsIndexed" -> {}},
       GridBoxSpacings->{"Columns" -> {
           Offset[0.27999999999999997`], {
            Offset[0.5599999999999999]}, 
           Offset[0.27999999999999997`]}, "ColumnsIndexed" -> {}, 
         "Rows" -> {{
            Offset[0.2]}}, "RowsIndexed" -> {}}],
      Column], 
     TagBox[GridBox[{
        {"108.`"},
        {"260.3963`"},
        {"\<\"\"\>"},
        {"116.75`"},
        {
         RowBox[{"-", "10.6107`"}]},
        {"\<\"\"\>"},
        {"134.`"},
        {
         RowBox[{"-", "17.1197`"}]}
       },
       GridBoxAlignment->{
        "Columns" -> {{Left}}, "ColumnsIndexed" -> {}, "Rows" -> {{Baseline}},
          "RowsIndexed" -> {}},
       GridBoxSpacings->{"Columns" -> {
           Offset[0.27999999999999997`], {
            Offset[0.5599999999999999]}, 
           Offset[0.27999999999999997`]}, "ColumnsIndexed" -> {}, 
         "Rows" -> {{
            Offset[0.2]}}, "RowsIndexed" -> {}}],
      Column], 
     TagBox[GridBox[{
        {"108.25`"},
        {"141.3778`"},
        {"\<\"\"\>"},
        {"117.`"},
        {
         RowBox[{"-", "11.8314`"}]},
        {"\<\"\"\>"},
        {"134.25`"},
        {
         RowBox[{"-", "17.1197`"}]}
       },
       GridBoxAlignment->{
        "Columns" -> {{Left}}, "ColumnsIndexed" -> {}, "Rows" -> {{Baseline}},
          "RowsIndexed" -> {}},
       GridBoxSpacings->{"Columns" -> {
           Offset[0.27999999999999997`], {
            Offset[0.5599999999999999]}, 
           Offset[0.27999999999999997`]}, "ColumnsIndexed" -> {}, 
         "Rows" -> {{
            Offset[0.2]}}, "RowsIndexed" -> {}}],
      Column], 
     TagBox[GridBox[{
        {"108.5`"},
        {"161.8245`"},
        {"\<\"\"\>"},
        {"117.25`"},
        {
         RowBox[{"-", "11.8314`"}]},
        {"\<\"\"\>"},
        {"134.5`"},
        {
         RowBox[{"-", "16.2042`"}]}
       },
       GridBoxAlignment->{
        "Columns" -> {{Left}}, "ColumnsIndexed" -> {}, "Rows" -> {{Baseline}},
          "RowsIndexed" -> {}},
       GridBoxSpacings->{"Columns" -> {
           Offset[0.27999999999999997`], {
            Offset[0.5599999999999999]}, 
           Offset[0.27999999999999997`]}, "ColumnsIndexed" -> {}, 
         "Rows" -> {{
            Offset[0.2]}}, "RowsIndexed" -> {}}],
      Column], 
     TagBox[GridBox[{
        {"108.75`"},
        {"214.0096`"},
        {"\<\"\"\>"},
        {"117.5`"},
        {
         RowBox[{"-", "11.5263`"}]},
        {"\<\"\"\>"},
        {"134.75`"},
        {
         RowBox[{"-", "15.2886`"}]}
       },
       GridBoxAlignment->{
        "Columns" -> {{Left}}, "ColumnsIndexed" -> {}, "Rows" -> {{Baseline}},
          "RowsIndexed" -> {}},
       GridBoxSpacings->{"Columns" -> {
           Offset[0.27999999999999997`], {
            Offset[0.5599999999999999]}, 
           Offset[0.27999999999999997`]}, "ColumnsIndexed" -> {}, 
         "Rows" -> {{
            Offset[0.2]}}, "RowsIndexed" -> {}}],
      Column], 
     TagBox[GridBox[{
        {"109.`"},
        {"180.1351`"},
        {"\<\"\"\>"},
        {"117.75`"},
        {
         RowBox[{"-", "11.8314`"}]},
        {"\<\"\"\>"},
        {"135.`"},
        {
         RowBox[{"-", "14.0679`"}]}
       },
       GridBoxAlignment->{
        "Columns" -> {{Left}}, "ColumnsIndexed" -> {}, "Rows" -> {{Baseline}},
          "RowsIndexed" -> {}},
       GridBoxSpacings->{"Columns" -> {
           Offset[0.27999999999999997`], {
            Offset[0.5599999999999999]}, 
           Offset[0.27999999999999997`]}, "ColumnsIndexed" -> {}, 
         "Rows" -> {{
            Offset[0.2]}}, "RowsIndexed" -> {}}],
      Column], 
     TagBox[GridBox[{
        {"109.25`"},
        {"123.3724`"},
        {"\<\"\"\>"},
        {"118.`"},
        {
         RowBox[{"-", "11.2211`"}]},
        {"\<\"\"\>"},
        {"135.25`"},
        {
         RowBox[{"-", "14.0679`"}]}
       },
       GridBoxAlignment->{
        "Columns" -> {{Left}}, "ColumnsIndexed" -> {}, "Rows" -> {{Baseline}},
          "RowsIndexed" -> {}},
       GridBoxSpacings->{"Columns" -> {
           Offset[0.27999999999999997`], {
            Offset[0.5599999999999999]}, 
           Offset[0.27999999999999997`]}, "ColumnsIndexed" -> {}, 
         "Rows" -> {{
            Offset[0.2]}}, "RowsIndexed" -> {}}],
      Column], 
     TagBox[GridBox[{
        {"109.5`"},
        {"74.5443`"},
        {"\<\"\"\>"},
        {"118.25`"},
        {
         RowBox[{"-", "11.8314`"}]},
        {"\<\"\"\>"},
        {"135.5`"},
        {
         RowBox[{"-", "14.0679`"}]}
       },
       GridBoxAlignment->{
        "Columns" -> {{Left}}, "ColumnsIndexed" -> {}, "Rows" -> {{Baseline}},
          "RowsIndexed" -> {}},
       GridBoxSpacings->{"Columns" -> {
           Offset[0.27999999999999997`], {
            Offset[0.5599999999999999]}, 
           Offset[0.27999999999999997`]}, "ColumnsIndexed" -> {}, 
         "Rows" -> {{
            Offset[0.2]}}, "RowsIndexed" -> {}}],
      Column], 
     TagBox[GridBox[{
        {"109.75`"},
        {"36.3973`"},
        {"\<\"\"\>"},
        {"118.5`"},
        {
         RowBox[{"-", "12.747`"}]},
        {"\<\"\"\>"},
        {"135.75`"},
        {
         RowBox[{"-", "13.7628`"}]}
       },
       GridBoxAlignment->{
        "Columns" -> {{Left}}, "ColumnsIndexed" -> {}, "Rows" -> {{Baseline}},
          "RowsIndexed" -> {}},
       GridBoxSpacings->{"Columns" -> {
           Offset[0.27999999999999997`], {
            Offset[0.5599999999999999]}, 
           Offset[0.27999999999999997`]}, "ColumnsIndexed" -> {}, 
         "Rows" -> {{
            Offset[0.2]}}, "RowsIndexed" -> {}}],
      Column], 
     TagBox[GridBox[{
        {"110.`"},
        {"10.1522`"},
        {"\<\"\"\>"},
        {"118.75`"},
        {
         RowBox[{"-", "13.0521`"}]},
        {"\<\"\"\>"},
        {"136.`"},
        {
         RowBox[{"-", "13.4576`"}]}
       },
       GridBoxAlignment->{
        "Columns" -> {{Left}}, "ColumnsIndexed" -> {}, "Rows" -> {{Baseline}},
          "RowsIndexed" -> {}},
       GridBoxSpacings->{"Columns" -> {
           Offset[0.27999999999999997`], {
            Offset[0.5599999999999999]}, 
           Offset[0.27999999999999997`]}, "ColumnsIndexed" -> {}, 
         "Rows" -> {{
            Offset[0.2]}}, "RowsIndexed" -> {}}],
      Column], 
     TagBox[GridBox[{
        {"110.25`"},
        {
         RowBox[{"-", "8.4635`"}]},
        {"\<\"\"\>"},
        {"119.`"},
        {
         RowBox[{"-", "13.3573`"}]},
        {"\<\"\"\>"},
        {"136.25`"},
        {
         RowBox[{"-", "14.3731`"}]}
       },
       GridBoxAlignment->{
        "Columns" -> {{Left}}, "ColumnsIndexed" -> {}, "Rows" -> {{Baseline}},
          "RowsIndexed" -> {}},
       GridBoxSpacings->{"Columns" -> {
           Offset[0.27999999999999997`], {
            Offset[0.5599999999999999]}, 
           Offset[0.27999999999999997`]}, "ColumnsIndexed" -> {}, 
         "Rows" -> {{
            Offset[0.2]}}, "RowsIndexed" -> {}}],
      Column], 
     TagBox[GridBox[{
        {"110.5`"},
        {
         RowBox[{"-", "23.7223`"}]},
        {"\<\"\"\>"},
        {"119.25`"},
        {
         RowBox[{"-", "11.5263`"}]},
        {"\<\"\"\>"},
        {"136.5`"},
        {
         RowBox[{"-", "12.8472`"}]}
       },
       GridBoxAlignment->{
        "Columns" -> {{Left}}, "ColumnsIndexed" -> {}, "Rows" -> {{Baseline}},
          "RowsIndexed" -> {}},
       GridBoxSpacings->{"Columns" -> {
           Offset[0.27999999999999997`], {
            Offset[0.5599999999999999]}, 
           Offset[0.27999999999999997`]}, "ColumnsIndexed" -> {}, 
         "Rows" -> {{
            Offset[0.2]}}, "RowsIndexed" -> {}}],
      Column], 
     TagBox[GridBox[{
        {"110.75`"},
        {
         RowBox[{"-", "36.5397`"}]},
        {"\<\"\"\>"},
        {"119.5`"},
        {
         RowBox[{"-", "11.2211`"}]},
        {"\<\"\"\>"},
        {"136.75`"},
        {
         RowBox[{"-", "11.9317`"}]}
       },
       GridBoxAlignment->{
        "Columns" -> {{Left}}, "ColumnsIndexed" -> {}, "Rows" -> {{Baseline}},
          "RowsIndexed" -> {}},
       GridBoxSpacings->{"Columns" -> {
           Offset[0.27999999999999997`], {
            Offset[0.5599999999999999]}, 
           Offset[0.27999999999999997`]}, "ColumnsIndexed" -> {}, 
         "Rows" -> {{
            Offset[0.2]}}, "RowsIndexed" -> {}}],
      Column], 
     TagBox[GridBox[{
        {"111.`"},
        {
         RowBox[{"-", "45.0846`"}]},
        {"\<\"\"\>"},
        {"119.75`"},
        {
         RowBox[{"-", "11.5263`"}]},
        {"\<\"\"\>"},
        {"137.`"},
        {
         RowBox[{"-", "12.5421`"}]}
       },
       GridBoxAlignment->{
        "Columns" -> {{Left}}, "ColumnsIndexed" -> {}, "Rows" -> {{Baseline}},
          "RowsIndexed" -> {}},
       GridBoxSpacings->{"Columns" -> {
           Offset[0.27999999999999997`], {
            Offset[0.5599999999999999]}, 
           Offset[0.27999999999999997`]}, "ColumnsIndexed" -> {}, 
         "Rows" -> {{
            Offset[0.2]}}, "RowsIndexed" -> {}}],
      Column], 
     TagBox[GridBox[{
        {"111.25`"},
        {
         RowBox[{"-", "54.5451`"}]},
        {"\<\"\"\>"},
        {"120.`"},
        {
         RowBox[{"-", "12.747`"}]},
        {"\<\"\"\>"},
        {"137.25`"},
        {
         RowBox[{"-", "13.4576`"}]}
       },
       GridBoxAlignment->{
        "Columns" -> {{Left}}, "ColumnsIndexed" -> {}, "Rows" -> {{Baseline}},
          "RowsIndexed" -> {}},
       GridBoxSpacings->{"Columns" -> {
           Offset[0.27999999999999997`], {
            Offset[0.5599999999999999]}, 
           Offset[0.27999999999999997`]}, "ColumnsIndexed" -> {}, 
         "Rows" -> {{
            Offset[0.2]}}, "RowsIndexed" -> {}}],
      Column], 
     TagBox[GridBox[{
        {"111.5`"},
        {
         RowBox[{"-", "63.3952`"}]},
        {"\<\"\"\>"},
        {"120.25`"},
        {
         RowBox[{"-", "10.9159`"}]},
        {"\<\"\"\>"},
        {"137.5`"},
        {
         RowBox[{"-", "11.3214`"}]}
       },
       GridBoxAlignment->{
        "Columns" -> {{Left}}, "ColumnsIndexed" -> {}, "Rows" -> {{Baseline}},
          "RowsIndexed" -> {}},
       GridBoxSpacings->{"Columns" -> {
           Offset[0.27999999999999997`], {
            Offset[0.5599999999999999]}, 
           Offset[0.27999999999999997`]}, "ColumnsIndexed" -> {}, 
         "Rows" -> {{
            Offset[0.2]}}, "RowsIndexed" -> {}}],
      Column], 
     TagBox[GridBox[{
        {"111.75`"},
        {
         RowBox[{"-", "69.1935`"}]},
        {"\<\"\"\>"},
        {"120.5`"},
        {
         RowBox[{"-", "11.8314`"}]},
        {"\<\"\"\>"},
        {"137.75`"},
        {
         RowBox[{"-", "10.4058`"}]}
       },
       GridBoxAlignment->{
        "Columns" -> {{Left}}, "ColumnsIndexed" -> {}, "Rows" -> {{Baseline}},
          "RowsIndexed" -> {}},
       GridBoxSpacings->{"Columns" -> {
           Offset[0.27999999999999997`], {
            Offset[0.5599999999999999]}, 
           Offset[0.27999999999999997`]}, "ColumnsIndexed" -> {}, 
         "Rows" -> {{
            Offset[0.2]}}, "RowsIndexed" -> {}}],
      Column], 
     TagBox[GridBox[{
        {"112.`"},
        {
         RowBox[{"-", "73.466`"}]},
        {"\<\"\"\>"},
        {"120.75`"},
        {
         RowBox[{"-", "12.747`"}]},
        {"\<\"\"\>"},
        {"138.`"},
        {
         RowBox[{"-", "11.9317`"}]}
       },
       GridBoxAlignment->{
        "Columns" -> {{Left}}, "ColumnsIndexed" -> {}, "Rows" -> {{Baseline}},
          "RowsIndexed" -> {}},
       GridBoxSpacings->{"Columns" -> {
           Offset[0.27999999999999997`], {
            Offset[0.5599999999999999]}, 
           Offset[0.27999999999999997`]}, "ColumnsIndexed" -> {}, 
         "Rows" -> {{
            Offset[0.2]}}, "RowsIndexed" -> {}}],
      Column], 
     TagBox[GridBox[{
        {"112.25`"},
        {
         RowBox[{"-", "77.7384`"}]},
        {"\<\"\"\>"},
        {"121.`"},
        {
         RowBox[{"-", "11.5263`"}]},
        {"\<\"\"\>"},
        {"138.25`"},
        {
         RowBox[{"-", "11.9317`"}]}
       },
       GridBoxAlignment->{
        "Columns" -> {{Left}}, "ColumnsIndexed" -> {}, "Rows" -> {{Baseline}},
          "RowsIndexed" -> {}},
       GridBoxSpacings->{"Columns" -> {
           Offset[0.27999999999999997`], {
            Offset[0.5599999999999999]}, 
           Offset[0.27999999999999997`]}, "ColumnsIndexed" -> {}, 
         "Rows" -> {{
            Offset[0.2]}}, "RowsIndexed" -> {}}],
      Column], 
     TagBox[GridBox[{
        {"112.5`"},
        {
         RowBox[{"-", "82.9264`"}]},
        {"\<\"\"\>"},
        {"121.25`"},
        {
         RowBox[{"-", "10.0004`"}]},
        {"\<\"\"\>"},
        {"138.5`"},
        {
         RowBox[{"-", "11.9317`"}]}
       },
       GridBoxAlignment->{
        "Columns" -> {{Left}}, "ColumnsIndexed" -> {}, "Rows" -> {{Baseline}},
          "RowsIndexed" -> {}},
       GridBoxSpacings->{"Columns" -> {
           Offset[0.27999999999999997`], {
            Offset[0.5599999999999999]}, 
           Offset[0.27999999999999997`]}, "ColumnsIndexed" -> {}, 
         "Rows" -> {{
            Offset[0.2]}}, "RowsIndexed" -> {}}],
      Column], 
     TagBox[GridBox[{
        {"112.75`"},
        {
         RowBox[{"-", "86.5885`"}]},
        {"\<\"\"\>"},
        {"121.5`"},
        {
         RowBox[{"-", "11.8314`"}]},
        {"\<\"\"\>"},
        {"138.75`"},
        {
         RowBox[{"-", "11.9317`"}]}
       },
       GridBoxAlignment->{
        "Columns" -> {{Left}}, "ColumnsIndexed" -> {}, "Rows" -> {{Baseline}},
          "RowsIndexed" -> {}},
       GridBoxSpacings->{"Columns" -> {
           Offset[0.27999999999999997`], {
            Offset[0.5599999999999999]}, 
           Offset[0.27999999999999997`]}, "ColumnsIndexed" -> {}, 
         "Rows" -> {{
            Offset[0.2]}}, "RowsIndexed" -> {}}],
      Column], 
     TagBox[GridBox[{
        {"113.`"},
        {
         RowBox[{"-", "89.3351`"}]},
        {"\<\"\"\>"},
        {"121.75`"},
        {
         RowBox[{"-", "11.5263`"}]},
        {"\<\"\"\>"},
        {"139.`"},
        {
         RowBox[{"-", "12.2369`"}]}
       },
       GridBoxAlignment->{
        "Columns" -> {{Left}}, "ColumnsIndexed" -> {}, "Rows" -> {{Baseline}},
          "RowsIndexed" -> {}},
       GridBoxSpacings->{"Columns" -> {
           Offset[0.27999999999999997`], {
            Offset[0.5599999999999999]}, 
           Offset[0.27999999999999997`]}, "ColumnsIndexed" -> {}, 
         "Rows" -> {{
            Offset[0.2]}}, "RowsIndexed" -> {}}],
      Column], 
     TagBox[GridBox[{
        {"113.25`"},
        {
         RowBox[{"-", "91.7765`"}]},
        {"\<\"\"\>"},
        {"122.`"},
        {
         RowBox[{"-", "11.8314`"}]},
        {"\<\"\"\>"},
        {"139.25`"},
        {
         RowBox[{"-", "11.6265`"}]}
       },
       GridBoxAlignment->{
        "Columns" -> {{Left}}, "ColumnsIndexed" -> {}, "Rows" -> {{Baseline}},
          "RowsIndexed" -> {}},
       GridBoxSpacings->{"Columns" -> {
           Offset[0.27999999999999997`], {
            Offset[0.5599999999999999]}, 
           Offset[0.27999999999999997`]}, "ColumnsIndexed" -> {}, 
         "Rows" -> {{
            Offset[0.2]}}, "RowsIndexed" -> {}}],
      Column], 
     TagBox[GridBox[{
        {"113.5`"},
        {
         RowBox[{"-", "95.1335`"}]},
        {"\<\"\"\>"},
        {"122.25`"},
        {
         RowBox[{"-", "11.5263`"}]},
        {"\<\"\"\>"},
        {"139.5`"},
        {
         RowBox[{"-", "10.4058`"}]}
       },
       GridBoxAlignment->{
        "Columns" -> {{Left}}, "ColumnsIndexed" -> {}, "Rows" -> {{Baseline}},
          "RowsIndexed" -> {}},
       GridBoxSpacings->{"Columns" -> {
           Offset[0.27999999999999997`], {
            Offset[0.5599999999999999]}, 
           Offset[0.27999999999999997`]}, "ColumnsIndexed" -> {}, 
         "Rows" -> {{
            Offset[0.2]}}, "RowsIndexed" -> {}}],
      Column], 
     TagBox[GridBox[{
        {"113.75`"},
        {
         RowBox[{"-", "99.1007`"}]},
        {"\<\"\"\>"},
        {"122.5`"},
        {
         RowBox[{"-", "11.2211`"}]},
        {"\<\"\"\>"},
        {"139.75`"},
        {
         RowBox[{"-", "10.711`"}]}
       },
       GridBoxAlignment->{
        "Columns" -> {{Left}}, "ColumnsIndexed" -> {}, "Rows" -> {{Baseline}},
          "RowsIndexed" -> {}},
       GridBoxSpacings->{"Columns" -> {
           Offset[0.27999999999999997`], {
            Offset[0.5599999999999999]}, 
           Offset[0.27999999999999997`]}, "ColumnsIndexed" -> {}, 
         "Rows" -> {{
            Offset[0.2]}}, "RowsIndexed" -> {}}],
      Column], 
     TagBox[GridBox[{
        {"114.`"},
        {
         RowBox[{"-", "100.3214`"}]},
        {"\<\"\"\>"},
        {"122.75`"},
        {
         RowBox[{"-", "11.2211`"}]},
        {"\<\"\"\>"},
        {"140.`"},
        {
         RowBox[{"-", "10.711`"}]}
       },
       GridBoxAlignment->{
        "Columns" -> {{Left}}, "ColumnsIndexed" -> {}, "Rows" -> {{Baseline}},
          "RowsIndexed" -> {}},
       GridBoxSpacings->{"Columns" -> {
           Offset[0.27999999999999997`], {
            Offset[0.5599999999999999]}, 
           Offset[0.27999999999999997`]}, "ColumnsIndexed" -> {}, 
         "Rows" -> {{
            Offset[0.2]}}, "RowsIndexed" -> {}}],
      Column], 
     TagBox[GridBox[{
        {"114.25`"},
        {
         RowBox[{"-", "100.0163`"}]},
        {"\<\"\"\>"},
        {"123.`"},
        {
         RowBox[{"-", "10.6107`"}]},
        {"\<\"\"\>"},
        {"140.25`"},
        {
         RowBox[{"-", "9.7955`"}]}
       },
       GridBoxAlignment->{
        "Columns" -> {{Left}}, "ColumnsIndexed" -> {}, "Rows" -> {{Baseline}},
          "RowsIndexed" -> {}},
       GridBoxSpacings->{"Columns" -> {
           Offset[0.27999999999999997`], {
            Offset[0.5599999999999999]}, 
           Offset[0.27999999999999997`]}, "ColumnsIndexed" -> {}, 
         "Rows" -> {{
            Offset[0.2]}}, "RowsIndexed" -> {}}],
      Column], 
     TagBox[GridBox[{
        {"114.5`"},
        {
         RowBox[{"-", "99.4059`"}]},
        {"\<\"\"\>"},
        {"123.25`"},
        {
         RowBox[{"-", "10.6107`"}]},
        {"\<\"\"\>"},
        {"140.5`"},
        {
         RowBox[{"-", "10.711`"}]}
       },
       GridBoxAlignment->{
        "Columns" -> {{Left}}, "ColumnsIndexed" -> {}, "Rows" -> {{Baseline}},
          "RowsIndexed" -> {}},
       GridBoxSpacings->{"Columns" -> {
           Offset[0.27999999999999997`], {
            Offset[0.5599999999999999]}, 
           Offset[0.27999999999999997`]}, "ColumnsIndexed" -> {}, 
         "Rows" -> {{
            Offset[0.2]}}, "RowsIndexed" -> {}}],
      Column], 
     TagBox[GridBox[{
        {"114.75`"},
        {
         RowBox[{"-", "99.1007`"}]},
        {"\<\"\"\>"},
        {"123.5`"},
        {
         RowBox[{"-", "8.4745`"}]},
        {"\<\"\"\>"},
        {"140.75`"},
        {
         RowBox[{"-", "9.1851`"}]}
       },
       GridBoxAlignment->{
        "Columns" -> {{Left}}, "ColumnsIndexed" -> {}, "Rows" -> {{Baseline}},
          "RowsIndexed" -> {}},
       GridBoxSpacings->{"Columns" -> {
           Offset[0.27999999999999997`], {
            Offset[0.5599999999999999]}, 
           Offset[0.27999999999999997`]}, "ColumnsIndexed" -> {}, 
         "Rows" -> {{
            Offset[0.2]}}, "RowsIndexed" -> {}}],
      Column], 
     TagBox[GridBox[{
        {"115.`"},
        {
         RowBox[{"-", "99.7111`"}]},
        {"\<\"\"\>"},
        {"123.75`"},
        {
         RowBox[{"-", "8.7797`"}]},
        {"\<\"\"\>"},
        {"141.`"},
        {
         RowBox[{"-", "9.1851`"}]}
       },
       GridBoxAlignment->{
        "Columns" -> {{Left}}, "ColumnsIndexed" -> {}, "Rows" -> {{Baseline}},
          "RowsIndexed" -> {}},
       GridBoxSpacings->{"Columns" -> {
           Offset[0.27999999999999997`], {
            Offset[0.5599999999999999]}, 
           Offset[0.27999999999999997`]}, "ColumnsIndexed" -> {}, 
         "Rows" -> {{
            Offset[0.2]}}, "RowsIndexed" -> {}}],
      Column], 
     TagBox[GridBox[{
        {"115.25`"},
        {
         RowBox[{"-", "99.7111`"}]},
        {"\<\"\"\>"},
        {"124.`"},
        {
         RowBox[{"-", "10.9159`"}]},
        {"\<\"\"\>"},
        {"141.25`"},
        {
         RowBox[{"-", "9.4903`"}]}
       },
       GridBoxAlignment->{
        "Columns" -> {{Left}}, "ColumnsIndexed" -> {}, "Rows" -> {{Baseline}},
          "RowsIndexed" -> {}},
       GridBoxSpacings->{"Columns" -> {
           Offset[0.27999999999999997`], {
            Offset[0.5599999999999999]}, 
           Offset[0.27999999999999997`]}, "ColumnsIndexed" -> {}, 
         "Rows" -> {{
            Offset[0.2]}}, "RowsIndexed" -> {}}],
      Column], 
     TagBox[GridBox[{
        {"115.5`"},
        {
         RowBox[{"-", "99.4059`"}]},
        {"\<\"\"\>"},
        {"124.25`"},
        {
         RowBox[{"-", "10.3056`"}]},
        {"\<\"\"\>"},
        {"141.5`"},
        {
         RowBox[{"-", "10.711`"}]}
       },
       GridBoxAlignment->{
        "Columns" -> {{Left}}, "ColumnsIndexed" -> {}, "Rows" -> {{Baseline}},
          "RowsIndexed" -> {}},
       GridBoxSpacings->{"Columns" -> {
           Offset[0.27999999999999997`], {
            Offset[0.5599999999999999]}, 
           Offset[0.27999999999999997`]}, "ColumnsIndexed" -> {}, 
         "Rows" -> {{
            Offset[0.2]}}, "RowsIndexed" -> {}}],
      Column], 
     TagBox[GridBox[{
        {"115.75`"},
        {
         RowBox[{"-", "100.3214`"}]},
        {"\<\"\"\>"},
        {"124.5`"},
        {
         RowBox[{"-", "8.4745`"}]},
        {"\<\"\"\>"},
        {"141.75`"},
        {
         RowBox[{"-", "9.7955`"}]}
       },
       GridBoxAlignment->{
        "Columns" -> {{Left}}, "ColumnsIndexed" -> {}, "Rows" -> {{Baseline}},
          "RowsIndexed" -> {}},
       GridBoxSpacings->{"Columns" -> {
           Offset[0.27999999999999997`], {
            Offset[0.5599999999999999]}, 
           Offset[0.27999999999999997`]}, "ColumnsIndexed" -> {}, 
         "Rows" -> {{
            Offset[0.2]}}, "RowsIndexed" -> {}}],
      Column], 
     TagBox[GridBox[{
        {"116.`"},
        {
         RowBox[{"-", "100.3214`"}]},
        {"\<\"\"\>"},
        {"124.75`"},
        {
         RowBox[{"-", "7.559`"}]},
        {"\<\"\"\>"},
        {"142.`"},
        {
         RowBox[{"-", "7.9644`"}]}
       },
       GridBoxAlignment->{
        "Columns" -> {{Left}}, "ColumnsIndexed" -> {}, "Rows" -> {{Baseline}},
          "RowsIndexed" -> {}},
       GridBoxSpacings->{"Columns" -> {
           Offset[0.27999999999999997`], {
            Offset[0.5599999999999999]}, 
           Offset[0.27999999999999997`]}, "ColumnsIndexed" -> {}, 
         "Rows" -> {{
            Offset[0.2]}}, "RowsIndexed" -> {}}],
      Column], 
     TagBox[GridBox[{
        {"116.25`"},
        {
         RowBox[{"-", "99.4059`"}]},
        {"\<\"\"\>"},
        {"125.`"},
        {
         RowBox[{"-", "8.4745`"}]},
        {"\<\"\"\>"},
        {"142.25`"},
        {
         RowBox[{"-", "8.5748`"}]}
       },
       GridBoxAlignment->{
        "Columns" -> {{Left}}, "ColumnsIndexed" -> {}, "Rows" -> {{Baseline}},
          "RowsIndexed" -> {}},
       GridBoxSpacings->{"Columns" -> {
           Offset[0.27999999999999997`], {
            Offset[0.5599999999999999]}, 
           Offset[0.27999999999999997`]}, "ColumnsIndexed" -> {}, 
         "Rows" -> {{
            Offset[0.2]}}, "RowsIndexed" -> {}}],
      Column], 
     TagBox[GridBox[{
        {"116.5`"},
        {
         RowBox[{"-", "100.6266`"}]},
        {"\<\"\"\>"},
        {"125.25`"},
        {
         RowBox[{"-", "7.8641`"}]},
        {"\<\"\"\>"},
        {"142.5`"},
        {
         RowBox[{"-", "8.88`"}]}
       },
       GridBoxAlignment->{
        "Columns" -> {{Left}}, "ColumnsIndexed" -> {}, "Rows" -> {{Baseline}},
          "RowsIndexed" -> {}},
       GridBoxSpacings->{"Columns" -> {
           Offset[0.27999999999999997`], {
            Offset[0.5599999999999999]}, 
           Offset[0.27999999999999997`]}, "ColumnsIndexed" -> {}, 
         "Rows" -> {{
            Offset[0.2]}}, "RowsIndexed" -> {}}],
      Column], 
     TagBox[GridBox[{
        {"116.75`"},
        {
         RowBox[{"-", "99.7111`"}]},
        {"\<\"\"\>"},
        {"125.5`"},
        {
         RowBox[{"-", "8.1693`"}]},
        {"\<\"\"\>"},
        {"142.75`"},
        {
         RowBox[{"-", "8.88`"}]}
       },
       GridBoxAlignment->{
        "Columns" -> {{Left}}, "ColumnsIndexed" -> {}, "Rows" -> {{Baseline}},
          "RowsIndexed" -> {}},
       GridBoxSpacings->{"Columns" -> {
           Offset[0.27999999999999997`], {
            Offset[0.5599999999999999]}, 
           Offset[0.27999999999999997`]}, "ColumnsIndexed" -> {}, 
         "Rows" -> {{
            Offset[0.2]}}, "RowsIndexed" -> {}}],
      Column], 
     TagBox[GridBox[{
        {"117.`"},
        {
         RowBox[{"-", "98.7956`"}]},
        {"\<\"\"\>"},
        {"125.75`"},
        {
         RowBox[{"-", "7.8641`"}]},
        {"\<\"\"\>"},
        {"143.`"},
        {
         RowBox[{"-", "10.4058`"}]}
       },
       GridBoxAlignment->{
        "Columns" -> {{Left}}, "ColumnsIndexed" -> {}, "Rows" -> {{Baseline}},
          "RowsIndexed" -> {}},
       GridBoxSpacings->{"Columns" -> {
           Offset[0.27999999999999997`], {
            Offset[0.5599999999999999]}, 
           Offset[0.27999999999999997`]}, "ColumnsIndexed" -> {}, 
         "Rows" -> {{
            Offset[0.2]}}, "RowsIndexed" -> {}}],
      Column], 
     TagBox[GridBox[{
        {"117.25`"},
        {
         RowBox[{"-", "97.2697`"}]},
        {"\<\"\"\>"},
        {"126.`"},
        {
         RowBox[{"-", "8.4745`"}]},
        {"\<\"\"\>"},
        {"143.25`"},
        {
         RowBox[{"-", "10.711`"}]}
       },
       GridBoxAlignment->{
        "Columns" -> {{Left}}, "ColumnsIndexed" -> {}, "Rows" -> {{Baseline}},
          "RowsIndexed" -> {}},
       GridBoxSpacings->{"Columns" -> {
           Offset[0.27999999999999997`], {
            Offset[0.5599999999999999]}, 
           Offset[0.27999999999999997`]}, "ColumnsIndexed" -> {}, 
         "Rows" -> {{
            Offset[0.2]}}, "RowsIndexed" -> {}}],
      Column], 
     TagBox[GridBox[{
        {"117.5`"},
        {
         RowBox[{"-", "96.9645`"}]},
        {"\<\"\"\>"},
        {"126.25`"},
        {
         RowBox[{"-", "7.8641`"}]},
        {"\<\"\"\>"},
        {"143.5`"},
        {
         RowBox[{"-", "9.7955`"}]}
       },
       GridBoxAlignment->{
        "Columns" -> {{Left}}, "ColumnsIndexed" -> {}, "Rows" -> {{Baseline}},
          "RowsIndexed" -> {}},
       GridBoxSpacings->{"Columns" -> {
           Offset[0.27999999999999997`], {
            Offset[0.5599999999999999]}, 
           Offset[0.27999999999999997`]}, "ColumnsIndexed" -> {}, 
         "Rows" -> {{
            Offset[0.2]}}, "RowsIndexed" -> {}}],
      Column], 
     TagBox[GridBox[{
        {"117.75`"},
        {
         RowBox[{"-", "94.8283`"}]},
        {"\<\"\"\>"},
        {"126.5`"},
        {
         RowBox[{"-", "8.1693`"}]},
        {"\<\"\"\>"},
        {"143.75`"},
        {
         RowBox[{"-", "9.4903`"}]}
       },
       GridBoxAlignment->{
        "Columns" -> {{Left}}, "ColumnsIndexed" -> {}, "Rows" -> {{Baseline}},
          "RowsIndexed" -> {}},
       GridBoxSpacings->{"Columns" -> {
           Offset[0.27999999999999997`], {
            Offset[0.5599999999999999]}, 
           Offset[0.27999999999999997`]}, "ColumnsIndexed" -> {}, 
         "Rows" -> {{
            Offset[0.2]}}, "RowsIndexed" -> {}}],
      Column], 
     TagBox[GridBox[{
        {"118.`"},
        {
         RowBox[{"-", "95.7438`"}]},
        {"\<\"\"\>"},
        {"126.75`"},
        {
         RowBox[{"-", "7.559`"}]},
        {"\<\"\"\>"},
        {"144.`"},
        {
         RowBox[{"-", "7.9644`"}]}
       },
       GridBoxAlignment->{
        "Columns" -> {{Left}}, "ColumnsIndexed" -> {}, "Rows" -> {{Baseline}},
          "RowsIndexed" -> {}},
       GridBoxSpacings->{"Columns" -> {
           Offset[0.27999999999999997`], {
            Offset[0.5599999999999999]}, 
           Offset[0.27999999999999997`]}, "ColumnsIndexed" -> {}, 
         "Rows" -> {{
            Offset[0.2]}}, "RowsIndexed" -> {}}],
      Column], 
     TagBox[GridBox[{
        {"118.25`"},
        {
         RowBox[{"-", "94.8283`"}]},
        {"\<\"\"\>"},
        {"127.`"},
        {
         RowBox[{"-", "9.0848`"}]},
        {"\<\"\"\>"},
        {"144.25`"},
        {
         RowBox[{"-", "9.1851`"}]}
       },
       GridBoxAlignment->{
        "Columns" -> {{Left}}, "ColumnsIndexed" -> {}, "Rows" -> {{Baseline}},
          "RowsIndexed" -> {}},
       GridBoxSpacings->{"Columns" -> {
           Offset[0.27999999999999997`], {
            Offset[0.5599999999999999]}, 
           Offset[0.27999999999999997`]}, "ColumnsIndexed" -> {}, 
         "Rows" -> {{
            Offset[0.2]}}, "RowsIndexed" -> {}}],
      Column], 
     TagBox[GridBox[{
        {"118.5`"},
        {
         RowBox[{"-", "92.9972`"}]},
        {"\<\"\"\>"},
        {"127.25`"},
        {
         RowBox[{"-", "10.0004`"}]},
        {"\<\"\"\>"},
        {"144.5`"},
        {
         RowBox[{"-", "11.0162`"}]}
       },
       GridBoxAlignment->{
        "Columns" -> {{Left}}, "ColumnsIndexed" -> {}, "Rows" -> {{Baseline}},
          "RowsIndexed" -> {}},
       GridBoxSpacings->{"Columns" -> {
           Offset[0.27999999999999997`], {
            Offset[0.5599999999999999]}, 
           Offset[0.27999999999999997`]}, "ColumnsIndexed" -> {}, 
         "Rows" -> {{
            Offset[0.2]}}, "RowsIndexed" -> {}}],
      Column], 
     TagBox[GridBox[{
        {"118.75`"},
        {
         RowBox[{"-", "91.4714`"}]},
        {"\<\"\"\>"},
        {"127.5`"},
        {
         RowBox[{"-", "7.8641`"}]},
        {"\<\"\"\>"},
        {"144.75`"},
        {
         RowBox[{"-", "11.9317`"}]}
       },
       GridBoxAlignment->{
        "Columns" -> {{Left}}, "ColumnsIndexed" -> {}, "Rows" -> {{Baseline}},
          "RowsIndexed" -> {}},
       GridBoxSpacings->{"Columns" -> {
           Offset[0.27999999999999997`], {
            Offset[0.5599999999999999]}, 
           Offset[0.27999999999999997`]}, "ColumnsIndexed" -> {}, 
         "Rows" -> {{
            Offset[0.2]}}, "RowsIndexed" -> {}}],
      Column], 
     TagBox[GridBox[{
        {"119.`"},
        {
         RowBox[{"-", "91.1662`"}]},
        {"\<\"\"\>"},
        {"127.75`"},
        {
         RowBox[{"-", "7.8641`"}]},
        {"\<\"\"\>"},
        {"145.`"},
        {
         RowBox[{"-", "11.3214`"}]}
       },
       GridBoxAlignment->{
        "Columns" -> {{Left}}, "ColumnsIndexed" -> {}, "Rows" -> {{Baseline}},
          "RowsIndexed" -> {}},
       GridBoxSpacings->{"Columns" -> {
           Offset[0.27999999999999997`], {
            Offset[0.5599999999999999]}, 
           Offset[0.27999999999999997`]}, "ColumnsIndexed" -> {}, 
         "Rows" -> {{
            Offset[0.2]}}, "RowsIndexed" -> {}}],
      Column], 
     TagBox[GridBox[{
        {"119.25`"},
        {
         RowBox[{"-", "92.3869`"}]},
        {"\<\"\"\>"},
        {"128.`"},
        {
         RowBox[{"-", "7.8641`"}]},
        {"\<\"\"\>"},
        {"145.25`"},
        {
         RowBox[{"-", "11.0162`"}]}
       },
       GridBoxAlignment->{
        "Columns" -> {{Left}}, "ColumnsIndexed" -> {}, "Rows" -> {{Baseline}},
          "RowsIndexed" -> {}},
       GridBoxSpacings->{"Columns" -> {
           Offset[0.27999999999999997`], {
            Offset[0.5599999999999999]}, 
           Offset[0.27999999999999997`]}, "ColumnsIndexed" -> {}, 
         "Rows" -> {{
            Offset[0.2]}}, "RowsIndexed" -> {}}],
      Column], 
     TagBox[GridBox[{
        {"119.5`"},
        {
         RowBox[{"-", "90.861`"}]},
        {"\<\"\"\>"},
        {"128.25`"},
        {
         RowBox[{"-", "7.2538`"}]},
        {"\<\"\"\>"},
        {"145.5`"},
        {
         RowBox[{"-", "10.4058`"}]}
       },
       GridBoxAlignment->{
        "Columns" -> {{Left}}, "ColumnsIndexed" -> {}, "Rows" -> {{Baseline}},
          "RowsIndexed" -> {}},
       GridBoxSpacings->{"Columns" -> {
           Offset[0.27999999999999997`], {
            Offset[0.5599999999999999]}, 
           Offset[0.27999999999999997`]}, "ColumnsIndexed" -> {}, 
         "Rows" -> {{
            Offset[0.2]}}, "RowsIndexed" -> {}}],
      Column], 
     TagBox[GridBox[{
        {"119.75`"},
        {
         RowBox[{"-", "89.3351`"}]},
        {"\<\"\"\>"},
        {"128.5`"},
        {
         RowBox[{"-", "8.1693`"}]},
        {"\<\"\"\>"},
        {"145.75`"},
        {
         RowBox[{"-", "11.3214`"}]}
       },
       GridBoxAlignment->{
        "Columns" -> {{Left}}, "ColumnsIndexed" -> {}, "Rows" -> {{Baseline}},
          "RowsIndexed" -> {}},
       GridBoxSpacings->{"Columns" -> {
           Offset[0.27999999999999997`], {
            Offset[0.5599999999999999]}, 
           Offset[0.27999999999999997`]}, "ColumnsIndexed" -> {}, 
         "Rows" -> {{
            Offset[0.2]}}, "RowsIndexed" -> {}}],
      Column], 
     TagBox[GridBox[{
        {"120.`"},
        {
         RowBox[{"-", "86.8937`"}]},
        {"\<\"\"\>"},
        {"128.75`"},
        {
         RowBox[{"-", "7.2538`"}]},
        {"\<\"\"\>"},
        {"146.`"},
        {
         RowBox[{"-", "10.711`"}]}
       },
       GridBoxAlignment->{
        "Columns" -> {{Left}}, "ColumnsIndexed" -> {}, "Rows" -> {{Baseline}},
          "RowsIndexed" -> {}},
       GridBoxSpacings->{"Columns" -> {
           Offset[0.27999999999999997`], {
            Offset[0.5599999999999999]}, 
           Offset[0.27999999999999997`]}, "ColumnsIndexed" -> {}, 
         "Rows" -> {{
            Offset[0.2]}}, "RowsIndexed" -> {}}],
      Column], 
     TagBox[GridBox[{
        {"120.25`"},
        {
         RowBox[{"-", "84.7575`"}]},
        {"\<\"\"\>"},
        {"129.`"},
        {
         RowBox[{"-", "6.9486`"}]},
        {"\<\"\"\>"},
        {"146.25`"},
        {
         RowBox[{"-", "9.4903`"}]}
       },
       GridBoxAlignment->{
        "Columns" -> {{Left}}, "ColumnsIndexed" -> {}, "Rows" -> {{Baseline}},
          "RowsIndexed" -> {}},
       GridBoxSpacings->{"Columns" -> {
           Offset[0.27999999999999997`], {
            Offset[0.5599999999999999]}, 
           Offset[0.27999999999999997`]}, "ColumnsIndexed" -> {}, 
         "Rows" -> {{
            Offset[0.2]}}, "RowsIndexed" -> {}}],
      Column], 
     TagBox[GridBox[{
        {"120.5`"},
        {
         RowBox[{"-", "84.7575`"}]},
        {"\<\"\"\>"},
        {"129.25`"},
        {
         RowBox[{"-", "7.8641`"}]},
        {"\<\"\"\>"},
        {"146.5`"},
        {
         RowBox[{"-", "9.4903`"}]}
       },
       GridBoxAlignment->{
        "Columns" -> {{Left}}, "ColumnsIndexed" -> {}, "Rows" -> {{Baseline}},
          "RowsIndexed" -> {}},
       GridBoxSpacings->{"Columns" -> {
           Offset[0.27999999999999997`], {
            Offset[0.5599999999999999]}, 
           Offset[0.27999999999999997`]}, "ColumnsIndexed" -> {}, 
         "Rows" -> {{
            Offset[0.2]}}, "RowsIndexed" -> {}}],
      Column], 
     TagBox[GridBox[{
        {"120.75`"},
        {
         RowBox[{"-", "83.5368`"}]},
        {"\<\"\"\>"},
        {"129.5`"},
        {
         RowBox[{"-", "7.559`"}]},
        {"\<\"\"\>"},
        {"146.75`"},
        {
         RowBox[{"-", "10.4058`"}]}
       },
       GridBoxAlignment->{
        "Columns" -> {{Left}}, "ColumnsIndexed" -> {}, "Rows" -> {{Baseline}},
          "RowsIndexed" -> {}},
       GridBoxSpacings->{"Columns" -> {
           Offset[0.27999999999999997`], {
            Offset[0.5599999999999999]}, 
           Offset[0.27999999999999997`]}, "ColumnsIndexed" -> {}, 
         "Rows" -> {{
            Offset[0.2]}}, "RowsIndexed" -> {}}],
      Column], 
     TagBox[GridBox[{
        {"121.`"},
        {
         RowBox[{"-", "80.7902`"}]},
        {"\<\"\"\>"},
        {"129.75`"},
        {
         RowBox[{"-", "7.559`"}]},
        {"\<\"\"\>"},
        {"147.`"},
        {
         RowBox[{"-", "9.4903`"}]}
       },
       GridBoxAlignment->{
        "Columns" -> {{Left}}, "ColumnsIndexed" -> {}, "Rows" -> {{Baseline}},
          "RowsIndexed" -> {}},
       GridBoxSpacings->{"Columns" -> {
           Offset[0.27999999999999997`], {
            Offset[0.5599999999999999]}, 
           Offset[0.27999999999999997`]}, "ColumnsIndexed" -> {}, 
         "Rows" -> {{
            Offset[0.2]}}, "RowsIndexed" -> {}}],
      Column], 
     TagBox[GridBox[{
        {"121.25`"},
        {
         RowBox[{"-", "80.485`"}]},
        {"\<\"\"\>"},
        {"130.`"},
        {
         RowBox[{"-", "8.7797`"}]},
        {"\<\"\"\>"},
        {"147.25`"},
        {
         RowBox[{"-", "8.5748`"}]}
       },
       GridBoxAlignment->{
        "Columns" -> {{Left}}, "ColumnsIndexed" -> {}, "Rows" -> {{Baseline}},
          "RowsIndexed" -> {}},
       GridBoxSpacings->{"Columns" -> {
           Offset[0.27999999999999997`], {
            Offset[0.5599999999999999]}, 
           Offset[0.27999999999999997`]}, "ColumnsIndexed" -> {}, 
         "Rows" -> {{
            Offset[0.2]}}, "RowsIndexed" -> {}}],
      Column], 
     TagBox[GridBox[{
        {"121.5`"},
        {
         RowBox[{"-", "80.1798`"}]},
        {"\<\"\"\>"},
        {"130.25`"},
        {
         RowBox[{"-", "7.559`"}]},
        {"\<\"\"\>"},
        {"147.5`"},
        {
         RowBox[{"-", "8.5748`"}]}
       },
       GridBoxAlignment->{
        "Columns" -> {{Left}}, "ColumnsIndexed" -> {}, "Rows" -> {{Baseline}},
          "RowsIndexed" -> {}},
       GridBoxSpacings->{"Columns" -> {
           Offset[0.27999999999999997`], {
            Offset[0.5599999999999999]}, 
           Offset[0.27999999999999997`]}, "ColumnsIndexed" -> {}, 
         "Rows" -> {{
            Offset[0.2]}}, "RowsIndexed" -> {}}],
      Column], 
     TagBox[GridBox[{
        {"121.75`"},
        {
         RowBox[{"-", "78.3488`"}]},
        {"\<\"\"\>"},
        {"130.5`"},
        {
         RowBox[{"-", "5.4227`"}]},
        {"\<\"\"\>"},
        {"147.75`"},
        {
         RowBox[{"-", "8.5748`"}]}
       },
       GridBoxAlignment->{
        "Columns" -> {{Left}}, "ColumnsIndexed" -> {}, "Rows" -> {{Baseline}},
          "RowsIndexed" -> {}},
       GridBoxSpacings->{"Columns" -> {
           Offset[0.27999999999999997`], {
            Offset[0.5599999999999999]}, 
           Offset[0.27999999999999997`]}, "ColumnsIndexed" -> {}, 
         "Rows" -> {{
            Offset[0.2]}}, "RowsIndexed" -> {}}],
      Column], 
     TagBox[GridBox[{
        {"122.`"},
        {
         RowBox[{"-", "76.2126`"}]},
        {"\<\"\"\>"},
        {"130.75`"},
        {
         RowBox[{"-", "8.7797`"}]},
        {"\<\"\"\>"},
        {"148.`"},
        {
         RowBox[{"-", "9.1851`"}]}
       },
       GridBoxAlignment->{
        "Columns" -> {{Left}}, "ColumnsIndexed" -> {}, "Rows" -> {{Baseline}},
          "RowsIndexed" -> {}},
       GridBoxSpacings->{"Columns" -> {
           Offset[0.27999999999999997`], {
            Offset[0.5599999999999999]}, 
           Offset[0.27999999999999997`]}, "ColumnsIndexed" -> {}, 
         "Rows" -> {{
            Offset[0.2]}}, "RowsIndexed" -> {}}],
      Column], 
     TagBox[GridBox[{
        {"122.25`"},
        {
         RowBox[{"-", "75.297`"}]},
        {"\<\"\"\>"},
        {"131.`"},
        {
         RowBox[{"-", "8.4745`"}]},
        {"\<\"\"\>"},
        {"148.25`"},
        {
         RowBox[{"-", "10.711`"}]}
       },
       GridBoxAlignment->{
        "Columns" -> {{Left}}, "ColumnsIndexed" -> {}, "Rows" -> {{Baseline}},
          "RowsIndexed" -> {}},
       GridBoxSpacings->{"Columns" -> {
           Offset[0.27999999999999997`], {
            Offset[0.5599999999999999]}, 
           Offset[0.27999999999999997`]}, "ColumnsIndexed" -> {}, 
         "Rows" -> {{
            Offset[0.2]}}, "RowsIndexed" -> {}}],
      Column], 
     TagBox[GridBox[{
        {"122.5`"},
        {
         RowBox[{"-", "75.9074`"}]},
        {"\<\"\"\>"},
        {"131.25`"},
        {
         RowBox[{"-", "6.9486`"}]},
        {"\<\"\"\>"},
        {"148.5`"},
        {
         RowBox[{"-", "10.1007`"}]}
       },
       GridBoxAlignment->{
        "Columns" -> {{Left}}, "ColumnsIndexed" -> {}, "Rows" -> {{Baseline}},
          "RowsIndexed" -> {}},
       GridBoxSpacings->{"Columns" -> {
           Offset[0.27999999999999997`], {
            Offset[0.5599999999999999]}, 
           Offset[0.27999999999999997`]}, "ColumnsIndexed" -> {}, 
         "Rows" -> {{
            Offset[0.2]}}, "RowsIndexed" -> {}}],
      Column], 
     TagBox[GridBox[{
        {"122.75`"},
        {
         RowBox[{"-", "74.6867`"}]},
        {"\<\"\"\>"},
        {"131.5`"},
        {
         RowBox[{"-", "8.4745`"}]},
        {"\<\"\"\>"},
        {"148.75`"},
        {
         RowBox[{"-", "9.4903`"}]}
       },
       GridBoxAlignment->{
        "Columns" -> {{Left}}, "ColumnsIndexed" -> {}, "Rows" -> {{Baseline}},
          "RowsIndexed" -> {}},
       GridBoxSpacings->{"Columns" -> {
           Offset[0.27999999999999997`], {
            Offset[0.5599999999999999]}, 
           Offset[0.27999999999999997`]}, "ColumnsIndexed" -> {}, 
         "Rows" -> {{
            Offset[0.2]}}, "RowsIndexed" -> {}}],
      Column], 
     TagBox[GridBox[{
        {"123.`"},
        {
         RowBox[{"-", "72.5505`"}]},
        {"\<\"\"\>"},
        {"131.75`"},
        {
         RowBox[{"-", "6.6434`"}]},
        {"\<\"\"\>"},
        {"149.`"},
        {
         RowBox[{"-", "9.7955`"}]}
       },
       GridBoxAlignment->{
        "Columns" -> {{Left}}, "ColumnsIndexed" -> {}, "Rows" -> {{Baseline}},
          "RowsIndexed" -> {}},
       GridBoxSpacings->{"Columns" -> {
           Offset[0.27999999999999997`], {
            Offset[0.5599999999999999]}, 
           Offset[0.27999999999999997`]}, "ColumnsIndexed" -> {}, 
         "Rows" -> {{
            Offset[0.2]}}, "RowsIndexed" -> {}}],
      Column], 
     TagBox[GridBox[{
        {"123.25`"},
        {
         RowBox[{"-", "71.6349`"}]},
        {"\<\"\"\>"},
        {"132.`"},
        {
         RowBox[{"-", "5.7279`"}]},
        {"\<\"\"\>"},
        {"149.25`"},
        {
         RowBox[{"-", "11.0162`"}]}
       },
       GridBoxAlignment->{
        "Columns" -> {{Left}}, "ColumnsIndexed" -> {}, "Rows" -> {{Baseline}},
          "RowsIndexed" -> {}},
       GridBoxSpacings->{"Columns" -> {
           Offset[0.27999999999999997`], {
            Offset[0.5599999999999999]}, 
           Offset[0.27999999999999997`]}, "ColumnsIndexed" -> {}, 
         "Rows" -> {{
            Offset[0.2]}}, "RowsIndexed" -> {}}],
      Column], 
     TagBox[GridBox[{
        {"123.5`"},
        {
         RowBox[{"-", "71.9401`"}]},
        {"\<\"\"\>"},
        {"132.25`"},
        {
         RowBox[{"-", "7.2538`"}]},
        {"\<\"\"\>"},
        {"149.5`"},
        {
         RowBox[{"-", "10.4058`"}]}
       },
       GridBoxAlignment->{
        "Columns" -> {{Left}}, "ColumnsIndexed" -> {}, "Rows" -> {{Baseline}},
          "RowsIndexed" -> {}},
       GridBoxSpacings->{"Columns" -> {
           Offset[0.27999999999999997`], {
            Offset[0.5599999999999999]}, 
           Offset[0.27999999999999997`]}, "ColumnsIndexed" -> {}, 
         "Rows" -> {{
            Offset[0.2]}}, "RowsIndexed" -> {}}],
      Column], 
     TagBox[GridBox[{
        {"123.75`"},
        {
         RowBox[{"-", "70.7194`"}]},
        {"\<\"\"\>"},
        {"132.5`"},
        {
         RowBox[{"-", "8.1693`"}]},
        {"\<\"\"\>"},
        {"149.75`"},
        {
         RowBox[{"-", "8.88`"}]}
       },
       GridBoxAlignment->{
        "Columns" -> {{Left}}, "ColumnsIndexed" -> {}, "Rows" -> {{Baseline}},
          "RowsIndexed" -> {}},
       GridBoxSpacings->{"Columns" -> {
           Offset[0.27999999999999997`], {
            Offset[0.5599999999999999]}, 
           Offset[0.27999999999999997`]}, "ColumnsIndexed" -> {}, 
         "Rows" -> {{
            Offset[0.2]}}, "RowsIndexed" -> {}}],
      Column], 
     TagBox[GridBox[{
        {"124.`"},
        {
         RowBox[{"-", "68.8883`"}]},
        {"\<\"\"\>"},
        {"132.75`"},
        {
         RowBox[{"-", "6.3383`"}]},
        {"\<\"\"\>"},
        {"150.`"},
        {
         RowBox[{"-", "8.5748`"}]}
       },
       GridBoxAlignment->{
        "Columns" -> {{Left}}, "ColumnsIndexed" -> {}, "Rows" -> {{Baseline}},
          "RowsIndexed" -> {}},
       GridBoxSpacings->{"Columns" -> {
           Offset[0.27999999999999997`], {
            Offset[0.5599999999999999]}, 
           Offset[0.27999999999999997`]}, "ColumnsIndexed" -> {}, 
         "Rows" -> {{
            Offset[0.2]}}, "RowsIndexed" -> {}}],
      Column], 
     TagBox[GridBox[{
        {"124.25`"},
        {
         RowBox[{"-", "67.3625`"}]},
        {"\<\"\"\>"},
        {"133.`"},
        {
         RowBox[{"-", "5.1176`"}]},
        {"\<\"\"\>"},
        {"150.25`"},
        {
         RowBox[{"-", "7.9644`"}]}
       },
       GridBoxAlignment->{
        "Columns" -> {{Left}}, "ColumnsIndexed" -> {}, "Rows" -> {{Baseline}},
          "RowsIndexed" -> {}},
       GridBoxSpacings->{"Columns" -> {
           Offset[0.27999999999999997`], {
            Offset[0.5599999999999999]}, 
           Offset[0.27999999999999997`]}, "ColumnsIndexed" -> {}, 
         "Rows" -> {{
            Offset[0.2]}}, "RowsIndexed" -> {}}],
      Column], 
     TagBox[GridBox[{
        {"124.5`"},
        {
         RowBox[{"-", "65.8366`"}]},
        {"\<\"\"\>"},
        {"133.25`"},
        {
         RowBox[{"-", "5.7279`"}]},
        {"\<\"\"\>"},
        {"150.5`"},
        {
         RowBox[{"-", "8.5748`"}]}
       },
       GridBoxAlignment->{
        "Columns" -> {{Left}}, "ColumnsIndexed" -> {}, "Rows" -> {{Baseline}},
          "RowsIndexed" -> {}},
       GridBoxSpacings->{"Columns" -> {
           Offset[0.27999999999999997`], {
            Offset[0.5599999999999999]}, 
           Offset[0.27999999999999997`]}, "ColumnsIndexed" -> {}, 
         "Rows" -> {{
            Offset[0.2]}}, "RowsIndexed" -> {}}],
      Column], 
     TagBox[GridBox[{
        {"124.75`"},
        {
         RowBox[{"-", "66.4469`"}]},
        {"\<\"\"\>"},
        {"133.5`"},
        {
         RowBox[{"-", "5.4227`"}]},
        {"\<\"\"\>"},
        {"150.75`"},
        {
         RowBox[{"-", "7.9644`"}]}
       },
       GridBoxAlignment->{
        "Columns" -> {{Left}}, "ColumnsIndexed" -> {}, "Rows" -> {{Baseline}},
          "RowsIndexed" -> {}},
       GridBoxSpacings->{"Columns" -> {
           Offset[0.27999999999999997`], {
            Offset[0.5599999999999999]}, 
           Offset[0.27999999999999997`]}, "ColumnsIndexed" -> {}, 
         "Rows" -> {{
            Offset[0.2]}}, "RowsIndexed" -> {}}],
      Column], 
     TagBox[GridBox[{
        {"125.`"},
        {
         RowBox[{"-", "65.2262`"}]},
        {"\<\"\"\>"},
        {"133.75`"},
        {
         RowBox[{"-", "4.202`"}]},
        {"\<\"\"\>"},
        {"151.`"},
        {
         RowBox[{"-", "10.4058`"}]}
       },
       GridBoxAlignment->{
        "Columns" -> {{Left}}, "ColumnsIndexed" -> {}, "Rows" -> {{Baseline}},
          "RowsIndexed" -> {}},
       GridBoxSpacings->{"Columns" -> {
           Offset[0.27999999999999997`], {
            Offset[0.5599999999999999]}, 
           Offset[0.27999999999999997`]}, "ColumnsIndexed" -> {}, 
         "Rows" -> {{
            Offset[0.2]}}, "RowsIndexed" -> {}}],
      Column], 
     TagBox[GridBox[{
        {"125.25`"},
        {
         RowBox[{"-", "64.9211`"}]},
        {"\<\"\"\>"},
        {"134.`"},
        {
         RowBox[{"-", "5.1176`"}]},
        {"\<\"\"\>"},
        {"151.25`"},
        {
         RowBox[{"-", "11.0162`"}]}
       },
       GridBoxAlignment->{
        "Columns" -> {{Left}}, "ColumnsIndexed" -> {}, "Rows" -> {{Baseline}},
          "RowsIndexed" -> {}},
       GridBoxSpacings->{"Columns" -> {
           Offset[0.27999999999999997`], {
            Offset[0.5599999999999999]}, 
           Offset[0.27999999999999997`]}, "ColumnsIndexed" -> {}, 
         "Rows" -> {{
            Offset[0.2]}}, "RowsIndexed" -> {}}],
      Column], 
     TagBox[GridBox[{
        {"125.5`"},
        {
         RowBox[{"-", "62.7848`"}]},
        {"\<\"\"\>"},
        {"134.25`"},
        {
         RowBox[{"-", "6.0331`"}]},
        {"\<\"\"\>"},
        {"151.5`"},
        {
         RowBox[{"-", "11.9317`"}]}
       },
       GridBoxAlignment->{
        "Columns" -> {{Left}}, "ColumnsIndexed" -> {}, "Rows" -> {{Baseline}},
          "RowsIndexed" -> {}},
       GridBoxSpacings->{"Columns" -> {
           Offset[0.27999999999999997`], {
            Offset[0.5599999999999999]}, 
           Offset[0.27999999999999997`]}, "ColumnsIndexed" -> {}, 
         "Rows" -> {{
            Offset[0.2]}}, "RowsIndexed" -> {}}],
      Column], 
     TagBox[GridBox[{
        {"125.75`"},
        {
         RowBox[{"-", "62.1745`"}]},
        {"\<\"\"\>"},
        {"134.5`"},
        {
         RowBox[{"-", "7.2538`"}]},
        {"\<\"\"\>"},
        {"151.75`"},
        {
         RowBox[{"-", "10.711`"}]}
       },
       GridBoxAlignment->{
        "Columns" -> {{Left}}, "ColumnsIndexed" -> {}, "Rows" -> {{Baseline}},
          "RowsIndexed" -> {}},
       GridBoxSpacings->{"Columns" -> {
           Offset[0.27999999999999997`], {
            Offset[0.5599999999999999]}, 
           Offset[0.27999999999999997`]}, "ColumnsIndexed" -> {}, 
         "Rows" -> {{
            Offset[0.2]}}, "RowsIndexed" -> {}}],
      Column], 
     TagBox[GridBox[{
        {"126.`"},
        {
         RowBox[{"-", "63.3952`"}]},
        {"\<\"\"\>"},
        {"134.75`"},
        {
         RowBox[{"-", "6.3383`"}]},
        {"\<\"\"\>"},
        {"152.`"},
        {
         RowBox[{"-", "10.711`"}]}
       },
       GridBoxAlignment->{
        "Columns" -> {{Left}}, "ColumnsIndexed" -> {}, "Rows" -> {{Baseline}},
          "RowsIndexed" -> {}},
       GridBoxSpacings->{"Columns" -> {
           Offset[0.27999999999999997`], {
            Offset[0.5599999999999999]}, 
           Offset[0.27999999999999997`]}, "ColumnsIndexed" -> {}, 
         "Rows" -> {{
            Offset[0.2]}}, "RowsIndexed" -> {}}],
      Column], 
     TagBox[GridBox[{
        {"126.25`"},
        {
         RowBox[{"-", "63.09`"}]},
        {"\<\"\"\>"},
        {"135.`"},
        {
         RowBox[{"-", "5.4227`"}]},
        {"\<\"\"\>"},
        {"152.25`"},
        {
         RowBox[{"-", "10.1007`"}]}
       },
       GridBoxAlignment->{
        "Columns" -> {{Left}}, "ColumnsIndexed" -> {}, "Rows" -> {{Baseline}},
          "RowsIndexed" -> {}},
       GridBoxSpacings->{"Columns" -> {
           Offset[0.27999999999999997`], {
            Offset[0.5599999999999999]}, 
           Offset[0.27999999999999997`]}, "ColumnsIndexed" -> {}, 
         "Rows" -> {{
            Offset[0.2]}}, "RowsIndexed" -> {}}],
      Column], 
     TagBox[GridBox[{
        {"126.5`"},
        {
         RowBox[{"-", "60.6486`"}]},
        {"\<\"\"\>"},
        {"135.25`"},
        {
         RowBox[{"-", "5.4227`"}]},
        {"\<\"\"\>"},
        {"152.5`"},
        {
         RowBox[{"-", "8.5748`"}]}
       },
       GridBoxAlignment->{
        "Columns" -> {{Left}}, "ColumnsIndexed" -> {}, "Rows" -> {{Baseline}},
          "RowsIndexed" -> {}},
       GridBoxSpacings->{"Columns" -> {
           Offset[0.27999999999999997`], {
            Offset[0.5599999999999999]}, 
           Offset[0.27999999999999997`]}, "ColumnsIndexed" -> {}, 
         "Rows" -> {{
            Offset[0.2]}}, "RowsIndexed" -> {}}],
      Column], 
     TagBox[GridBox[{
        {"126.75`"},
        {
         RowBox[{"-", "61.259`"}]},
        {"\<\"\"\>"},
        {"135.5`"},
        {
         RowBox[{"-", "6.6434`"}]},
        {"\<\"\"\>"},
        {"152.75`"},
        {
         RowBox[{"-", "9.4903`"}]}
       },
       GridBoxAlignment->{
        "Columns" -> {{Left}}, "ColumnsIndexed" -> {}, "Rows" -> {{Baseline}},
          "RowsIndexed" -> {}},
       GridBoxSpacings->{"Columns" -> {
           Offset[0.27999999999999997`], {
            Offset[0.5599999999999999]}, 
           Offset[0.27999999999999997`]}, "ColumnsIndexed" -> {}, 
         "Rows" -> {{
            Offset[0.2]}}, "RowsIndexed" -> {}}],
      Column], 
     TagBox[GridBox[{
        {"127.`"},
        {
         RowBox[{"-", "59.4279`"}]},
        {"\<\"\"\>"},
        {"135.75`"},
        {
         RowBox[{"-", "6.3383`"}]},
        {"\<\"\"\>"},
        {"153.`"},
        {
         RowBox[{"-", "8.2696`"}]}
       },
       GridBoxAlignment->{
        "Columns" -> {{Left}}, "ColumnsIndexed" -> {}, "Rows" -> {{Baseline}},
          "RowsIndexed" -> {}},
       GridBoxSpacings->{"Columns" -> {
           Offset[0.27999999999999997`], {
            Offset[0.5599999999999999]}, 
           Offset[0.27999999999999997`]}, "ColumnsIndexed" -> {}, 
         "Rows" -> {{
            Offset[0.2]}}, "RowsIndexed" -> {}}],
      Column], 
     TagBox[GridBox[{
        {"127.25`"},
        {
         RowBox[{"-", "59.4279`"}]},
        {"\<\"\"\>"},
        {"136.`"},
        {
         RowBox[{"-", "7.2538`"}]},
        {"\<\"\"\>"},
        {"153.25`"},
        {
         RowBox[{"-", "8.88`"}]}
       },
       GridBoxAlignment->{
        "Columns" -> {{Left}}, "ColumnsIndexed" -> {}, "Rows" -> {{Baseline}},
          "RowsIndexed" -> {}},
       GridBoxSpacings->{"Columns" -> {
           Offset[0.27999999999999997`], {
            Offset[0.5599999999999999]}, 
           Offset[0.27999999999999997`]}, "ColumnsIndexed" -> {}, 
         "Rows" -> {{
            Offset[0.2]}}, "RowsIndexed" -> {}}],
      Column], 
     TagBox[GridBox[{
        {"127.5`"},
        {
         RowBox[{"-", "58.8175`"}]},
        {"\<\"\"\>"},
        {"136.25`"},
        {
         RowBox[{"-", "7.2538`"}]},
        {"\<\"\"\>"},
        {"153.5`"},
        {
         RowBox[{"-", "10.711`"}]}
       },
       GridBoxAlignment->{
        "Columns" -> {{Left}}, "ColumnsIndexed" -> {}, "Rows" -> {{Baseline}},
          "RowsIndexed" -> {}},
       GridBoxSpacings->{"Columns" -> {
           Offset[0.27999999999999997`], {
            Offset[0.5599999999999999]}, 
           Offset[0.27999999999999997`]}, "ColumnsIndexed" -> {}, 
         "Rows" -> {{
            Offset[0.2]}}, "RowsIndexed" -> {}}],
      Column], 
     TagBox[GridBox[{
        {"127.75`"},
        {
         RowBox[{"-", "58.5124`"}]},
        {"\<\"\"\>"},
        {"136.5`"},
        {
         RowBox[{"-", "6.0331`"}]},
        {"\<\"\"\>"},
        {"153.75`"},
        {
         RowBox[{"-", "11.9317`"}]}
       },
       GridBoxAlignment->{
        "Columns" -> {{Left}}, "ColumnsIndexed" -> {}, "Rows" -> {{Baseline}},
          "RowsIndexed" -> {}},
       GridBoxSpacings->{"Columns" -> {
           Offset[0.27999999999999997`], {
            Offset[0.5599999999999999]}, 
           Offset[0.27999999999999997`]}, "ColumnsIndexed" -> {}, 
         "Rows" -> {{
            Offset[0.2]}}, "RowsIndexed" -> {}}],
      Column], 
     TagBox[GridBox[{
        {"128.`"},
        {
         RowBox[{"-", "57.5968`"}]},
        {"\<\"\"\>"},
        {"136.75`"},
        {
         RowBox[{"-", "4.5072`"}]},
        {"\<\"\"\>"},
        {"154.`"},
        {
         RowBox[{"-", "10.711`"}]}
       },
       GridBoxAlignment->{
        "Columns" -> {{Left}}, "ColumnsIndexed" -> {}, "Rows" -> {{Baseline}},
          "RowsIndexed" -> {}},
       GridBoxSpacings->{"Columns" -> {
           Offset[0.27999999999999997`], {
            Offset[0.5599999999999999]}, 
           Offset[0.27999999999999997`]}, "ColumnsIndexed" -> {}, 
         "Rows" -> {{
            Offset[0.2]}}, "RowsIndexed" -> {}}],
      Column], 
     TagBox[GridBox[{
        {"128.25`"},
        {
         RowBox[{"-", "56.3761`"}]},
        {"\<\"\"\>"},
        {"137.`"},
        {
         RowBox[{"-", "5.4227`"}]},
        {"\<\"\"\>"},
        {"154.25`"},
        {
         RowBox[{"-", "11.9317`"}]}
       },
       GridBoxAlignment->{
        "Columns" -> {{Left}}, "ColumnsIndexed" -> {}, "Rows" -> {{Baseline}},
          "RowsIndexed" -> {}},
       GridBoxSpacings->{"Columns" -> {
           Offset[0.27999999999999997`], {
            Offset[0.5599999999999999]}, 
           Offset[0.27999999999999997`]}, "ColumnsIndexed" -> {}, 
         "Rows" -> {{
            Offset[0.2]}}, "RowsIndexed" -> {}}],
      Column], 
     TagBox[GridBox[{
        {"128.5`"},
        {
         RowBox[{"-", "55.7658`"}]},
        {"\<\"\"\>"},
        {"137.25`"},
        {
         RowBox[{"-", "6.9486`"}]},
        {"\<\"\"\>"},
        {"154.5`"},
        {
         RowBox[{"-", "11.3214`"}]}
       },
       GridBoxAlignment->{
        "Columns" -> {{Left}}, "ColumnsIndexed" -> {}, "Rows" -> {{Baseline}},
          "RowsIndexed" -> {}},
       GridBoxSpacings->{"Columns" -> {
           Offset[0.27999999999999997`], {
            Offset[0.5599999999999999]}, 
           Offset[0.27999999999999997`]}, "ColumnsIndexed" -> {}, 
         "Rows" -> {{
            Offset[0.2]}}, "RowsIndexed" -> {}}],
      Column], 
     TagBox[GridBox[{
        {"128.75`"},
        {
         RowBox[{"-", "54.8503`"}]},
        {"\<\"\"\>"},
        {"137.5`"},
        {
         RowBox[{"-", "4.202`"}]},
        {"\<\"\"\>"},
        {"154.75`"},
        {
         RowBox[{"-", "8.5748`"}]}
       },
       GridBoxAlignment->{
        "Columns" -> {{Left}}, "ColumnsIndexed" -> {}, "Rows" -> {{Baseline}},
          "RowsIndexed" -> {}},
       GridBoxSpacings->{"Columns" -> {
           Offset[0.27999999999999997`], {
            Offset[0.5599999999999999]}, 
           Offset[0.27999999999999997`]}, "ColumnsIndexed" -> {}, 
         "Rows" -> {{
            Offset[0.2]}}, "RowsIndexed" -> {}}],
      Column], 
     TagBox[GridBox[{
        {"129.`"},
        {
         RowBox[{"-", "51.4933`"}]},
        {"\<\"\"\>"},
        {"137.75`"},
        {
         RowBox[{"-", "4.202`"}]},
        {"\<\"\"\>"},
        {"155.`"},
        {
         RowBox[{"-", "8.5748`"}]}
       },
       GridBoxAlignment->{
        "Columns" -> {{Left}}, "ColumnsIndexed" -> {}, "Rows" -> {{Baseline}},
          "RowsIndexed" -> {}},
       GridBoxSpacings->{"Columns" -> {
           Offset[0.27999999999999997`], {
            Offset[0.5599999999999999]}, 
           Offset[0.27999999999999997`]}, "ColumnsIndexed" -> {}, 
         "Rows" -> {{
            Offset[0.2]}}, "RowsIndexed" -> {}}],
      Column], 
     TagBox[GridBox[{
        {"129.25`"},
        {
         RowBox[{"-", "52.4089`"}]},
        {"\<\"\"\>"},
        {"138.`"},
        {
         RowBox[{"-", "4.5072`"}]},
        {"\<\"\"\>"},
        {"155.25`"},
        {
         RowBox[{"-", "8.88`"}]}
       },
       GridBoxAlignment->{
        "Columns" -> {{Left}}, "ColumnsIndexed" -> {}, "Rows" -> {{Baseline}},
          "RowsIndexed" -> {}},
       GridBoxSpacings->{"Columns" -> {
           Offset[0.27999999999999997`], {
            Offset[0.5599999999999999]}, 
           Offset[0.27999999999999997`]}, "ColumnsIndexed" -> {}, 
         "Rows" -> {{
            Offset[0.2]}}, "RowsIndexed" -> {}}],
      Column], 
     TagBox[GridBox[{
        {"129.5`"},
        {
         RowBox[{"-", "52.1037`"}]},
        {"\<\"\"\>"},
        {"138.25`"},
        {
         RowBox[{"-", "2.6762`"}]},
        {"\<\"\"\>"},
        {"155.5`"},
        {
         RowBox[{"-", "7.6592`"}]}
       },
       GridBoxAlignment->{
        "Columns" -> {{Left}}, "ColumnsIndexed" -> {}, "Rows" -> {{Baseline}},
          "RowsIndexed" -> {}},
       GridBoxSpacings->{"Columns" -> {
           Offset[0.27999999999999997`], {
            Offset[0.5599999999999999]}, 
           Offset[0.27999999999999997`]}, "ColumnsIndexed" -> {}, 
         "Rows" -> {{
            Offset[0.2]}}, "RowsIndexed" -> {}}],
      Column], 
     TagBox[GridBox[{
        {"129.75`"},
        {
         RowBox[{"-", "50.2726`"}]},
        {"\<\"\"\>"},
        {"138.5`"},
        {
         RowBox[{"-", "2.9813`"}]},
        {"\<\"\"\>"},
        {"155.75`"},
        {
         RowBox[{"-", "7.6592`"}]}
       },
       GridBoxAlignment->{
        "Columns" -> {{Left}}, "ColumnsIndexed" -> {}, "Rows" -> {{Baseline}},
          "RowsIndexed" -> {}},
       GridBoxSpacings->{"Columns" -> {
           Offset[0.27999999999999997`], {
            Offset[0.5599999999999999]}, 
           Offset[0.27999999999999997`]}, "ColumnsIndexed" -> {}, 
         "Rows" -> {{
            Offset[0.2]}}, "RowsIndexed" -> {}}],
      Column], 
     TagBox[GridBox[{
        {"130.`"},
        {
         RowBox[{"-", "49.9674`"}]},
        {"\<\"\"\>"},
        {"138.75`"},
        {
         RowBox[{"-", "4.5072`"}]},
        {"\<\"\"\>"},
        {"156.`"},
        {
         RowBox[{"-", "7.6592`"}]}
       },
       GridBoxAlignment->{
        "Columns" -> {{Left}}, "ColumnsIndexed" -> {}, "Rows" -> {{Baseline}},
          "RowsIndexed" -> {}},
       GridBoxSpacings->{"Columns" -> {
           Offset[0.27999999999999997`], {
            Offset[0.5599999999999999]}, 
           Offset[0.27999999999999997`]}, "ColumnsIndexed" -> {}, 
         "Rows" -> {{
            Offset[0.2]}}, "RowsIndexed" -> {}}],
      Column], 
     TagBox[GridBox[{
        {"130.25`"},
        {
         RowBox[{"-", "49.3571`"}]},
        {"\<\"\"\>"},
        {"139.`"},
        {
         RowBox[{"-", "4.5072`"}]},
        {"\<\"\"\>"},
        {"156.25`"},
        {
         RowBox[{"-", "8.5748`"}]}
       },
       GridBoxAlignment->{
        "Columns" -> {{Left}}, "ColumnsIndexed" -> {}, "Rows" -> {{Baseline}},
          "RowsIndexed" -> {}},
       GridBoxSpacings->{"Columns" -> {
           Offset[0.27999999999999997`], {
            Offset[0.5599999999999999]}, 
           Offset[0.27999999999999997`]}, "ColumnsIndexed" -> {}, 
         "Rows" -> {{
            Offset[0.2]}}, "RowsIndexed" -> {}}],
      Column], 
     TagBox[GridBox[{
        {"130.5`"},
        {
         RowBox[{"-", "48.7467`"}]},
        {"\<\"\"\>"},
        {"139.25`"},
        {
         RowBox[{"-", "4.8124`"}]},
        {"\<\"\"\>"},
        {"156.5`"},
        {
         RowBox[{"-", "9.4903`"}]}
       },
       GridBoxAlignment->{
        "Columns" -> {{Left}}, "ColumnsIndexed" -> {}, "Rows" -> {{Baseline}},
          "RowsIndexed" -> {}},
       GridBoxSpacings->{"Columns" -> {
           Offset[0.27999999999999997`], {
            Offset[0.5599999999999999]}, 
           Offset[0.27999999999999997`]}, "ColumnsIndexed" -> {}, 
         "Rows" -> {{
            Offset[0.2]}}, "RowsIndexed" -> {}}],
      Column], 
     TagBox[GridBox[{
        {"130.75`"},
        {
         RowBox[{"-", "47.2209`"}]},
        {"\<\"\"\>"},
        {"139.5`"},
        {
         RowBox[{"-", "5.7279`"}]},
        {"\<\"\"\>"},
        {"156.75`"},
        {
         RowBox[{"-", "7.6592`"}]}
       },
       GridBoxAlignment->{
        "Columns" -> {{Left}}, "ColumnsIndexed" -> {}, "Rows" -> {{Baseline}},
          "RowsIndexed" -> {}},
       GridBoxSpacings->{"Columns" -> {
           Offset[0.27999999999999997`], {
            Offset[0.5599999999999999]}, 
           Offset[0.27999999999999997`]}, "ColumnsIndexed" -> {}, 
         "Rows" -> {{
            Offset[0.2]}}, "RowsIndexed" -> {}}],
      Column], 
     TagBox[GridBox[{
        {"131.`"},
        {
         RowBox[{"-", "46.9157`"}]},
        {"\<\"\"\>"},
        {"139.75`"},
        {
         RowBox[{"-", "4.202`"}]},
        {"\<\"\"\>"},
        {"157.`"},
        {
         RowBox[{"-", "8.2696`"}]}
       },
       GridBoxAlignment->{
        "Columns" -> {{Left}}, "ColumnsIndexed" -> {}, "Rows" -> {{Baseline}},
          "RowsIndexed" -> {}},
       GridBoxSpacings->{"Columns" -> {
           Offset[0.27999999999999997`], {
            Offset[0.5599999999999999]}, 
           Offset[0.27999999999999997`]}, "ColumnsIndexed" -> {}, 
         "Rows" -> {{
            Offset[0.2]}}, "RowsIndexed" -> {}}],
      Column], 
     TagBox[GridBox[{
        {"131.25`"},
        {
         RowBox[{"-", "47.526`"}]},
        {"\<\"\"\>"},
        {"140.`"},
        {
         RowBox[{"-", "4.8124`"}]},
        {"\<\"\"\>"},
        {"157.25`"},
        {
         RowBox[{"-", "6.1334`"}]}
       },
       GridBoxAlignment->{
        "Columns" -> {{Left}}, "ColumnsIndexed" -> {}, "Rows" -> {{Baseline}},
          "RowsIndexed" -> {}},
       GridBoxSpacings->{"Columns" -> {
           Offset[0.27999999999999997`], {
            Offset[0.5599999999999999]}, 
           Offset[0.27999999999999997`]}, "ColumnsIndexed" -> {}, 
         "Rows" -> {{
            Offset[0.2]}}, "RowsIndexed" -> {}}],
      Column], 
     TagBox[GridBox[{
        {"131.5`"},
        {
         RowBox[{"-", "46.3053`"}]},
        {"\<\"\"\>"},
        {"140.25`"},
        {
         RowBox[{"-", "5.4227`"}]},
        {"\<\"\"\>"},
        {"157.5`"},
        {
         RowBox[{"-", "7.0489`"}]}
       },
       GridBoxAlignment->{
        "Columns" -> {{Left}}, "ColumnsIndexed" -> {}, "Rows" -> {{Baseline}},
          "RowsIndexed" -> {}},
       GridBoxSpacings->{"Columns" -> {
           Offset[0.27999999999999997`], {
            Offset[0.5599999999999999]}, 
           Offset[0.27999999999999997`]}, "ColumnsIndexed" -> {}, 
         "Rows" -> {{
            Offset[0.2]}}, "RowsIndexed" -> {}}],
      Column], 
     TagBox[GridBox[{
        {"131.75`"},
        {
         RowBox[{"-", "45.695`"}]},
        {"\<\"\"\>"},
        {"140.5`"},
        {
         RowBox[{"-", "4.202`"}]},
        {"\<\"\"\>"},
        {"157.75`"},
        {
         RowBox[{"-", "6.1334`"}]}
       },
       GridBoxAlignment->{
        "Columns" -> {{Left}}, "ColumnsIndexed" -> {}, "Rows" -> {{Baseline}},
          "RowsIndexed" -> {}},
       GridBoxSpacings->{"Columns" -> {
           Offset[0.27999999999999997`], {
            Offset[0.5599999999999999]}, 
           Offset[0.27999999999999997`]}, "ColumnsIndexed" -> {}, 
         "Rows" -> {{
            Offset[0.2]}}, "RowsIndexed" -> {}}],
      Column], 
     TagBox[GridBox[{
        {"132.`"},
        {
         RowBox[{"-", "44.1691`"}]},
        {"\<\"\"\>"},
        {"140.75`"},
        {
         RowBox[{"-", "3.8969`"}]},
        {"\<\"\"\>"},
        {"158.`"},
        {
         RowBox[{"-", "5.523`"}]}
       },
       GridBoxAlignment->{
        "Columns" -> {{Left}}, "ColumnsIndexed" -> {}, "Rows" -> {{Baseline}},
          "RowsIndexed" -> {}},
       GridBoxSpacings->{"Columns" -> {
           Offset[0.27999999999999997`], {
            Offset[0.5599999999999999]}, 
           Offset[0.27999999999999997`]}, "ColumnsIndexed" -> {}, 
         "Rows" -> {{
            Offset[0.2]}}, "RowsIndexed" -> {}}],
      Column], 
     TagBox[GridBox[{
        {"132.25`"},
        {
         RowBox[{"-", "45.695`"}]},
        {"\<\"\"\>"},
        {"141.`"},
        {
         RowBox[{"-", "5.1176`"}]},
        {"\<\"\"\>"},
        {"158.25`"},
        {
         RowBox[{"-", "6.4385`"}]}
       },
       GridBoxAlignment->{
        "Columns" -> {{Left}}, "ColumnsIndexed" -> {}, "Rows" -> {{Baseline}},
          "RowsIndexed" -> {}},
       GridBoxSpacings->{"Columns" -> {
           Offset[0.27999999999999997`], {
            Offset[0.5599999999999999]}, 
           Offset[0.27999999999999997`]}, "ColumnsIndexed" -> {}, 
         "Rows" -> {{
            Offset[0.2]}}, "RowsIndexed" -> {}}],
      Column], 
     TagBox[GridBox[{
        {"132.5`"},
        {
         RowBox[{"-", "45.695`"}]},
        {"\<\"\"\>"},
        {"141.25`"},
        {
         RowBox[{"-", "4.202`"}]},
        {"\<\"\"\>"},
        {"158.5`"},
        {
         RowBox[{"-", "6.4385`"}]}
       },
       GridBoxAlignment->{
        "Columns" -> {{Left}}, "ColumnsIndexed" -> {}, "Rows" -> {{Baseline}},
          "RowsIndexed" -> {}},
       GridBoxSpacings->{"Columns" -> {
           Offset[0.27999999999999997`], {
            Offset[0.5599999999999999]}, 
           Offset[0.27999999999999997`]}, "ColumnsIndexed" -> {}, 
         "Rows" -> {{
            Offset[0.2]}}, "RowsIndexed" -> {}}],
      Column], 
     TagBox[GridBox[{
        {"132.75`"},
        {
         RowBox[{"-", "44.1691`"}]},
        {"\<\"\"\>"},
        {"141.5`"},
        {
         RowBox[{"-", "3.5917`"}]},
        {"\<\"\"\>"},
        {"158.75`"},
        {
         RowBox[{"-", "5.523`"}]}
       },
       GridBoxAlignment->{
        "Columns" -> {{Left}}, "ColumnsIndexed" -> {}, "Rows" -> {{Baseline}},
          "RowsIndexed" -> {}},
       GridBoxSpacings->{"Columns" -> {
           Offset[0.27999999999999997`], {
            Offset[0.5599999999999999]}, 
           Offset[0.27999999999999997`]}, "ColumnsIndexed" -> {}, 
         "Rows" -> {{
            Offset[0.2]}}, "RowsIndexed" -> {}}],
      Column], 
     TagBox[GridBox[{
        {"133.`"},
        {
         RowBox[{"-", "42.6432`"}]},
        {"\<\"\"\>"},
        {"141.75`"},
        {
         RowBox[{"-", "4.8124`"}]},
        {"\<\"\"\>"},
        {"159.`"},
        {
         RowBox[{"-", "7.0489`"}]}
       },
       GridBoxAlignment->{
        "Columns" -> {{Left}}, "ColumnsIndexed" -> {}, "Rows" -> {{Baseline}},
          "RowsIndexed" -> {}},
       GridBoxSpacings->{"Columns" -> {
           Offset[0.27999999999999997`], {
            Offset[0.5599999999999999]}, 
           Offset[0.27999999999999997`]}, "ColumnsIndexed" -> {}, 
         "Rows" -> {{
            Offset[0.2]}}, "RowsIndexed" -> {}}],
      Column], 
     TagBox[GridBox[{
        {"133.25`"},
        {
         RowBox[{"-", "40.8122`"}]},
        {"\<\"\"\>"},
        {"142.`"},
        {
         RowBox[{"-", "4.5072`"}]},
        {"\<\"\"\>"},
        {"159.25`"},
        {
         RowBox[{"-", "7.3541`"}]}
       },
       GridBoxAlignment->{
        "Columns" -> {{Left}}, "ColumnsIndexed" -> {}, "Rows" -> {{Baseline}},
          "RowsIndexed" -> {}},
       GridBoxSpacings->{"Columns" -> {
           Offset[0.27999999999999997`], {
            Offset[0.5599999999999999]}, 
           Offset[0.27999999999999997`]}, "ColumnsIndexed" -> {}, 
         "Rows" -> {{
            Offset[0.2]}}, "RowsIndexed" -> {}}],
      Column], 
     TagBox[GridBox[{
        {"133.5`"},
        {
         RowBox[{"-", "42.0329`"}]},
        {"\<\"\"\>"},
        {"142.25`"},
        {
         RowBox[{"-", "2.6762`"}]},
        {"\<\"\"\>"},
        {"159.5`"},
        {
         RowBox[{"-", "5.523`"}]}
       },
       GridBoxAlignment->{
        "Columns" -> {{Left}}, "ColumnsIndexed" -> {}, "Rows" -> {{Baseline}},
          "RowsIndexed" -> {}},
       GridBoxSpacings->{"Columns" -> {
           Offset[0.27999999999999997`], {
            Offset[0.5599999999999999]}, 
           Offset[0.27999999999999997`]}, "ColumnsIndexed" -> {}, 
         "Rows" -> {{
            Offset[0.2]}}, "RowsIndexed" -> {}}],
      Column], 
     TagBox[GridBox[{
        {"133.75`"},
        {
         RowBox[{"-", "40.507`"}]},
        {"\<\"\"\>"},
        {"142.5`"},
        {
         RowBox[{"-", "1.4555`"}]},
        {"\<\"\"\>"},
        {"159.75`"},
        {
         RowBox[{"-", "5.523`"}]}
       },
       GridBoxAlignment->{
        "Columns" -> {{Left}}, "ColumnsIndexed" -> {}, "Rows" -> {{Baseline}},
          "RowsIndexed" -> {}},
       GridBoxSpacings->{"Columns" -> {
           Offset[0.27999999999999997`], {
            Offset[0.5599999999999999]}, 
           Offset[0.27999999999999997`]}, "ColumnsIndexed" -> {}, 
         "Rows" -> {{
            Offset[0.2]}}, "RowsIndexed" -> {}}],
      Column], 
     TagBox[GridBox[{
        {"134.`"},
        {
         RowBox[{"-", "42.3381`"}]},
        {"\<\"\"\>"},
        {"142.75`"},
        {
         RowBox[{"-", "2.9813`"}]},
        {"\<\"\"\>"},
        {"160.`"},
        {
         RowBox[{"-", "6.1334`"}]}
       },
       GridBoxAlignment->{
        "Columns" -> {{Left}}, "ColumnsIndexed" -> {}, "Rows" -> {{Baseline}},
          "RowsIndexed" -> {}},
       GridBoxSpacings->{"Columns" -> {
           Offset[0.27999999999999997`], {
            Offset[0.5599999999999999]}, 
           Offset[0.27999999999999997`]}, "ColumnsIndexed" -> {}, 
         "Rows" -> {{
            Offset[0.2]}}, "RowsIndexed" -> {}}],
      Column], 
     TagBox[GridBox[{
        {"134.25`"},
        {
         RowBox[{"-", "41.1174`"}]},
        {"\<\"\"\>"},
        {"143.`"},
        {
         RowBox[{"-", "3.8969`"}]},
        {"\<\"\"\>"},
        {"160.25`"},
        {
         RowBox[{"-", "4.9127`"}]}
       },
       GridBoxAlignment->{
        "Columns" -> {{Left}}, "ColumnsIndexed" -> {}, "Rows" -> {{Baseline}},
          "RowsIndexed" -> {}},
       GridBoxSpacings->{"Columns" -> {
           Offset[0.27999999999999997`], {
            Offset[0.5599999999999999]}, 
           Offset[0.27999999999999997`]}, "ColumnsIndexed" -> {}, 
         "Rows" -> {{
            Offset[0.2]}}, "RowsIndexed" -> {}}],
      Column], 
     TagBox[GridBox[{
        {"134.5`"},
        {
         RowBox[{"-", "39.2863`"}]},
        {"\<\"\"\>"},
        {"143.25`"},
        {
         RowBox[{"-", "4.202`"}]},
        {"\<\"\"\>"},
        {"160.5`"},
        {
         RowBox[{"-", "4.9127`"}]}
       },
       GridBoxAlignment->{
        "Columns" -> {{Left}}, "ColumnsIndexed" -> {}, "Rows" -> {{Baseline}},
          "RowsIndexed" -> {}},
       GridBoxSpacings->{"Columns" -> {
           Offset[0.27999999999999997`], {
            Offset[0.5599999999999999]}, 
           Offset[0.27999999999999997`]}, "ColumnsIndexed" -> {}, 
         "Rows" -> {{
            Offset[0.2]}}, "RowsIndexed" -> {}}],
      Column], 
     TagBox[GridBox[{
        {"134.75`"},
        {
         RowBox[{"-", "39.8966`"}]},
        {"\<\"\"\>"},
        {"143.5`"},
        {
         RowBox[{"-", "4.5072`"}]},
        {"\<\"\"\>"},
        {"160.75`"},
        {
         RowBox[{"-", "4.9127`"}]}
       },
       GridBoxAlignment->{
        "Columns" -> {{Left}}, "ColumnsIndexed" -> {}, "Rows" -> {{Baseline}},
          "RowsIndexed" -> {}},
       GridBoxSpacings->{"Columns" -> {
           Offset[0.27999999999999997`], {
            Offset[0.5599999999999999]}, 
           Offset[0.27999999999999997`]}, "ColumnsIndexed" -> {}, 
         "Rows" -> {{
            Offset[0.2]}}, "RowsIndexed" -> {}}],
      Column], 
     TagBox[GridBox[{
        {"135.`"},
        {
         RowBox[{"-", "38.9811`"}]},
        {"\<\"\"\>"},
        {"143.75`"},
        {
         RowBox[{"-", "2.9813`"}]},
        {"\<\"\"\>"},
        {"161.`"},
        {
         RowBox[{"-", "6.1334`"}]}
       },
       GridBoxAlignment->{
        "Columns" -> {{Left}}, "ColumnsIndexed" -> {}, "Rows" -> {{Baseline}},
          "RowsIndexed" -> {}},
       GridBoxSpacings->{"Columns" -> {
           Offset[0.27999999999999997`], {
            Offset[0.5599999999999999]}, 
           Offset[0.27999999999999997`]}, "ColumnsIndexed" -> {}, 
         "Rows" -> {{
            Offset[0.2]}}, "RowsIndexed" -> {}}],
      Column], 
     TagBox[GridBox[{
        {"135.25`"},
        {
         RowBox[{"-", "37.7604`"}]},
        {"\<\"\"\>"},
        {"144.`"},
        {
         RowBox[{"-", "2.371`"}]},
        {"\<\"\"\>"},
        {"161.25`"},
        {
         RowBox[{"-", "4.6075`"}]}
       },
       GridBoxAlignment->{
        "Columns" -> {{Left}}, "ColumnsIndexed" -> {}, "Rows" -> {{Baseline}},
          "RowsIndexed" -> {}},
       GridBoxSpacings->{"Columns" -> {
           Offset[0.27999999999999997`], {
            Offset[0.5599999999999999]}, 
           Offset[0.27999999999999997`]}, "ColumnsIndexed" -> {}, 
         "Rows" -> {{
            Offset[0.2]}}, "RowsIndexed" -> {}}],
      Column], 
     TagBox[GridBox[{
        {"135.5`"},
        {
         RowBox[{"-", "38.9811`"}]},
        {"\<\"\"\>"},
        {"144.25`"},
        {
         RowBox[{"-", "2.9813`"}]},
        {"\<\"\"\>"},
        {"161.5`"},
        {
         RowBox[{"-", "5.523`"}]}
       },
       GridBoxAlignment->{
        "Columns" -> {{Left}}, "ColumnsIndexed" -> {}, "Rows" -> {{Baseline}},
          "RowsIndexed" -> {}},
       GridBoxSpacings->{"Columns" -> {
           Offset[0.27999999999999997`], {
            Offset[0.5599999999999999]}, 
           Offset[0.27999999999999997`]}, "ColumnsIndexed" -> {}, 
         "Rows" -> {{
            Offset[0.2]}}, "RowsIndexed" -> {}}],
      Column], 
     TagBox[GridBox[{
        {"135.75`"},
        {
         RowBox[{"-", "38.9811`"}]},
        {"\<\"\"\>"},
        {"144.5`"},
        {
         RowBox[{"-", "2.371`"}]},
        {"\<\"\"\>"},
        {"161.75`"},
        {
         RowBox[{"-", "6.1334`"}]}
       },
       GridBoxAlignment->{
        "Columns" -> {{Left}}, "ColumnsIndexed" -> {}, "Rows" -> {{Baseline}},
          "RowsIndexed" -> {}},
       GridBoxSpacings->{"Columns" -> {
           Offset[0.27999999999999997`], {
            Offset[0.5599999999999999]}, 
           Offset[0.27999999999999997`]}, "ColumnsIndexed" -> {}, 
         "Rows" -> {{
            Offset[0.2]}}, "RowsIndexed" -> {}}],
      Column], 
     TagBox[GridBox[{
        {"136.`"},
        {
         RowBox[{"-", "39.2863`"}]},
        {"\<\"\"\>"},
        {"144.75`"},
        {
         RowBox[{"-", "4.8124`"}]},
        {"\<\"\"\>"},
        {"162.`"},
        {
         RowBox[{"-", "5.523`"}]}
       },
       GridBoxAlignment->{
        "Columns" -> {{Left}}, "ColumnsIndexed" -> {}, "Rows" -> {{Baseline}},
          "RowsIndexed" -> {}},
       GridBoxSpacings->{"Columns" -> {
           Offset[0.27999999999999997`], {
            Offset[0.5599999999999999]}, 
           Offset[0.27999999999999997`]}, "ColumnsIndexed" -> {}, 
         "Rows" -> {{
            Offset[0.2]}}, "RowsIndexed" -> {}}],
      Column], 
     TagBox[GridBox[{
        {"136.25`"},
        {
         RowBox[{"-", "36.5397`"}]},
        {"\<\"\"\>"},
        {"145.`"},
        {
         RowBox[{"-", "2.6762`"}]},
        {"\<\"\"\>"},
        {"162.25`"},
        {
         RowBox[{"-", "2.7764`"}]}
       },
       GridBoxAlignment->{
        "Columns" -> {{Left}}, "ColumnsIndexed" -> {}, "Rows" -> {{Baseline}},
          "RowsIndexed" -> {}},
       GridBoxSpacings->{"Columns" -> {
           Offset[0.27999999999999997`], {
            Offset[0.5599999999999999]}, 
           Offset[0.27999999999999997`]}, "ColumnsIndexed" -> {}, 
         "Rows" -> {{
            Offset[0.2]}}, "RowsIndexed" -> {}}],
      Column], 
     TagBox[GridBox[{
        {"136.5`"},
        {
         RowBox[{"-", "35.9294`"}]},
        {"\<\"\"\>"},
        {"145.25`"},
        {
         RowBox[{"-", "1.7606`"}]},
        {"\<\"\"\>"},
        {"162.5`"},
        {
         RowBox[{"-", "2.1661`"}]}
       },
       GridBoxAlignment->{
        "Columns" -> {{Left}}, "ColumnsIndexed" -> {}, "Rows" -> {{Baseline}},
          "RowsIndexed" -> {}},
       GridBoxSpacings->{"Columns" -> {
           Offset[0.27999999999999997`], {
            Offset[0.5599999999999999]}, 
           Offset[0.27999999999999997`]}, "ColumnsIndexed" -> {}, 
         "Rows" -> {{
            Offset[0.2]}}, "RowsIndexed" -> {}}],
      Column], 
     TagBox[GridBox[{
        {"136.75`"},
        {
         RowBox[{"-", "37.4552`"}]},
        {"\<\"\"\>"},
        {"145.5`"},
        {
         RowBox[{"-", "2.371`"}]},
        {"\<\"\"\>"},
        {"162.75`"},
        {
         RowBox[{"-", "4.6075`"}]}
       },
       GridBoxAlignment->{
        "Columns" -> {{Left}}, "ColumnsIndexed" -> {}, "Rows" -> {{Baseline}},
          "RowsIndexed" -> {}},
       GridBoxSpacings->{"Columns" -> {
           Offset[0.27999999999999997`], {
            Offset[0.5599999999999999]}, 
           Offset[0.27999999999999997`]}, "ColumnsIndexed" -> {}, 
         "Rows" -> {{
            Offset[0.2]}}, "RowsIndexed" -> {}}],
      Column], 
     TagBox[GridBox[{
        {"137.`"},
        {
         RowBox[{"-", "36.2345`"}]},
        {"\<\"\"\>"},
        {"145.75`"},
        {
         RowBox[{"-", "2.371`"}]},
        {"\<\"\"\>"},
        {"163.`"},
        {
         RowBox[{"-", "6.1334`"}]}
       },
       GridBoxAlignment->{
        "Columns" -> {{Left}}, "ColumnsIndexed" -> {}, "Rows" -> {{Baseline}},
          "RowsIndexed" -> {}},
       GridBoxSpacings->{"Columns" -> {
           Offset[0.27999999999999997`], {
            Offset[0.5599999999999999]}, 
           Offset[0.27999999999999997`]}, "ColumnsIndexed" -> {}, 
         "Rows" -> {{
            Offset[0.2]}}, "RowsIndexed" -> {}}],
      Column], 
     TagBox[GridBox[{
        {"137.25`"},
        {
         RowBox[{"-", "37.1501`"}]},
        {"\<\"\"\>"},
        {"146.`"},
        {
         RowBox[{"-", "3.2865`"}]},
        {"\<\"\"\>"},
        {"163.25`"},
        {
         RowBox[{"-", "5.8282`"}]}
       },
       GridBoxAlignment->{
        "Columns" -> {{Left}}, "ColumnsIndexed" -> {}, "Rows" -> {{Baseline}},
          "RowsIndexed" -> {}},
       GridBoxSpacings->{"Columns" -> {
           Offset[0.27999999999999997`], {
            Offset[0.5599999999999999]}, 
           Offset[0.27999999999999997`]}, "ColumnsIndexed" -> {}, 
         "Rows" -> {{
            Offset[0.2]}}, "RowsIndexed" -> {}}],
      Column], 
     TagBox[GridBox[{
        {"137.5`"},
        {
         RowBox[{"-", "35.319`"}]},
        {"\<\"\"\>"},
        {"146.25`"},
        {
         RowBox[{"-", "2.371`"}]},
        {"\<\"\"\>"},
        {"163.5`"},
        {
         RowBox[{"-", "4.6075`"}]}
       },
       GridBoxAlignment->{
        "Columns" -> {{Left}}, "ColumnsIndexed" -> {}, "Rows" -> {{Baseline}},
          "RowsIndexed" -> {}},
       GridBoxSpacings->{"Columns" -> {
           Offset[0.27999999999999997`], {
            Offset[0.5599999999999999]}, 
           Offset[0.27999999999999997`]}, "ColumnsIndexed" -> {}, 
         "Rows" -> {{
            Offset[0.2]}}, "RowsIndexed" -> {}}],
      Column], 
     TagBox[GridBox[{
        {"137.75`"},
        {
         RowBox[{"-", "35.6242`"}]},
        {"\<\"\"\>"},
        {"146.5`"},
        {
         RowBox[{"-", "2.9813`"}]},
        {"\<\"\"\>"},
        {"163.75`"},
        {
         RowBox[{"-", "5.8282`"}]}
       },
       GridBoxAlignment->{
        "Columns" -> {{Left}}, "ColumnsIndexed" -> {}, "Rows" -> {{Baseline}},
          "RowsIndexed" -> {}},
       GridBoxSpacings->{"Columns" -> {
           Offset[0.27999999999999997`], {
            Offset[0.5599999999999999]}, 
           Offset[0.27999999999999997`]}, "ColumnsIndexed" -> {}, 
         "Rows" -> {{
            Offset[0.2]}}, "RowsIndexed" -> {}}],
      Column], 
     TagBox[GridBox[{
        {"138.`"},
        {
         RowBox[{"-", "33.488`"}]},
        {"\<\"\"\>"},
        {"146.75`"},
        {
         RowBox[{"-", "3.5917`"}]},
        {"\<\"\"\>"},
        {"164.`"},
        {
         RowBox[{"-", "6.7437`"}]}
       },
       GridBoxAlignment->{
        "Columns" -> {{Left}}, "ColumnsIndexed" -> {}, "Rows" -> {{Baseline}},
          "RowsIndexed" -> {}},
       GridBoxSpacings->{"Columns" -> {
           Offset[0.27999999999999997`], {
            Offset[0.5599999999999999]}, 
           Offset[0.27999999999999997`]}, "ColumnsIndexed" -> {}, 
         "Rows" -> {{
            Offset[0.2]}}, "RowsIndexed" -> {}}],
      Column], 
     TagBox[GridBox[{
        {"138.25`"},
        {
         RowBox[{"-", "32.2673`"}]},
        {"\<\"\"\>"},
        {"147.`"},
        {
         RowBox[{"-", "1.7606`"}]},
        {"\<\"\"\>"},
        {"164.25`"},
        {
         RowBox[{"-", "5.523`"}]}
       },
       GridBoxAlignment->{
        "Columns" -> {{Left}}, "ColumnsIndexed" -> {}, "Rows" -> {{Baseline}},
          "RowsIndexed" -> {}},
       GridBoxSpacings->{"Columns" -> {
           Offset[0.27999999999999997`], {
            Offset[0.5599999999999999]}, 
           Offset[0.27999999999999997`]}, "ColumnsIndexed" -> {}, 
         "Rows" -> {{
            Offset[0.2]}}, "RowsIndexed" -> {}}],
      Column], 
     TagBox[GridBox[{
        {"138.5`"},
        {
         RowBox[{"-", "32.2673`"}]},
        {"\<\"\"\>"},
        {"147.25`"},
        {
         RowBox[{"-", "3.5917`"}]},
        {"\<\"\"\>"},
        {"164.5`"},
        {
         RowBox[{"-", "3.9971`"}]}
       },
       GridBoxAlignment->{
        "Columns" -> {{Left}}, "ColumnsIndexed" -> {}, "Rows" -> {{Baseline}},
          "RowsIndexed" -> {}},
       GridBoxSpacings->{"Columns" -> {
           Offset[0.27999999999999997`], {
            Offset[0.5599999999999999]}, 
           Offset[0.27999999999999997`]}, "ColumnsIndexed" -> {}, 
         "Rows" -> {{
            Offset[0.2]}}, "RowsIndexed" -> {}}],
      Column], 
     TagBox[GridBox[{
        {"138.75`"},
        {
         RowBox[{"-", "33.1828`"}]},
        {"\<\"\"\>"},
        {"147.5`"},
        {
         RowBox[{"-", "2.9813`"}]},
        {"\<\"\"\>"},
        {"164.75`"},
        {
         RowBox[{"-", "3.0816`"}]}
       },
       GridBoxAlignment->{
        "Columns" -> {{Left}}, "ColumnsIndexed" -> {}, "Rows" -> {{Baseline}},
          "RowsIndexed" -> {}},
       GridBoxSpacings->{"Columns" -> {
           Offset[0.27999999999999997`], {
            Offset[0.5599999999999999]}, 
           Offset[0.27999999999999997`]}, "ColumnsIndexed" -> {}, 
         "Rows" -> {{
            Offset[0.2]}}, "RowsIndexed" -> {}}],
      Column], 
     TagBox[GridBox[{
        {"139.`"},
        {
         RowBox[{"-", "33.488`"}]},
        {"\<\"\"\>"},
        {"147.75`"},
        {
         RowBox[{"-", "2.371`"}]},
        {"\<\"\"\>"},
        {"165.`"},
        {
         RowBox[{"-", "3.3868`"}]}
       },
       GridBoxAlignment->{
        "Columns" -> {{Left}}, "ColumnsIndexed" -> {}, "Rows" -> {{Baseline}},
          "RowsIndexed" -> {}},
       GridBoxSpacings->{"Columns" -> {
           Offset[0.27999999999999997`], {
            Offset[0.5599999999999999]}, 
           Offset[0.27999999999999997`]}, "ColumnsIndexed" -> {}, 
         "Rows" -> {{
            Offset[0.2]}}, "RowsIndexed" -> {}}],
      Column], 
     TagBox[GridBox[{
        {"139.25`"},
        {
         RowBox[{"-", "31.0465`"}]},
        {"\<\"\"\>"},
        {"148.`"},
        {
         RowBox[{"-", "2.0658`"}]},
        {"\<\"\"\>"},
        {"165.25`"},
        {
         RowBox[{"-", "3.692`"}]}
       },
       GridBoxAlignment->{
        "Columns" -> {{Left}}, "ColumnsIndexed" -> {}, "Rows" -> {{Baseline}},
          "RowsIndexed" -> {}},
       GridBoxSpacings->{"Columns" -> {
           Offset[0.27999999999999997`], {
            Offset[0.5599999999999999]}, 
           Offset[0.27999999999999997`]}, "ColumnsIndexed" -> {}, 
         "Rows" -> {{
            Offset[0.2]}}, "RowsIndexed" -> {}}],
      Column], 
     TagBox[GridBox[{
        {"139.5`"},
        {
         RowBox[{"-", "31.3517`"}]},
        {"\<\"\"\>"},
        {"148.25`"},
        {
         RowBox[{"-", "1.1503`"}]},
        {"\<\"\"\>"},
        {"165.5`"},
        {
         RowBox[{"-", "4.9127`"}]}
       },
       GridBoxAlignment->{
        "Columns" -> {{Left}}, "ColumnsIndexed" -> {}, "Rows" -> {{Baseline}},
          "RowsIndexed" -> {}},
       GridBoxSpacings->{"Columns" -> {
           Offset[0.27999999999999997`], {
            Offset[0.5599999999999999]}, 
           Offset[0.27999999999999997`]}, "ColumnsIndexed" -> {}, 
         "Rows" -> {{
            Offset[0.2]}}, "RowsIndexed" -> {}}],
      Column], 
     TagBox[GridBox[{
        {"139.75`"},
        {
         RowBox[{"-", "31.9621`"}]},
        {"\<\"\"\>"},
        {"148.5`"},
        {
         RowBox[{"-", "2.371`"}]},
        {"\<\"\"\>"},
        {"165.75`"},
        {
         RowBox[{"-", "4.6075`"}]}
       },
       GridBoxAlignment->{
        "Columns" -> {{Left}}, "ColumnsIndexed" -> {}, "Rows" -> {{Baseline}},
          "RowsIndexed" -> {}},
       GridBoxSpacings->{"Columns" -> {
           Offset[0.27999999999999997`], {
            Offset[0.5599999999999999]}, 
           Offset[0.27999999999999997`]}, "ColumnsIndexed" -> {}, 
         "Rows" -> {{
            Offset[0.2]}}, "RowsIndexed" -> {}}],
      Column], 
     TagBox[GridBox[{
        {"140.`"},
        {
         RowBox[{"-", "30.4362`"}]},
        {"\<\"\"\>"},
        {"148.75`"},
        {
         RowBox[{"-", "2.371`"}]},
        {"\<\"\"\>"},
        {"166.`"},
        {
         RowBox[{"-", "2.4713`"}]}
       },
       GridBoxAlignment->{
        "Columns" -> {{Left}}, "ColumnsIndexed" -> {}, "Rows" -> {{Baseline}},
          "RowsIndexed" -> {}},
       GridBoxSpacings->{"Columns" -> {
           Offset[0.27999999999999997`], {
            Offset[0.5599999999999999]}, 
           Offset[0.27999999999999997`]}, "ColumnsIndexed" -> {}, 
         "Rows" -> {{
            Offset[0.2]}}, "RowsIndexed" -> {}}],
      Column], 
     TagBox[GridBox[{
        {"140.25`"},
        {
         RowBox[{"-", "30.131`"}]},
        {"\<\"\"\>"},
        {"149.`"},
        {
         RowBox[{"-", "2.371`"}]},
        {"\<\"\"\>"},
        {"166.25`"},
        {
         RowBox[{"-", "3.0816`"}]}
       },
       GridBoxAlignment->{
        "Columns" -> {{Left}}, "ColumnsIndexed" -> {}, "Rows" -> {{Baseline}},
          "RowsIndexed" -> {}},
       GridBoxSpacings->{"Columns" -> {
           Offset[0.27999999999999997`], {
            Offset[0.5599999999999999]}, 
           Offset[0.27999999999999997`]}, "ColumnsIndexed" -> {}, 
         "Rows" -> {{
            Offset[0.2]}}, "RowsIndexed" -> {}}],
      Column], 
     TagBox[GridBox[{
        {"140.5`"},
        {
         RowBox[{"-", "29.2155`"}]},
        {"\<\"\"\>"},
        {"149.25`"},
        {
         RowBox[{"-", "1.7606`"}]},
        {"\<\"\"\>"},
        {"166.5`"},
        {
         RowBox[{"-", "3.692`"}]}
       },
       GridBoxAlignment->{
        "Columns" -> {{Left}}, "ColumnsIndexed" -> {}, "Rows" -> {{Baseline}},
          "RowsIndexed" -> {}},
       GridBoxSpacings->{"Columns" -> {
           Offset[0.27999999999999997`], {
            Offset[0.5599999999999999]}, 
           Offset[0.27999999999999997`]}, "ColumnsIndexed" -> {}, 
         "Rows" -> {{
            Offset[0.2]}}, "RowsIndexed" -> {}}],
      Column], 
     TagBox[GridBox[{
        {"140.75`"},
        {
         RowBox[{"-", "30.131`"}]},
        {"\<\"\"\>"},
        {"149.5`"},
        {
         RowBox[{"-", "2.0658`"}]},
        {"\<\"\"\>"},
        {"166.75`"},
        {
         RowBox[{"-", "4.6075`"}]}
       },
       GridBoxAlignment->{
        "Columns" -> {{Left}}, "ColumnsIndexed" -> {}, "Rows" -> {{Baseline}},
          "RowsIndexed" -> {}},
       GridBoxSpacings->{"Columns" -> {
           Offset[0.27999999999999997`], {
            Offset[0.5599999999999999]}, 
           Offset[0.27999999999999997`]}, "ColumnsIndexed" -> {}, 
         "Rows" -> {{
            Offset[0.2]}}, "RowsIndexed" -> {}}],
      Column], 
     TagBox[GridBox[{
        {"141.`"},
        {
         RowBox[{"-", "29.2155`"}]},
        {"\<\"\"\>"},
        {"149.75`"},
        {
         RowBox[{"-", "2.9813`"}]},
        {"\<\"\"\>"},
        {"167.`"},
        {
         RowBox[{"-", "4.9127`"}]}
       },
       GridBoxAlignment->{
        "Columns" -> {{Left}}, "ColumnsIndexed" -> {}, "Rows" -> {{Baseline}},
          "RowsIndexed" -> {}},
       GridBoxSpacings->{"Columns" -> {
           Offset[0.27999999999999997`], {
            Offset[0.5599999999999999]}, 
           Offset[0.27999999999999997`]}, "ColumnsIndexed" -> {}, 
         "Rows" -> {{
            Offset[0.2]}}, "RowsIndexed" -> {}}],
      Column], 
     TagBox[GridBox[{
        {"141.25`"},
        {
         RowBox[{"-", "27.9948`"}]},
        {"\<\"\"\>"},
        {"150.`"},
        {
         RowBox[{"-", "2.0658`"}]},
        {"\<\"\"\>"},
        {"167.25`"},
        {
         RowBox[{"-", "5.2178`"}]}
       },
       GridBoxAlignment->{
        "Columns" -> {{Left}}, "ColumnsIndexed" -> {}, "Rows" -> {{Baseline}},
          "RowsIndexed" -> {}},
       GridBoxSpacings->{"Columns" -> {
           Offset[0.27999999999999997`], {
            Offset[0.5599999999999999]}, 
           Offset[0.27999999999999997`]}, "ColumnsIndexed" -> {}, 
         "Rows" -> {{
            Offset[0.2]}}, "RowsIndexed" -> {}}],
      Column], 
     TagBox[GridBox[{
        {"141.5`"},
        {
         RowBox[{"-", "27.6896`"}]},
        {"\<\"\"\>"},
        {"150.25`"},
        {
         RowBox[{"-", "0.8451`"}]},
        {"\<\"\"\>"},
        {"167.5`"},
        {
         RowBox[{"-", "4.3023`"}]}
       },
       GridBoxAlignment->{
        "Columns" -> {{Left}}, "ColumnsIndexed" -> {}, "Rows" -> {{Baseline}},
          "RowsIndexed" -> {}},
       GridBoxSpacings->{"Columns" -> {
           Offset[0.27999999999999997`], {
            Offset[0.5599999999999999]}, 
           Offset[0.27999999999999997`]}, "ColumnsIndexed" -> {}, 
         "Rows" -> {{
            Offset[0.2]}}, "RowsIndexed" -> {}}],
      Column], 
     TagBox[GridBox[{
        {"141.75`"},
        {
         RowBox[{"-", "28.9103`"}]},
        {"\<\"\"\>"},
        {"150.5`"},
        {
         RowBox[{"-", "0.5399`"}]},
        {"\<\"\"\>"},
        {"167.75`"},
        {
         RowBox[{"-", "4.3023`"}]}
       },
       GridBoxAlignment->{
        "Columns" -> {{Left}}, "ColumnsIndexed" -> {}, "Rows" -> {{Baseline}},
          "RowsIndexed" -> {}},
       GridBoxSpacings->{"Columns" -> {
           Offset[0.27999999999999997`], {
            Offset[0.5599999999999999]}, 
           Offset[0.27999999999999997`]}, "ColumnsIndexed" -> {}, 
         "Rows" -> {{
            Offset[0.2]}}, "RowsIndexed" -> {}}],
      Column], 
     TagBox[GridBox[{
        {"142.`"},
        {
         RowBox[{"-", "28.3`"}]},
        {"\<\"\"\>"},
        {"150.75`"},
        {
         RowBox[{"-", "1.7606`"}]},
        {"\<\"\"\>"},
        {"168.`"},
        {
         RowBox[{"-", "4.3023`"}]}
       },
       GridBoxAlignment->{
        "Columns" -> {{Left}}, "ColumnsIndexed" -> {}, "Rows" -> {{Baseline}},
          "RowsIndexed" -> {}},
       GridBoxSpacings->{"Columns" -> {
           Offset[0.27999999999999997`], {
            Offset[0.5599999999999999]}, 
           Offset[0.27999999999999997`]}, "ColumnsIndexed" -> {}, 
         "Rows" -> {{
            Offset[0.2]}}, "RowsIndexed" -> {}}],
      Column], 
     TagBox[GridBox[{
        {"142.25`"},
        {
         RowBox[{"-", "27.0793`"}]},
        {"\<\"\"\>"},
        {"151.`"},
        {
         RowBox[{"-", "3.2865`"}]},
        {"\<\"\"\>"},
        {"168.25`"},
        {
         RowBox[{"-", "6.1334`"}]}
       },
       GridBoxAlignment->{
        "Columns" -> {{Left}}, "ColumnsIndexed" -> {}, "Rows" -> {{Baseline}},
          "RowsIndexed" -> {}},
       GridBoxSpacings->{"Columns" -> {
           Offset[0.27999999999999997`], {
            Offset[0.5599999999999999]}, 
           Offset[0.27999999999999997`]}, "ColumnsIndexed" -> {}, 
         "Rows" -> {{
            Offset[0.2]}}, "RowsIndexed" -> {}}],
      Column], 
     TagBox[GridBox[{
        {"142.5`"},
        {
         RowBox[{"-", "24.3327`"}]},
        {"\<\"\"\>"},
        {"151.25`"},
        {
         RowBox[{"-", "1.4555`"}]},
        {"\<\"\"\>"},
        {"168.5`"},
        {
         RowBox[{"-", "6.4385`"}]}
       },
       GridBoxAlignment->{
        "Columns" -> {{Left}}, "ColumnsIndexed" -> {}, "Rows" -> {{Baseline}},
          "RowsIndexed" -> {}},
       GridBoxSpacings->{"Columns" -> {
           Offset[0.27999999999999997`], {
            Offset[0.5599999999999999]}, 
           Offset[0.27999999999999997`]}, "ColumnsIndexed" -> {}, 
         "Rows" -> {{
            Offset[0.2]}}, "RowsIndexed" -> {}}],
      Column], 
     TagBox[GridBox[{
        {"142.75`"},
        {
         RowBox[{"-", "24.6379`"}]},
        {"\<\"\"\>"},
        {"151.5`"},
        {
         RowBox[{"-", "1.4555`"}]},
        {"\<\"\"\>"},
        {"168.75`"},
        {
         RowBox[{"-", "5.8282`"}]}
       },
       GridBoxAlignment->{
        "Columns" -> {{Left}}, "ColumnsIndexed" -> {}, "Rows" -> {{Baseline}},
          "RowsIndexed" -> {}},
       GridBoxSpacings->{"Columns" -> {
           Offset[0.27999999999999997`], {
            Offset[0.5599999999999999]}, 
           Offset[0.27999999999999997`]}, "ColumnsIndexed" -> {}, 
         "Rows" -> {{
            Offset[0.2]}}, "RowsIndexed" -> {}}],
      Column], 
     TagBox[GridBox[{
        {"143.`"},
        {
         RowBox[{"-", "26.7741`"}]},
        {"\<\"\"\>"},
        {"151.75`"},
        {
         RowBox[{"-", "0.8451`"}]},
        {"\<\"\"\>"},
        {"169.`"},
        {
         RowBox[{"-", "5.2178`"}]}
       },
       GridBoxAlignment->{
        "Columns" -> {{Left}}, "ColumnsIndexed" -> {}, "Rows" -> {{Baseline}},
          "RowsIndexed" -> {}},
       GridBoxSpacings->{"Columns" -> {
           Offset[0.27999999999999997`], {
            Offset[0.5599999999999999]}, 
           Offset[0.27999999999999997`]}, "ColumnsIndexed" -> {}, 
         "Rows" -> {{
            Offset[0.2]}}, "RowsIndexed" -> {}}],
      Column], 
     TagBox[GridBox[{
        {"143.25`"},
        {
         RowBox[{"-", "25.8586`"}]},
        {"\<\"\"\>"},
        {"152.`"},
        {
         RowBox[{"-", "1.4555`"}]},
        {"\<\"\"\>"},
        {"169.25`"},
        {
         RowBox[{"-", "5.2178`"}]}
       },
       GridBoxAlignment->{
        "Columns" -> {{Left}}, "ColumnsIndexed" -> {}, "Rows" -> {{Baseline}},
          "RowsIndexed" -> {}},
       GridBoxSpacings->{"Columns" -> {
           Offset[0.27999999999999997`], {
            Offset[0.5599999999999999]}, 
           Offset[0.27999999999999997`]}, "ColumnsIndexed" -> {}, 
         "Rows" -> {{
            Offset[0.2]}}, "RowsIndexed" -> {}}],
      Column], 
     TagBox[GridBox[{
        {"143.5`"},
        {
         RowBox[{"-", "25.8586`"}]},
        {"\<\"\"\>"},
        {"152.25`"},
        {
         RowBox[{"-", "2.6762`"}]},
        {"\<\"\"\>"},
        {"169.5`"},
        {
         RowBox[{"-", "3.692`"}]}
       },
       GridBoxAlignment->{
        "Columns" -> {{Left}}, "ColumnsIndexed" -> {}, "Rows" -> {{Baseline}},
          "RowsIndexed" -> {}},
       GridBoxSpacings->{"Columns" -> {
           Offset[0.27999999999999997`], {
            Offset[0.5599999999999999]}, 
           Offset[0.27999999999999997`]}, "ColumnsIndexed" -> {}, 
         "Rows" -> {{
            Offset[0.2]}}, "RowsIndexed" -> {}}],
      Column], 
     TagBox[GridBox[{
        {"143.75`"},
        {
         RowBox[{"-", "24.6379`"}]},
        {"\<\"\"\>"},
        {"152.5`"},
        {
         RowBox[{"-", "2.0658`"}]},
        {"\<\"\"\>"},
        {"169.75`"},
        {
         RowBox[{"-", "4.9127`"}]}
       },
       GridBoxAlignment->{
        "Columns" -> {{Left}}, "ColumnsIndexed" -> {}, "Rows" -> {{Baseline}},
          "RowsIndexed" -> {}},
       GridBoxSpacings->{"Columns" -> {
           Offset[0.27999999999999997`], {
            Offset[0.5599999999999999]}, 
           Offset[0.27999999999999997`]}, "ColumnsIndexed" -> {}, 
         "Rows" -> {{
            Offset[0.2]}}, "RowsIndexed" -> {}}],
      Column], 
     TagBox[GridBox[{
        {"144.`"},
        {
         RowBox[{"-", "26.1637`"}]},
        {"\<\"\"\>"},
        {"152.75`"},
        {
         RowBox[{"-", "1.1503`"}]},
        {"\<\"\"\>"},
        {"170.`"},
        {
         RowBox[{"-", "6.4385`"}]}
       },
       GridBoxAlignment->{
        "Columns" -> {{Left}}, "ColumnsIndexed" -> {}, "Rows" -> {{Baseline}},
          "RowsIndexed" -> {}},
       GridBoxSpacings->{"Columns" -> {
           Offset[0.27999999999999997`], {
            Offset[0.5599999999999999]}, 
           Offset[0.27999999999999997`]}, "ColumnsIndexed" -> {}, 
         "Rows" -> {{
            Offset[0.2]}}, "RowsIndexed" -> {}}],
      Column], 
     TagBox[GridBox[{
        {"144.25`"},
        {
         RowBox[{"-", "26.4689`"}]},
        {"\<\"\"\>"},
        {"153.`"},
        {
         RowBox[{"-", "2.0658`"}]},
        {"\<\"\"\>"},
        {"170.25`"},
        {
         RowBox[{"-", "6.7437`"}]}
       },
       GridBoxAlignment->{
        "Columns" -> {{Left}}, "ColumnsIndexed" -> {}, "Rows" -> {{Baseline}},
          "RowsIndexed" -> {}},
       GridBoxSpacings->{"Columns" -> {
           Offset[0.27999999999999997`], {
            Offset[0.5599999999999999]}, 
           Offset[0.27999999999999997`]}, "ColumnsIndexed" -> {}, 
         "Rows" -> {{
            Offset[0.2]}}, "RowsIndexed" -> {}}],
      Column], 
     TagBox[GridBox[{
        {"144.5`"},
        {
         RowBox[{"-", "27.9948`"}]},
        {"\<\"\"\>"},
        {"153.25`"},
        {
         RowBox[{"-", "2.9813`"}]},
        {"\<\"\"\>"},
        {"170.5`"},
        {
         RowBox[{"-", "5.2178`"}]}
       },
       GridBoxAlignment->{
        "Columns" -> {{Left}}, "ColumnsIndexed" -> {}, "Rows" -> {{Baseline}},
          "RowsIndexed" -> {}},
       GridBoxSpacings->{"Columns" -> {
           Offset[0.27999999999999997`], {
            Offset[0.5599999999999999]}, 
           Offset[0.27999999999999997`]}, "ColumnsIndexed" -> {}, 
         "Rows" -> {{
            Offset[0.2]}}, "RowsIndexed" -> {}}],
      Column], 
     TagBox[GridBox[{
        {"144.75`"},
        {
         RowBox[{"-", "26.4689`"}]},
        {"\<\"\"\>"},
        {"153.5`"},
        {
         RowBox[{"-", "2.6762`"}]},
        {"\<\"\"\>"},
        {"170.75`"},
        {
         RowBox[{"-", "2.7764`"}]}
       },
       GridBoxAlignment->{
        "Columns" -> {{Left}}, "ColumnsIndexed" -> {}, "Rows" -> {{Baseline}},
          "RowsIndexed" -> {}},
       GridBoxSpacings->{"Columns" -> {
           Offset[0.27999999999999997`], {
            Offset[0.5599999999999999]}, 
           Offset[0.27999999999999997`]}, "ColumnsIndexed" -> {}, 
         "Rows" -> {{
            Offset[0.2]}}, "RowsIndexed" -> {}}],
      Column], 
     TagBox[GridBox[{
        {"145.`"},
        {
         RowBox[{"-", "24.3327`"}]},
        {"\<\"\"\>"},
        {"153.75`"},
        {
         RowBox[{"-", "2.9813`"}]},
        {"\<\"\"\>"},
        {"171.`"},
        {
         RowBox[{"-", "4.3023`"}]}
       },
       GridBoxAlignment->{
        "Columns" -> {{Left}}, "ColumnsIndexed" -> {}, "Rows" -> {{Baseline}},
          "RowsIndexed" -> {}},
       GridBoxSpacings->{"Columns" -> {
           Offset[0.27999999999999997`], {
            Offset[0.5599999999999999]}, 
           Offset[0.27999999999999997`]}, "ColumnsIndexed" -> {}, 
         "Rows" -> {{
            Offset[0.2]}}, "RowsIndexed" -> {}}],
      Column], 
     TagBox[GridBox[{
        {"145.25`"},
        {
         RowBox[{"-", "23.4172`"}]},
        {"\<\"\"\>"},
        {"154.`"},
        {
         RowBox[{"-", "1.1503`"}]},
        {"\<\"\"\>"},
        {"171.25`"},
        {
         RowBox[{"-", "4.6075`"}]}
       },
       GridBoxAlignment->{
        "Columns" -> {{Left}}, "ColumnsIndexed" -> {}, "Rows" -> {{Baseline}},
          "RowsIndexed" -> {}},
       GridBoxSpacings->{"Columns" -> {
           Offset[0.27999999999999997`], {
            Offset[0.5599999999999999]}, 
           Offset[0.27999999999999997`]}, "ColumnsIndexed" -> {}, 
         "Rows" -> {{
            Offset[0.2]}}, "RowsIndexed" -> {}}],
      Column], 
     TagBox[GridBox[{
        {"145.5`"},
        {
         RowBox[{"-", "21.5861`"}]},
        {"\<\"\"\>"},
        {"154.25`"},
        {
         RowBox[{"-", "1.7606`"}]},
        {"\<\"\"\>"},
        {"171.5`"},
        {
         RowBox[{"-", "5.523`"}]}
       },
       GridBoxAlignment->{
        "Columns" -> {{Left}}, "ColumnsIndexed" -> {}, "Rows" -> {{Baseline}},
          "RowsIndexed" -> {}},
       GridBoxSpacings->{"Columns" -> {
           Offset[0.27999999999999997`], {
            Offset[0.5599999999999999]}, 
           Offset[0.27999999999999997`]}, "ColumnsIndexed" -> {}, 
         "Rows" -> {{
            Offset[0.2]}}, "RowsIndexed" -> {}}],
      Column], 
     TagBox[GridBox[{
        {"145.75`"},
        {
         RowBox[{"-", "23.4172`"}]},
        {"\<\"\"\>"},
        {"154.5`"},
        {"0.0704`"},
        {"\<\"\"\>"},
        {"171.75`"},
        {
         RowBox[{"-", "5.8282`"}]}
       },
       GridBoxAlignment->{
        "Columns" -> {{Left}}, "ColumnsIndexed" -> {}, "Rows" -> {{Baseline}},
          "RowsIndexed" -> {}},
       GridBoxSpacings->{"Columns" -> {
           Offset[0.27999999999999997`], {
            Offset[0.5599999999999999]}, 
           Offset[0.27999999999999997`]}, "ColumnsIndexed" -> {}, 
         "Rows" -> {{
            Offset[0.2]}}, "RowsIndexed" -> {}}],
      Column], 
     TagBox[GridBox[{
        {"146.`"},
        {
         RowBox[{"-", "23.112`"}]},
        {"\<\"\"\>"},
        {"154.75`"},
        {
         RowBox[{"-", "0.5399`"}]},
        {"\<\"\"\>"},
        {"172.`"},
        {
         RowBox[{"-", "4.9127`"}]}
       },
       GridBoxAlignment->{
        "Columns" -> {{Left}}, "ColumnsIndexed" -> {}, "Rows" -> {{Baseline}},
          "RowsIndexed" -> {}},
       GridBoxSpacings->{"Columns" -> {
           Offset[0.27999999999999997`], {
            Offset[0.5599999999999999]}, 
           Offset[0.27999999999999997`]}, "ColumnsIndexed" -> {}, 
         "Rows" -> {{
            Offset[0.2]}}, "RowsIndexed" -> {}}],
      Column], 
     TagBox[GridBox[{
        {"146.25`"},
        {
         RowBox[{"-", "23.112`"}]},
        {"\<\"\"\>"},
        {"155.`"},
        {
         RowBox[{"-", "2.371`"}]},
        {"\<\"\"\>"},
        {"172.25`"},
        {
         RowBox[{"-", "5.8282`"}]}
       },
       GridBoxAlignment->{
        "Columns" -> {{Left}}, "ColumnsIndexed" -> {}, "Rows" -> {{Baseline}},
          "RowsIndexed" -> {}},
       GridBoxSpacings->{"Columns" -> {
           Offset[0.27999999999999997`], {
            Offset[0.5599999999999999]}, 
           Offset[0.27999999999999997`]}, "ColumnsIndexed" -> {}, 
         "Rows" -> {{
            Offset[0.2]}}, "RowsIndexed" -> {}}],
      Column], 
     TagBox[GridBox[{
        {"146.5`"},
        {
         RowBox[{"-", "23.112`"}]},
        {"\<\"\"\>"},
        {"155.25`"},
        {"0.0704`"},
        {"\<\"\"\>"},
        {"172.5`"},
        {
         RowBox[{"-", "4.3023`"}]}
       },
       GridBoxAlignment->{
        "Columns" -> {{Left}}, "ColumnsIndexed" -> {}, "Rows" -> {{Baseline}},
          "RowsIndexed" -> {}},
       GridBoxSpacings->{"Columns" -> {
           Offset[0.27999999999999997`], {
            Offset[0.5599999999999999]}, 
           Offset[0.27999999999999997`]}, "ColumnsIndexed" -> {}, 
         "Rows" -> {{
            Offset[0.2]}}, "RowsIndexed" -> {}}],
      Column], 
     TagBox[GridBox[{
        {"146.75`"},
        {
         RowBox[{"-", "23.7223`"}]},
        {"\<\"\"\>"},
        {"155.5`"},
        {"1.2911`"},
        {"\<\"\"\>"},
        {"172.75`"},
        {
         RowBox[{"-", "5.2178`"}]}
       },
       GridBoxAlignment->{
        "Columns" -> {{Left}}, "ColumnsIndexed" -> {}, "Rows" -> {{Baseline}},
          "RowsIndexed" -> {}},
       GridBoxSpacings->{"Columns" -> {
           Offset[0.27999999999999997`], {
            Offset[0.5599999999999999]}, 
           Offset[0.27999999999999997`]}, "ColumnsIndexed" -> {}, 
         "Rows" -> {{
            Offset[0.2]}}, "RowsIndexed" -> {}}],
      Column], 
     TagBox[GridBox[{
        {"147.`"},
        {
         RowBox[{"-", "24.0275`"}]},
        {"\<\"\"\>"},
        {"155.75`"},
        {"1.2911`"},
        {"\<\"\"\>"},
        {"173.`"},
        {
         RowBox[{"-", "4.6075`"}]}
       },
       GridBoxAlignment->{
        "Columns" -> {{Left}}, "ColumnsIndexed" -> {}, "Rows" -> {{Baseline}},
          "RowsIndexed" -> {}},
       GridBoxSpacings->{"Columns" -> {
           Offset[0.27999999999999997`], {
            Offset[0.5599999999999999]}, 
           Offset[0.27999999999999997`]}, "ColumnsIndexed" -> {}, 
         "Rows" -> {{
            Offset[0.2]}}, "RowsIndexed" -> {}}],
      Column], 
     TagBox[GridBox[{
        {"147.25`"},
        {
         RowBox[{"-", "24.6379`"}]},
        {"\<\"\"\>"},
        {"156.`"},
        {
         RowBox[{"-", "0.5399`"}]},
        {"\<\"\"\>"},
        {"173.25`"},
        {
         RowBox[{"-", "5.2178`"}]}
       },
       GridBoxAlignment->{
        "Columns" -> {{Left}}, "ColumnsIndexed" -> {}, "Rows" -> {{Baseline}},
          "RowsIndexed" -> {}},
       GridBoxSpacings->{"Columns" -> {
           Offset[0.27999999999999997`], {
            Offset[0.5599999999999999]}, 
           Offset[0.27999999999999997`]}, "ColumnsIndexed" -> {}, 
         "Rows" -> {{
            Offset[0.2]}}, "RowsIndexed" -> {}}],
      Column], 
     TagBox[GridBox[{
        {"147.5`"},
        {
         RowBox[{"-", "23.7223`"}]},
        {"\<\"\"\>"},
        {"156.25`"},
        {
         RowBox[{"-", "0.8451`"}]},
        {"\<\"\"\>"},
        {"173.5`"},
        {
         RowBox[{"-", "6.1334`"}]}
       },
       GridBoxAlignment->{
        "Columns" -> {{Left}}, "ColumnsIndexed" -> {}, "Rows" -> {{Baseline}},
          "RowsIndexed" -> {}},
       GridBoxSpacings->{"Columns" -> {
           Offset[0.27999999999999997`], {
            Offset[0.5599999999999999]}, 
           Offset[0.27999999999999997`]}, "ColumnsIndexed" -> {}, 
         "Rows" -> {{
            Offset[0.2]}}, "RowsIndexed" -> {}}],
      Column], 
     TagBox[GridBox[{
        {"147.75`"},
        {
         RowBox[{"-", "23.112`"}]},
        {"\<\"\"\>"},
        {"156.5`"},
        {
         RowBox[{"-", "1.1503`"}]},
        {"\<\"\"\>"},
        {"173.75`"},
        {
         RowBox[{"-", "4.9127`"}]}
       },
       GridBoxAlignment->{
        "Columns" -> {{Left}}, "ColumnsIndexed" -> {}, "Rows" -> {{Baseline}},
          "RowsIndexed" -> {}},
       GridBoxSpacings->{"Columns" -> {
           Offset[0.27999999999999997`], {
            Offset[0.5599999999999999]}, 
           Offset[0.27999999999999997`]}, "ColumnsIndexed" -> {}, 
         "Rows" -> {{
            Offset[0.2]}}, "RowsIndexed" -> {}}],
      Column], 
     TagBox[GridBox[{
        {"148.`"},
        {
         RowBox[{"-", "21.5861`"}]},
        {"\<\"\"\>"},
        {"156.75`"},
        {
         RowBox[{"-", "1.1503`"}]},
        {"\<\"\"\>"},
        {"174.`"},
        {
         RowBox[{"-", "5.2178`"}]}
       },
       GridBoxAlignment->{
        "Columns" -> {{Left}}, "ColumnsIndexed" -> {}, "Rows" -> {{Baseline}},
          "RowsIndexed" -> {}},
       GridBoxSpacings->{"Columns" -> {
           Offset[0.27999999999999997`], {
            Offset[0.5599999999999999]}, 
           Offset[0.27999999999999997`]}, "ColumnsIndexed" -> {}, 
         "Rows" -> {{
            Offset[0.2]}}, "RowsIndexed" -> {}}],
      Column], 
     TagBox[GridBox[{
        {"148.25`"},
        {
         RowBox[{"-", "21.5861`"}]},
        {"\<\"\"\>"},
        {"157.`"},
        {"0.6808`"},
        {"\<\"\"\>"},
        {"174.25`"},
        {
         RowBox[{"-", "5.8282`"}]}
       },
       GridBoxAlignment->{
        "Columns" -> {{Left}}, "ColumnsIndexed" -> {}, "Rows" -> {{Baseline}},
          "RowsIndexed" -> {}},
       GridBoxSpacings->{"Columns" -> {
           Offset[0.27999999999999997`], {
            Offset[0.5599999999999999]}, 
           Offset[0.27999999999999997`]}, "ColumnsIndexed" -> {}, 
         "Rows" -> {{
            Offset[0.2]}}, "RowsIndexed" -> {}}],
      Column], 
     TagBox[GridBox[{
        {"148.5`"},
        {
         RowBox[{"-", "20.0602`"}]},
        {"\<\"\"\>"},
        {"157.25`"},
        {"0.0704`"},
        {"\<\"\"\>"},
        {"174.5`"},
        {
         RowBox[{"-", "5.8282`"}]}
       },
       GridBoxAlignment->{
        "Columns" -> {{Left}}, "ColumnsIndexed" -> {}, "Rows" -> {{Baseline}},
          "RowsIndexed" -> {}},
       GridBoxSpacings->{"Columns" -> {
           Offset[0.27999999999999997`], {
            Offset[0.5599999999999999]}, 
           Offset[0.27999999999999997`]}, "ColumnsIndexed" -> {}, 
         "Rows" -> {{
            Offset[0.2]}}, "RowsIndexed" -> {}}],
      Column], 
     TagBox[GridBox[{
        {"148.75`"},
        {
         RowBox[{"-", "18.5343`"}]},
        {"\<\"\"\>"},
        {"157.5`"},
        {"0.986`"},
        {"\<\"\"\>"},
        {"174.75`"},
        {
         RowBox[{"-", "5.8282`"}]}
       },
       GridBoxAlignment->{
        "Columns" -> {{Left}}, "ColumnsIndexed" -> {}, "Rows" -> {{Baseline}},
          "RowsIndexed" -> {}},
       GridBoxSpacings->{"Columns" -> {
           Offset[0.27999999999999997`], {
            Offset[0.5599999999999999]}, 
           Offset[0.27999999999999997`]}, "ColumnsIndexed" -> {}, 
         "Rows" -> {{
            Offset[0.2]}}, "RowsIndexed" -> {}}],
      Column], 
     TagBox[GridBox[{
        {"149.`"},
        {
         RowBox[{"-", "19.755`"}]},
        {"\<\"\"\>"},
        {"157.75`"},
        {"0.986`"},
        {"\<\"\"\>"},
        {"175.`"},
        {
         RowBox[{"-", "6.4385`"}]}
       },
       GridBoxAlignment->{
        "Columns" -> {{Left}}, "ColumnsIndexed" -> {}, "Rows" -> {{Baseline}},
          "RowsIndexed" -> {}},
       GridBoxSpacings->{"Columns" -> {
           Offset[0.27999999999999997`], {
            Offset[0.5599999999999999]}, 
           Offset[0.27999999999999997`]}, "ColumnsIndexed" -> {}, 
         "Rows" -> {{
            Offset[0.2]}}, "RowsIndexed" -> {}}],
      Column], 
     TagBox[GridBox[{
        {"149.25`"},
        {
         RowBox[{"-", "20.3654`"}]},
        {"\<\"\"\>"},
        {"158.`"},
        {"1.9015`"},
        {"\<\"\"\>"},
        {"175.25`"},
        {
         RowBox[{"-", "6.1334`"}]}
       },
       GridBoxAlignment->{
        "Columns" -> {{Left}}, "ColumnsIndexed" -> {}, "Rows" -> {{Baseline}},
          "RowsIndexed" -> {}},
       GridBoxSpacings->{"Columns" -> {
           Offset[0.27999999999999997`], {
            Offset[0.5599999999999999]}, 
           Offset[0.27999999999999997`]}, "ColumnsIndexed" -> {}, 
         "Rows" -> {{
            Offset[0.2]}}, "RowsIndexed" -> {}}],
      Column], 
     TagBox[GridBox[{
        {"149.5`"},
        {
         RowBox[{"-", "18.8395`"}]},
        {"\<\"\"\>"},
        {"158.25`"},
        {"0.0704`"},
        {"\<\"\"\>"},
        {"175.5`"},
        {
         RowBox[{"-", "4.9127`"}]}
       },
       GridBoxAlignment->{
        "Columns" -> {{Left}}, "ColumnsIndexed" -> {}, "Rows" -> {{Baseline}},
          "RowsIndexed" -> {}},
       GridBoxSpacings->{"Columns" -> {
           Offset[0.27999999999999997`], {
            Offset[0.5599999999999999]}, 
           Offset[0.27999999999999997`]}, "ColumnsIndexed" -> {}, 
         "Rows" -> {{
            Offset[0.2]}}, "RowsIndexed" -> {}}],
      Column], 
     TagBox[GridBox[{
        {"149.75`"},
        {
         RowBox[{"-", "18.8395`"}]},
        {"\<\"\"\>"},
        {"158.5`"},
        {
         RowBox[{"-", "1.1503`"}]},
        {"\<\"\"\>"},
        {"175.75`"},
        {
         RowBox[{"-", "3.692`"}]}
       },
       GridBoxAlignment->{
        "Columns" -> {{Left}}, "ColumnsIndexed" -> {}, "Rows" -> {{Baseline}},
          "RowsIndexed" -> {}},
       GridBoxSpacings->{"Columns" -> {
           Offset[0.27999999999999997`], {
            Offset[0.5599999999999999]}, 
           Offset[0.27999999999999997`]}, "ColumnsIndexed" -> {}, 
         "Rows" -> {{
            Offset[0.2]}}, "RowsIndexed" -> {}}],
      Column], 
     TagBox[GridBox[{
        {"150.`"},
        {
         RowBox[{"-", "20.0602`"}]},
        {"\<\"\"\>"},
        {"158.75`"},
        {
         RowBox[{"-", "1.1503`"}]},
        {"\<\"\"\>"},
        {"176.`"},
        {
         RowBox[{"-", "2.4713`"}]}
       },
       GridBoxAlignment->{
        "Columns" -> {{Left}}, "ColumnsIndexed" -> {}, "Rows" -> {{Baseline}},
          "RowsIndexed" -> {}},
       GridBoxSpacings->{"Columns" -> {
           Offset[0.27999999999999997`], {
            Offset[0.5599999999999999]}, 
           Offset[0.27999999999999997`]}, "ColumnsIndexed" -> {}, 
         "Rows" -> {{
            Offset[0.2]}}, "RowsIndexed" -> {}}],
      Column], 
     TagBox[GridBox[{
        {"150.25`"},
        {
         RowBox[{"-", "20.6706`"}]},
        {"\<\"\"\>"},
        {"159.`"},
        {"0.3756`"},
        {"\<\"\"\>"},
        {"176.25`"},
        {
         RowBox[{"-", "1.2506`"}]}
       },
       GridBoxAlignment->{
        "Columns" -> {{Left}}, "ColumnsIndexed" -> {}, "Rows" -> {{Baseline}},
          "RowsIndexed" -> {}},
       GridBoxSpacings->{"Columns" -> {
           Offset[0.27999999999999997`], {
            Offset[0.5599999999999999]}, 
           Offset[0.27999999999999997`]}, "ColumnsIndexed" -> {}, 
         "Rows" -> {{
            Offset[0.2]}}, "RowsIndexed" -> {}}],
      Column], 
     TagBox[GridBox[{
        {"150.5`"},
        {
         RowBox[{"-", "21.8913`"}]},
        {"\<\"\"\>"},
        {"159.25`"},
        {"0.986`"},
        {"\<\"\"\>"},
        {"176.5`"},
        {
         RowBox[{"-", "2.7764`"}]}
       },
       GridBoxAlignment->{
        "Columns" -> {{Left}}, "ColumnsIndexed" -> {}, "Rows" -> {{Baseline}},
          "RowsIndexed" -> {}},
       GridBoxSpacings->{"Columns" -> {
           Offset[0.27999999999999997`], {
            Offset[0.5599999999999999]}, 
           Offset[0.27999999999999997`]}, "ColumnsIndexed" -> {}, 
         "Rows" -> {{
            Offset[0.2]}}, "RowsIndexed" -> {}}],
      Column], 
     TagBox[GridBox[{
        {"150.75`"},
        {
         RowBox[{"-", "19.755`"}]},
        {"\<\"\"\>"},
        {"159.5`"},
        {"0.6808`"},
        {"\<\"\"\>"},
        {"176.75`"},
        {
         RowBox[{"-", "3.0816`"}]}
       },
       GridBoxAlignment->{
        "Columns" -> {{Left}}, "ColumnsIndexed" -> {}, "Rows" -> {{Baseline}},
          "RowsIndexed" -> {}},
       GridBoxSpacings->{"Columns" -> {
           Offset[0.27999999999999997`], {
            Offset[0.5599999999999999]}, 
           Offset[0.27999999999999997`]}, "ColumnsIndexed" -> {}, 
         "Rows" -> {{
            Offset[0.2]}}, "RowsIndexed" -> {}}],
      Column], 
     TagBox[GridBox[{
        {"151.`"},
        {
         RowBox[{"-", "18.5343`"}]},
        {"\<\"\"\>"},
        {"159.75`"},
        {"2.2067`"},
        {"\<\"\"\>"},
        {"177.`"},
        {
         RowBox[{"-", "3.3868`"}]}
       },
       GridBoxAlignment->{
        "Columns" -> {{Left}}, "ColumnsIndexed" -> {}, "Rows" -> {{Baseline}},
          "RowsIndexed" -> {}},
       GridBoxSpacings->{"Columns" -> {
           Offset[0.27999999999999997`], {
            Offset[0.5599999999999999]}, 
           Offset[0.27999999999999997`]}, "ColumnsIndexed" -> {}, 
         "Rows" -> {{
            Offset[0.2]}}, "RowsIndexed" -> {}}],
      Column], 
     TagBox[GridBox[{
        {"151.25`"},
        {
         RowBox[{"-", "19.4499`"}]},
        {"\<\"\"\>"},
        {"160.`"},
        {"1.5963`"},
        {"\<\"\"\>"},
        {"177.25`"},
        {
         RowBox[{"-", "3.692`"}]}
       },
       GridBoxAlignment->{
        "Columns" -> {{Left}}, "ColumnsIndexed" -> {}, "Rows" -> {{Baseline}},
          "RowsIndexed" -> {}},
       GridBoxSpacings->{"Columns" -> {
           Offset[0.27999999999999997`], {
            Offset[0.5599999999999999]}, 
           Offset[0.27999999999999997`]}, "ColumnsIndexed" -> {}, 
         "Rows" -> {{
            Offset[0.2]}}, "RowsIndexed" -> {}}],
      Column], 
     TagBox[GridBox[{
        {"151.5`"},
        {
         RowBox[{"-", "19.755`"}]},
        {"\<\"\"\>"},
        {"160.25`"},
        {"0.0704`"},
        {"\<\"\"\>"},
        {"177.5`"},
        {"0.5805`"}
       },
       GridBoxAlignment->{
        "Columns" -> {{Left}}, "ColumnsIndexed" -> {}, "Rows" -> {{Baseline}},
          "RowsIndexed" -> {}},
       GridBoxSpacings->{"Columns" -> {
           Offset[0.27999999999999997`], {
            Offset[0.5599999999999999]}, 
           Offset[0.27999999999999997`]}, "ColumnsIndexed" -> {}, 
         "Rows" -> {{
            Offset[0.2]}}, "RowsIndexed" -> {}}],
      Column], 
     TagBox[GridBox[{
        {"151.75`"},
        {
         RowBox[{"-", "20.6706`"}]},
        {"\<\"\"\>"},
        {"160.5`"},
        {
         RowBox[{"-", "0.2348`"}]},
        {"\<\"\"\>"},
        {"177.75`"},
        {
         RowBox[{"-", "1.5557`"}]}
       },
       GridBoxAlignment->{
        "Columns" -> {{Left}}, "ColumnsIndexed" -> {}, "Rows" -> {{Baseline}},
          "RowsIndexed" -> {}},
       GridBoxSpacings->{"Columns" -> {
           Offset[0.27999999999999997`], {
            Offset[0.5599999999999999]}, 
           Offset[0.27999999999999997`]}, "ColumnsIndexed" -> {}, 
         "Rows" -> {{
            Offset[0.2]}}, "RowsIndexed" -> {}}],
      Column], 
     TagBox[GridBox[{
        {"152.`"},
        {
         RowBox[{"-", "19.1447`"}]},
        {"\<\"\"\>"},
        {"160.75`"},
        {"0.0704`"},
        {"\<\"\"\>"},
        {"178.`"},
        {
         RowBox[{"-", "5.2178`"}]}
       },
       GridBoxAlignment->{
        "Columns" -> {{Left}}, "ColumnsIndexed" -> {}, "Rows" -> {{Baseline}},
          "RowsIndexed" -> {}},
       GridBoxSpacings->{"Columns" -> {
           Offset[0.27999999999999997`], {
            Offset[0.5599999999999999]}, 
           Offset[0.27999999999999997`]}, "ColumnsIndexed" -> {}, 
         "Rows" -> {{
            Offset[0.2]}}, "RowsIndexed" -> {}}],
      Column], 
     TagBox[GridBox[{
        {"152.25`"},
        {
         RowBox[{"-", "19.4499`"}]},
        {"\<\"\"\>"},
        {"161.`"},
        {"0.986`"},
        {"\<\"\"\>"},
        {"178.25`"},
        {
         RowBox[{"-", "3.0816`"}]}
       },
       GridBoxAlignment->{
        "Columns" -> {{Left}}, "ColumnsIndexed" -> {}, "Rows" -> {{Baseline}},
          "RowsIndexed" -> {}},
       GridBoxSpacings->{"Columns" -> {
           Offset[0.27999999999999997`], {
            Offset[0.5599999999999999]}, 
           Offset[0.27999999999999997`]}, "ColumnsIndexed" -> {}, 
         "Rows" -> {{
            Offset[0.2]}}, "RowsIndexed" -> {}}],
      Column], 
     TagBox[GridBox[{
        {"152.5`"},
        {
         RowBox[{"-", "20.0602`"}]},
        {"\<\"\"\>"},
        {"161.25`"},
        {"0.3756`"},
        {"\<\"\"\>"},
        {"178.5`"},
        {
         RowBox[{"-", "3.9971`"}]}
       },
       GridBoxAlignment->{
        "Columns" -> {{Left}}, "ColumnsIndexed" -> {}, "Rows" -> {{Baseline}},
          "RowsIndexed" -> {}},
       GridBoxSpacings->{"Columns" -> {
           Offset[0.27999999999999997`], {
            Offset[0.5599999999999999]}, 
           Offset[0.27999999999999997`]}, "ColumnsIndexed" -> {}, 
         "Rows" -> {{
            Offset[0.2]}}, "RowsIndexed" -> {}}],
      Column], 
     TagBox[GridBox[{
        {"152.75`"},
        {
         RowBox[{"-", "18.5343`"}]},
        {"\<\"\"\>"},
        {"161.5`"},
        {"0.3756`"},
        {"\<\"\"\>"},
        {"178.75`"},
        {
         RowBox[{"-", "3.0816`"}]}
       },
       GridBoxAlignment->{
        "Columns" -> {{Left}}, "ColumnsIndexed" -> {}, "Rows" -> {{Baseline}},
          "RowsIndexed" -> {}},
       GridBoxSpacings->{"Columns" -> {
           Offset[0.27999999999999997`], {
            Offset[0.5599999999999999]}, 
           Offset[0.27999999999999997`]}, "ColumnsIndexed" -> {}, 
         "Rows" -> {{
            Offset[0.2]}}, "RowsIndexed" -> {}}],
      Column], 
     TagBox[GridBox[{
        {"153.`"},
        {
         RowBox[{"-", "17.6188`"}]},
        {"\<\"\"\>"},
        {"161.75`"},
        {"1.2911`"},
        {"\<\"\"\>"},
        {"179.`"},
        {
         RowBox[{"-", "2.7764`"}]}
       },
       GridBoxAlignment->{
        "Columns" -> {{Left}}, "ColumnsIndexed" -> {}, "Rows" -> {{Baseline}},
          "RowsIndexed" -> {}},
       GridBoxSpacings->{"Columns" -> {
           Offset[0.27999999999999997`], {
            Offset[0.5599999999999999]}, 
           Offset[0.27999999999999997`]}, "ColumnsIndexed" -> {}, 
         "Rows" -> {{
            Offset[0.2]}}, "RowsIndexed" -> {}}],
      Column], 
     TagBox[GridBox[{
        {"153.25`"},
        {
         RowBox[{"-", "18.2292`"}]},
        {"\<\"\"\>"},
        {"162.`"},
        {"1.2911`"},
        {"\<\"\"\>"},
        {"179.25`"},
        {
         RowBox[{"-", "3.692`"}]}
       },
       GridBoxAlignment->{
        "Columns" -> {{Left}}, "ColumnsIndexed" -> {}, "Rows" -> {{Baseline}},
          "RowsIndexed" -> {}},
       GridBoxSpacings->{"Columns" -> {
           Offset[0.27999999999999997`], {
            Offset[0.5599999999999999]}, 
           Offset[0.27999999999999997`]}, "ColumnsIndexed" -> {}, 
         "Rows" -> {{
            Offset[0.2]}}, "RowsIndexed" -> {}}],
      Column], 
     TagBox[GridBox[{
        {"153.5`"},
        {
         RowBox[{"-", "19.1447`"}]},
        {"\<\"\"\>"},
        {"162.25`"},
        {
         RowBox[{"-", "0.2348`"}]},
        {"\<\"\"\>"},
        {"179.5`"},
        {
         RowBox[{"-", "3.0816`"}]}
       },
       GridBoxAlignment->{
        "Columns" -> {{Left}}, "ColumnsIndexed" -> {}, "Rows" -> {{Baseline}},
          "RowsIndexed" -> {}},
       GridBoxSpacings->{"Columns" -> {
           Offset[0.27999999999999997`], {
            Offset[0.5599999999999999]}, 
           Offset[0.27999999999999997`]}, "ColumnsIndexed" -> {}, 
         "Rows" -> {{
            Offset[0.2]}}, "RowsIndexed" -> {}}],
      Column], 
     TagBox[GridBox[{
        {"153.75`"},
        {
         RowBox[{"-", "17.924`"}]},
        {"\<\"\"\>"},
        {"162.5`"},
        {
         RowBox[{"-", "0.2348`"}]},
        {"\<\"\"\>"},
        {"179.75`"},
        {
         RowBox[{"-", "4.3023`"}]}
       },
       GridBoxAlignment->{
        "Columns" -> {{Left}}, "ColumnsIndexed" -> {}, "Rows" -> {{Baseline}},
          "RowsIndexed" -> {}},
       GridBoxSpacings->{"Columns" -> {
           Offset[0.27999999999999997`], {
            Offset[0.5599999999999999]}, 
           Offset[0.27999999999999997`]}, "ColumnsIndexed" -> {}, 
         "Rows" -> {{
            Offset[0.2]}}, "RowsIndexed" -> {}}],
      Column], 
     TagBox[GridBox[{
        {"154.`"},
        {
         RowBox[{"-", "16.0929`"}]},
        {"\<\"\"\>"},
        {"162.75`"},
        {
         RowBox[{"-", "0.5399`"}]},
        {"\<\"\"\>"},
        {"180.`"},
        {
         RowBox[{"-", "5.8282`"}]}
       },
       GridBoxAlignment->{
        "Columns" -> {{Left}}, "ColumnsIndexed" -> {}, "Rows" -> {{Baseline}},
          "RowsIndexed" -> {}},
       GridBoxSpacings->{"Columns" -> {
           Offset[0.27999999999999997`], {
            Offset[0.5599999999999999]}, 
           Offset[0.27999999999999997`]}, "ColumnsIndexed" -> {}, 
         "Rows" -> {{
            Offset[0.2]}}, "RowsIndexed" -> {}}],
      Column], 
     TagBox[GridBox[{
        {"154.25`"},
        {
         RowBox[{"-", "16.7033`"}]},
        {"\<\"\"\>"},
        {"163.`"},
        {"1.2911`"},
        {"\<\"\"\>"},
        {"180.25`"},
        {
         RowBox[{"-", "5.8282`"}]}
       },
       GridBoxAlignment->{
        "Columns" -> {{Left}}, "ColumnsIndexed" -> {}, "Rows" -> {{Baseline}},
          "RowsIndexed" -> {}},
       GridBoxSpacings->{"Columns" -> {
           Offset[0.27999999999999997`], {
            Offset[0.5599999999999999]}, 
           Offset[0.27999999999999997`]}, "ColumnsIndexed" -> {}, 
         "Rows" -> {{
            Offset[0.2]}}, "RowsIndexed" -> {}}],
      Column], 
     TagBox[GridBox[{
        {"154.5`"},
        {
         RowBox[{"-", "17.6188`"}]},
        {"\<\"\"\>"},
        {"163.25`"},
        {"1.9015`"},
        {"\<\"\"\>"},
        {"180.5`"},
        {
         RowBox[{"-", "4.3023`"}]}
       },
       GridBoxAlignment->{
        "Columns" -> {{Left}}, "ColumnsIndexed" -> {}, "Rows" -> {{Baseline}},
          "RowsIndexed" -> {}},
       GridBoxSpacings->{"Columns" -> {
           Offset[0.27999999999999997`], {
            Offset[0.5599999999999999]}, 
           Offset[0.27999999999999997`]}, "ColumnsIndexed" -> {}, 
         "Rows" -> {{
            Offset[0.2]}}, "RowsIndexed" -> {}}],
      Column], 
     TagBox[GridBox[{
        {"154.75`"},
        {
         RowBox[{"-", "17.0085`"}]},
        {"\<\"\"\>"},
        {"163.5`"},
        {"0.986`"},
        {"\<\"\"\>"},
        {"180.75`"},
        {
         RowBox[{"-", "4.9127`"}]}
       },
       GridBoxAlignment->{
        "Columns" -> {{Left}}, "ColumnsIndexed" -> {}, "Rows" -> {{Baseline}},
          "RowsIndexed" -> {}},
       GridBoxSpacings->{"Columns" -> {
           Offset[0.27999999999999997`], {
            Offset[0.5599999999999999]}, 
           Offset[0.27999999999999997`]}, "ColumnsIndexed" -> {}, 
         "Rows" -> {{
            Offset[0.2]}}, "RowsIndexed" -> {}}],
      Column], 
     TagBox[GridBox[{
        {"155.`"},
        {
         RowBox[{"-", "16.3981`"}]},
        {"\<\"\"\>"},
        {"163.75`"},
        {"0.3756`"},
        {"\<\"\"\>"},
        {"181.`"},
        {
         RowBox[{"-", "5.523`"}]}
       },
       GridBoxAlignment->{
        "Columns" -> {{Left}}, "ColumnsIndexed" -> {}, "Rows" -> {{Baseline}},
          "RowsIndexed" -> {}},
       GridBoxSpacings->{"Columns" -> {
           Offset[0.27999999999999997`], {
            Offset[0.5599999999999999]}, 
           Offset[0.27999999999999997`]}, "ColumnsIndexed" -> {}, 
         "Rows" -> {{
            Offset[0.2]}}, "RowsIndexed" -> {}}],
      Column], 
     TagBox[GridBox[{
        {"155.25`"},
        {
         RowBox[{"-", "16.0929`"}]},
        {"\<\"\"\>"},
        {"164.`"},
        {"2.2067`"},
        {"\<\"\"\>"},
        {"181.25`"},
        {
         RowBox[{"-", "4.3023`"}]}
       },
       GridBoxAlignment->{
        "Columns" -> {{Left}}, "ColumnsIndexed" -> {}, "Rows" -> {{Baseline}},
          "RowsIndexed" -> {}},
       GridBoxSpacings->{"Columns" -> {
           Offset[0.27999999999999997`], {
            Offset[0.5599999999999999]}, 
           Offset[0.27999999999999997`]}, "ColumnsIndexed" -> {}, 
         "Rows" -> {{
            Offset[0.2]}}, "RowsIndexed" -> {}}],
      Column], 
     TagBox[GridBox[{
        {"155.5`"},
        {
         RowBox[{"-", "16.3981`"}]},
        {"\<\"\"\>"},
        {"164.25`"},
        {"1.9015`"},
        {"\<\"\"\>"},
        {"181.5`"},
        {
         RowBox[{"-", "2.7764`"}]}
       },
       GridBoxAlignment->{
        "Columns" -> {{Left}}, "ColumnsIndexed" -> {}, "Rows" -> {{Baseline}},
          "RowsIndexed" -> {}},
       GridBoxSpacings->{"Columns" -> {
           Offset[0.27999999999999997`], {
            Offset[0.5599999999999999]}, 
           Offset[0.27999999999999997`]}, "ColumnsIndexed" -> {}, 
         "Rows" -> {{
            Offset[0.2]}}, "RowsIndexed" -> {}}],
      Column], 
     TagBox[GridBox[{
        {"155.75`"},
        {
         RowBox[{"-", "16.3981`"}]},
        {"\<\"\"\>"},
        {"164.5`"},
        {"0.6808`"},
        {"\<\"\"\>"},
        {"181.75`"},
        {
         RowBox[{"-", "3.692`"}]}
       },
       GridBoxAlignment->{
        "Columns" -> {{Left}}, "ColumnsIndexed" -> {}, "Rows" -> {{Baseline}},
          "RowsIndexed" -> {}},
       GridBoxSpacings->{"Columns" -> {
           Offset[0.27999999999999997`], {
            Offset[0.5599999999999999]}, 
           Offset[0.27999999999999997`]}, "ColumnsIndexed" -> {}, 
         "Rows" -> {{
            Offset[0.2]}}, "RowsIndexed" -> {}}],
      Column], 
     TagBox[GridBox[{
        {"156.`"},
        {
         RowBox[{"-", "16.0929`"}]},
        {"\<\"\"\>"},
        {"164.75`"},
        {"1.2911`"},
        {"\<\"\"\>"},
        {"182.`"},
        {
         RowBox[{"-", "4.3023`"}]}
       },
       GridBoxAlignment->{
        "Columns" -> {{Left}}, "ColumnsIndexed" -> {}, "Rows" -> {{Baseline}},
          "RowsIndexed" -> {}},
       GridBoxSpacings->{"Columns" -> {
           Offset[0.27999999999999997`], {
            Offset[0.5599999999999999]}, 
           Offset[0.27999999999999997`]}, "ColumnsIndexed" -> {}, 
         "Rows" -> {{
            Offset[0.2]}}, "RowsIndexed" -> {}}],
      Column], 
     TagBox[GridBox[{
        {"156.25`"},
        {
         RowBox[{"-", "15.4826`"}]},
        {"\<\"\"\>"},
        {"165.`"},
        {"0.986`"},
        {"\<\"\"\>"},
        {"182.25`"},
        {
         RowBox[{"-", "2.4713`"}]}
       },
       GridBoxAlignment->{
        "Columns" -> {{Left}}, "ColumnsIndexed" -> {}, "Rows" -> {{Baseline}},
          "RowsIndexed" -> {}},
       GridBoxSpacings->{"Columns" -> {
           Offset[0.27999999999999997`], {
            Offset[0.5599999999999999]}, 
           Offset[0.27999999999999997`]}, "ColumnsIndexed" -> {}, 
         "Rows" -> {{
            Offset[0.2]}}, "RowsIndexed" -> {}}],
      Column], 
     TagBox[GridBox[{
        {"156.5`"},
        {
         RowBox[{"-", "14.8722`"}]},
        {"\<\"\"\>"},
        {"165.25`"},
        {"0.3756`"},
        {"\<\"\"\>"},
        {"182.5`"},
        {
         RowBox[{"-", "2.7764`"}]}
       },
       GridBoxAlignment->{
        "Columns" -> {{Left}}, "ColumnsIndexed" -> {}, "Rows" -> {{Baseline}},
          "RowsIndexed" -> {}},
       GridBoxSpacings->{"Columns" -> {
           Offset[0.27999999999999997`], {
            Offset[0.5599999999999999]}, 
           Offset[0.27999999999999997`]}, "ColumnsIndexed" -> {}, 
         "Rows" -> {{
            Offset[0.2]}}, "RowsIndexed" -> {}}],
      Column], 
     TagBox[GridBox[{
        {"156.75`"},
        {
         RowBox[{"-", "16.0929`"}]},
        {"\<\"\"\>"},
        {"165.5`"},
        {"0.6808`"},
        {"\<\"\"\>"},
        {"182.75`"},
        {
         RowBox[{"-", "4.3023`"}]}
       },
       GridBoxAlignment->{
        "Columns" -> {{Left}}, "ColumnsIndexed" -> {}, "Rows" -> {{Baseline}},
          "RowsIndexed" -> {}},
       GridBoxSpacings->{"Columns" -> {
           Offset[0.27999999999999997`], {
            Offset[0.5599999999999999]}, 
           Offset[0.27999999999999997`]}, "ColumnsIndexed" -> {}, 
         "Rows" -> {{
            Offset[0.2]}}, "RowsIndexed" -> {}}],
      Column], 
     TagBox[GridBox[{
        {"157.`"},
        {
         RowBox[{"-", "18.2292`"}]},
        {"\<\"\"\>"},
        {"165.75`"},
        {"1.9015`"},
        {"\<\"\"\>"},
        {"183.`"},
        {
         RowBox[{"-", "3.692`"}]}
       },
       GridBoxAlignment->{
        "Columns" -> {{Left}}, "ColumnsIndexed" -> {}, "Rows" -> {{Baseline}},
          "RowsIndexed" -> {}},
       GridBoxSpacings->{"Columns" -> {
           Offset[0.27999999999999997`], {
            Offset[0.5599999999999999]}, 
           Offset[0.27999999999999997`]}, "ColumnsIndexed" -> {}, 
         "Rows" -> {{
            Offset[0.2]}}, "RowsIndexed" -> {}}],
      Column], 
     TagBox[GridBox[{
        {"157.25`"},
        {
         RowBox[{"-", "16.3981`"}]},
        {"\<\"\"\>"},
        {"166.`"},
        {"2.2067`"},
        {"\<\"\"\>"},
        {"183.25`"},
        {
         RowBox[{"-", "3.0816`"}]}
       },
       GridBoxAlignment->{
        "Columns" -> {{Left}}, "ColumnsIndexed" -> {}, "Rows" -> {{Baseline}},
          "RowsIndexed" -> {}},
       GridBoxSpacings->{"Columns" -> {
           Offset[0.27999999999999997`], {
            Offset[0.5599999999999999]}, 
           Offset[0.27999999999999997`]}, "ColumnsIndexed" -> {}, 
         "Rows" -> {{
            Offset[0.2]}}, "RowsIndexed" -> {}}],
      Column], 
     TagBox[GridBox[{
        {"157.5`"},
        {
         RowBox[{"-", "16.0929`"}]},
        {"\<\"\"\>"},
        {"166.25`"},
        {"0.6808`"},
        {"\<\"\"\>"},
        {"183.5`"},
        {
         RowBox[{"-", "3.0816`"}]}
       },
       GridBoxAlignment->{
        "Columns" -> {{Left}}, "ColumnsIndexed" -> {}, "Rows" -> {{Baseline}},
          "RowsIndexed" -> {}},
       GridBoxSpacings->{"Columns" -> {
           Offset[0.27999999999999997`], {
            Offset[0.5599999999999999]}, 
           Offset[0.27999999999999997`]}, "ColumnsIndexed" -> {}, 
         "Rows" -> {{
            Offset[0.2]}}, "RowsIndexed" -> {}}],
      Column], 
     TagBox[GridBox[{
        {"157.75`"},
        {
         RowBox[{"-", "17.6188`"}]},
        {"\<\"\"\>"},
        {"166.5`"},
        {"1.2911`"},
        {"\<\"\"\>"},
        {"183.75`"},
        {
         RowBox[{"-", "3.692`"}]}
       },
       GridBoxAlignment->{
        "Columns" -> {{Left}}, "ColumnsIndexed" -> {}, "Rows" -> {{Baseline}},
          "RowsIndexed" -> {}},
       GridBoxSpacings->{"Columns" -> {
           Offset[0.27999999999999997`], {
            Offset[0.5599999999999999]}, 
           Offset[0.27999999999999997`]}, "ColumnsIndexed" -> {}, 
         "Rows" -> {{
            Offset[0.2]}}, "RowsIndexed" -> {}}],
      Column], 
     TagBox[GridBox[{
        {"158.`"},
        {
         RowBox[{"-", "16.3981`"}]},
        {"\<\"\"\>"},
        {"166.75`"},
        {"0.986`"},
        {"\<\"\"\>"},
        {"184.`"},
        {
         RowBox[{"-", "3.692`"}]}
       },
       GridBoxAlignment->{
        "Columns" -> {{Left}}, "ColumnsIndexed" -> {}, "Rows" -> {{Baseline}},
          "RowsIndexed" -> {}},
       GridBoxSpacings->{"Columns" -> {
           Offset[0.27999999999999997`], {
            Offset[0.5599999999999999]}, 
           Offset[0.27999999999999997`]}, "ColumnsIndexed" -> {}, 
         "Rows" -> {{
            Offset[0.2]}}, "RowsIndexed" -> {}}],
      Column], 
     TagBox[GridBox[{
        {"158.25`"},
        {
         RowBox[{"-", "15.7878`"}]},
        {"\<\"\"\>"},
        {"167.`"},
        {"0.986`"},
        {"\<\"\"\>"},
        {"184.25`"},
        {
         RowBox[{"-", "3.0816`"}]}
       },
       GridBoxAlignment->{
        "Columns" -> {{Left}}, "ColumnsIndexed" -> {}, "Rows" -> {{Baseline}},
          "RowsIndexed" -> {}},
       GridBoxSpacings->{"Columns" -> {
           Offset[0.27999999999999997`], {
            Offset[0.5599999999999999]}, 
           Offset[0.27999999999999997`]}, "ColumnsIndexed" -> {}, 
         "Rows" -> {{
            Offset[0.2]}}, "RowsIndexed" -> {}}],
      Column], 
     TagBox[GridBox[{
        {"158.5`"},
        {
         RowBox[{"-", "19.4499`"}]},
        {"\<\"\"\>"},
        {"167.25`"},
        {"4.3429`"},
        {"\<\"\"\>"},
        {"184.5`"},
        {
         RowBox[{"-", "2.4713`"}]}
       },
       GridBoxAlignment->{
        "Columns" -> {{Left}}, "ColumnsIndexed" -> {}, "Rows" -> {{Baseline}},
          "RowsIndexed" -> {}},
       GridBoxSpacings->{"Columns" -> {
           Offset[0.27999999999999997`], {
            Offset[0.5599999999999999]}, 
           Offset[0.27999999999999997`]}, "ColumnsIndexed" -> {}, 
         "Rows" -> {{
            Offset[0.2]}}, "RowsIndexed" -> {}}],
      Column], 
     TagBox[GridBox[{
        {"158.75`"},
        {
         RowBox[{"-", "17.3136`"}]},
        {"\<\"\"\>"},
        {"167.5`"},
        {"2.2067`"},
        {"\<\"\"\>"},
        {"184.75`"},
        {
         RowBox[{"-", "2.1661`"}]}
       },
       GridBoxAlignment->{
        "Columns" -> {{Left}}, "ColumnsIndexed" -> {}, "Rows" -> {{Baseline}},
          "RowsIndexed" -> {}},
       GridBoxSpacings->{"Columns" -> {
           Offset[0.27999999999999997`], {
            Offset[0.5599999999999999]}, 
           Offset[0.27999999999999997`]}, "ColumnsIndexed" -> {}, 
         "Rows" -> {{
            Offset[0.2]}}, "RowsIndexed" -> {}}],
      Column], 
     TagBox[GridBox[{
        {"159.`"},
        {
         RowBox[{"-", "15.1774`"}]},
        {"\<\"\"\>"},
        {"167.75`"},
        {"0.6808`"},
        {"\<\"\"\>"},
        {"185.`"},
        {
         RowBox[{"-", "2.7764`"}]}
       },
       GridBoxAlignment->{
        "Columns" -> {{Left}}, "ColumnsIndexed" -> {}, "Rows" -> {{Baseline}},
          "RowsIndexed" -> {}},
       GridBoxSpacings->{"Columns" -> {
           Offset[0.27999999999999997`], {
            Offset[0.5599999999999999]}, 
           Offset[0.27999999999999997`]}, "ColumnsIndexed" -> {}, 
         "Rows" -> {{
            Offset[0.2]}}, "RowsIndexed" -> {}}],
      Column], 
     TagBox[GridBox[{
        {"159.25`"},
        {
         RowBox[{"-", "16.0929`"}]},
        {"\<\"\"\>"},
        {"168.`"},
        {"1.5963`"},
        {"\<\"\"\>"},
        {"185.25`"},
        {
         RowBox[{"-", "4.9127`"}]}
       },
       GridBoxAlignment->{
        "Columns" -> {{Left}}, "ColumnsIndexed" -> {}, "Rows" -> {{Baseline}},
          "RowsIndexed" -> {}},
       GridBoxSpacings->{"Columns" -> {
           Offset[0.27999999999999997`], {
            Offset[0.5599999999999999]}, 
           Offset[0.27999999999999997`]}, "ColumnsIndexed" -> {}, 
         "Rows" -> {{
            Offset[0.2]}}, "RowsIndexed" -> {}}],
      Column], 
     TagBox[GridBox[{
        {"159.5`"},
        {
         RowBox[{"-", "16.3981`"}]},
        {"\<\"\"\>"},
        {"168.25`"},
        {"0.986`"},
        {"\<\"\"\>"},
        {"185.5`"},
        {
         RowBox[{"-", "4.9127`"}]}
       },
       GridBoxAlignment->{
        "Columns" -> {{Left}}, "ColumnsIndexed" -> {}, "Rows" -> {{Baseline}},
          "RowsIndexed" -> {}},
       GridBoxSpacings->{"Columns" -> {
           Offset[0.27999999999999997`], {
            Offset[0.5599999999999999]}, 
           Offset[0.27999999999999997`]}, "ColumnsIndexed" -> {}, 
         "Rows" -> {{
            Offset[0.2]}}, "RowsIndexed" -> {}}],
      Column], 
     TagBox[GridBox[{
        {"159.75`"},
        {
         RowBox[{"-", "16.0929`"}]},
        {"\<\"\"\>"},
        {"168.5`"},
        {"0.986`"},
        {"\<\"\"\>"},
        {"185.75`"},
        {
         RowBox[{"-", "5.8282`"}]}
       },
       GridBoxAlignment->{
        "Columns" -> {{Left}}, "ColumnsIndexed" -> {}, "Rows" -> {{Baseline}},
          "RowsIndexed" -> {}},
       GridBoxSpacings->{"Columns" -> {
           Offset[0.27999999999999997`], {
            Offset[0.5599999999999999]}, 
           Offset[0.27999999999999997`]}, "ColumnsIndexed" -> {}, 
         "Rows" -> {{
            Offset[0.2]}}, "RowsIndexed" -> {}}],
      Column], 
     TagBox[GridBox[{
        {"160.`"},
        {
         RowBox[{"-", "15.1774`"}]},
        {"\<\"\"\>"},
        {"168.75`"},
        {"1.5963`"},
        {"\<\"\"\>"},
        {"186.`"},
        {
         RowBox[{"-", "5.523`"}]}
       },
       GridBoxAlignment->{
        "Columns" -> {{Left}}, "ColumnsIndexed" -> {}, "Rows" -> {{Baseline}},
          "RowsIndexed" -> {}},
       GridBoxSpacings->{"Columns" -> {
           Offset[0.27999999999999997`], {
            Offset[0.5599999999999999]}, 
           Offset[0.27999999999999997`]}, "ColumnsIndexed" -> {}, 
         "Rows" -> {{
            Offset[0.2]}}, "RowsIndexed" -> {}}],
      Column], 
     TagBox[GridBox[{
        {"160.25`"},
        {
         RowBox[{"-", "14.8722`"}]},
        {"\<\"\"\>"},
        {"169.`"},
        {"3.1222`"},
        {"\<\"\"\>"},
        {"186.25`"},
        {
         RowBox[{"-", "5.2178`"}]}
       },
       GridBoxAlignment->{
        "Columns" -> {{Left}}, "ColumnsIndexed" -> {}, "Rows" -> {{Baseline}},
          "RowsIndexed" -> {}},
       GridBoxSpacings->{"Columns" -> {
           Offset[0.27999999999999997`], {
            Offset[0.5599999999999999]}, 
           Offset[0.27999999999999997`]}, "ColumnsIndexed" -> {}, 
         "Rows" -> {{
            Offset[0.2]}}, "RowsIndexed" -> {}}],
      Column], 
     TagBox[GridBox[{
        {"160.5`"},
        {
         RowBox[{"-", "14.8722`"}]},
        {"\<\"\"\>"},
        {"169.25`"},
        {"2.817`"},
        {"\<\"\"\>"},
        {"186.5`"},
        {
         RowBox[{"-", "6.1334`"}]}
       },
       GridBoxAlignment->{
        "Columns" -> {{Left}}, "ColumnsIndexed" -> {}, "Rows" -> {{Baseline}},
          "RowsIndexed" -> {}},
       GridBoxSpacings->{"Columns" -> {
           Offset[0.27999999999999997`], {
            Offset[0.5599999999999999]}, 
           Offset[0.27999999999999997`]}, "ColumnsIndexed" -> {}, 
         "Rows" -> {{
            Offset[0.2]}}, "RowsIndexed" -> {}}],
      Column], 
     TagBox[GridBox[{
        {"160.75`"},
        {
         RowBox[{"-", "15.4826`"}]},
        {"\<\"\"\>"},
        {"169.5`"},
        {"1.9015`"},
        {"\<\"\"\>"},
        {"186.75`"},
        {
         RowBox[{"-", "6.4385`"}]}
       },
       GridBoxAlignment->{
        "Columns" -> {{Left}}, "ColumnsIndexed" -> {}, "Rows" -> {{Baseline}},
          "RowsIndexed" -> {}},
       GridBoxSpacings->{"Columns" -> {
           Offset[0.27999999999999997`], {
            Offset[0.5599999999999999]}, 
           Offset[0.27999999999999997`]}, "ColumnsIndexed" -> {}, 
         "Rows" -> {{
            Offset[0.2]}}, "RowsIndexed" -> {}}],
      Column], 
     TagBox[GridBox[{
        {"161.`"},
        {
         RowBox[{"-", "12.736`"}]},
        {"\<\"\"\>"},
        {"169.75`"},
        {"1.2911`"},
        {"\<\"\"\>"},
        {"187.`"},
        {
         RowBox[{"-", "3.9971`"}]}
       },
       GridBoxAlignment->{
        "Columns" -> {{Left}}, "ColumnsIndexed" -> {}, "Rows" -> {{Baseline}},
          "RowsIndexed" -> {}},
       GridBoxSpacings->{"Columns" -> {
           Offset[0.27999999999999997`], {
            Offset[0.5599999999999999]}, 
           Offset[0.27999999999999997`]}, "ColumnsIndexed" -> {}, 
         "Rows" -> {{
            Offset[0.2]}}, "RowsIndexed" -> {}}],
      Column], 
     TagBox[GridBox[{
        {"161.25`"},
        {
         RowBox[{"-", "12.1257`"}]},
        {"\<\"\"\>"},
        {"170.`"},
        {"2.2067`"},
        {"\<\"\"\>"},
        {"187.25`"},
        {
         RowBox[{"-", "3.3868`"}]}
       },
       GridBoxAlignment->{
        "Columns" -> {{Left}}, "ColumnsIndexed" -> {}, "Rows" -> {{Baseline}},
          "RowsIndexed" -> {}},
       GridBoxSpacings->{"Columns" -> {
           Offset[0.27999999999999997`], {
            Offset[0.5599999999999999]}, 
           Offset[0.27999999999999997`]}, "ColumnsIndexed" -> {}, 
         "Rows" -> {{
            Offset[0.2]}}, "RowsIndexed" -> {}}],
      Column], 
     TagBox[GridBox[{
        {"161.5`"},
        {
         RowBox[{"-", "12.736`"}]},
        {"\<\"\"\>"},
        {"170.25`"},
        {"1.2911`"},
        {"\<\"\"\>"},
        {"187.5`"},
        {
         RowBox[{"-", "3.692`"}]}
       },
       GridBoxAlignment->{
        "Columns" -> {{Left}}, "ColumnsIndexed" -> {}, "Rows" -> {{Baseline}},
          "RowsIndexed" -> {}},
       GridBoxSpacings->{"Columns" -> {
           Offset[0.27999999999999997`], {
            Offset[0.5599999999999999]}, 
           Offset[0.27999999999999997`]}, "ColumnsIndexed" -> {}, 
         "Rows" -> {{
            Offset[0.2]}}, "RowsIndexed" -> {}}],
      Column], 
     TagBox[GridBox[{
        {"161.75`"},
        {
         RowBox[{"-", "12.1257`"}]},
        {"\<\"\"\>"},
        {"170.5`"},
        {"2.5118`"},
        {"\<\"\"\>"},
        {"187.75`"},
        {
         RowBox[{"-", "4.6075`"}]}
       },
       GridBoxAlignment->{
        "Columns" -> {{Left}}, "ColumnsIndexed" -> {}, "Rows" -> {{Baseline}},
          "RowsIndexed" -> {}},
       GridBoxSpacings->{"Columns" -> {
           Offset[0.27999999999999997`], {
            Offset[0.5599999999999999]}, 
           Offset[0.27999999999999997`]}, "ColumnsIndexed" -> {}, 
         "Rows" -> {{
            Offset[0.2]}}, "RowsIndexed" -> {}}],
      Column], 
     TagBox[GridBox[{
        {"162.`"},
        {
         RowBox[{"-", "12.4308`"}]},
        {"\<\"\"\>"},
        {"170.75`"},
        {"2.817`"},
        {"\<\"\"\>"},
        {"188.`"},
        {
         RowBox[{"-", "4.6075`"}]}
       },
       GridBoxAlignment->{
        "Columns" -> {{Left}}, "ColumnsIndexed" -> {}, "Rows" -> {{Baseline}},
          "RowsIndexed" -> {}},
       GridBoxSpacings->{"Columns" -> {
           Offset[0.27999999999999997`], {
            Offset[0.5599999999999999]}, 
           Offset[0.27999999999999997`]}, "ColumnsIndexed" -> {}, 
         "Rows" -> {{
            Offset[0.2]}}, "RowsIndexed" -> {}}],
      Column], 
     TagBox[GridBox[{
        {"162.25`"},
        {
         RowBox[{"-", "12.4308`"}]},
        {"\<\"\"\>"},
        {"171.`"},
        {"2.2067`"},
        {"\<\"\"\>"},
        {"188.25`"},
        {
         RowBox[{"-", "4.9127`"}]}
       },
       GridBoxAlignment->{
        "Columns" -> {{Left}}, "ColumnsIndexed" -> {}, "Rows" -> {{Baseline}},
          "RowsIndexed" -> {}},
       GridBoxSpacings->{"Columns" -> {
           Offset[0.27999999999999997`], {
            Offset[0.5599999999999999]}, 
           Offset[0.27999999999999997`]}, "ColumnsIndexed" -> {}, 
         "Rows" -> {{
            Offset[0.2]}}, "RowsIndexed" -> {}}],
      Column], 
     TagBox[GridBox[{
        {"162.5`"},
        {
         RowBox[{"-", "13.6515`"}]},
        {"\<\"\"\>"},
        {"171.25`"},
        {"3.1222`"},
        {"\<\"\"\>"},
        {"188.5`"},
        {
         RowBox[{"-", "4.6075`"}]}
       },
       GridBoxAlignment->{
        "Columns" -> {{Left}}, "ColumnsIndexed" -> {}, "Rows" -> {{Baseline}},
          "RowsIndexed" -> {}},
       GridBoxSpacings->{"Columns" -> {
           Offset[0.27999999999999997`], {
            Offset[0.5599999999999999]}, 
           Offset[0.27999999999999997`]}, "ColumnsIndexed" -> {}, 
         "Rows" -> {{
            Offset[0.2]}}, "RowsIndexed" -> {}}],
      Column], 
     TagBox[GridBox[{
        {"162.75`"},
        {
         RowBox[{"-", "12.736`"}]},
        {"\<\"\"\>"},
        {"171.5`"},
        {"3.7325`"},
        {"\<\"\"\>"},
        {"188.75`"},
        {
         RowBox[{"-", "5.2178`"}]}
       },
       GridBoxAlignment->{
        "Columns" -> {{Left}}, "ColumnsIndexed" -> {}, "Rows" -> {{Baseline}},
          "RowsIndexed" -> {}},
       GridBoxSpacings->{"Columns" -> {
           Offset[0.27999999999999997`], {
            Offset[0.5599999999999999]}, 
           Offset[0.27999999999999997`]}, "ColumnsIndexed" -> {}, 
         "Rows" -> {{
            Offset[0.2]}}, "RowsIndexed" -> {}}],
      Column], 
     TagBox[GridBox[{
        {"163.`"},
        {
         RowBox[{"-", "12.736`"}]},
        {"\<\"\"\>"},
        {"171.75`"},
        {"3.7325`"},
        {"\<\"\"\>"},
        {"189.`"},
        {
         RowBox[{"-", "5.523`"}]}
       },
       GridBoxAlignment->{
        "Columns" -> {{Left}}, "ColumnsIndexed" -> {}, "Rows" -> {{Baseline}},
          "RowsIndexed" -> {}},
       GridBoxSpacings->{"Columns" -> {
           Offset[0.27999999999999997`], {
            Offset[0.5599999999999999]}, 
           Offset[0.27999999999999997`]}, "ColumnsIndexed" -> {}, 
         "Rows" -> {{
            Offset[0.2]}}, "RowsIndexed" -> {}}],
      Column], 
     TagBox[GridBox[{
        {"163.25`"},
        {
         RowBox[{"-", "14.2619`"}]},
        {"\<\"\"\>"},
        {"172.`"},
        {"3.7325`"},
        {"\<\"\"\>"},
        {"189.25`"},
        {
         RowBox[{"-", "3.9971`"}]}
       },
       GridBoxAlignment->{
        "Columns" -> {{Left}}, "ColumnsIndexed" -> {}, "Rows" -> {{Baseline}},
          "RowsIndexed" -> {}},
       GridBoxSpacings->{"Columns" -> {
           Offset[0.27999999999999997`], {
            Offset[0.5599999999999999]}, 
           Offset[0.27999999999999997`]}, "ColumnsIndexed" -> {}, 
         "Rows" -> {{
            Offset[0.2]}}, "RowsIndexed" -> {}}],
      Column], 
     TagBox[GridBox[{
        {"163.5`"},
        {
         RowBox[{"-", "13.0412`"}]},
        {"\<\"\"\>"},
        {"172.25`"},
        {"4.0377`"},
        {"\<\"\"\>"},
        {"189.5`"},
        {
         RowBox[{"-", "2.7764`"}]}
       },
       GridBoxAlignment->{
        "Columns" -> {{Left}}, "ColumnsIndexed" -> {}, "Rows" -> {{Baseline}},
          "RowsIndexed" -> {}},
       GridBoxSpacings->{"Columns" -> {
           Offset[0.27999999999999997`], {
            Offset[0.5599999999999999]}, 
           Offset[0.27999999999999997`]}, "ColumnsIndexed" -> {}, 
         "Rows" -> {{
            Offset[0.2]}}, "RowsIndexed" -> {}}],
      Column], 
     TagBox[GridBox[{
        {"163.75`"},
        {
         RowBox[{"-", "12.1257`"}]},
        {"\<\"\"\>"},
        {"172.5`"},
        {"2.2067`"},
        {"\<\"\"\>"},
        {"189.75`"},
        {
         RowBox[{"-", "2.1661`"}]}
       },
       GridBoxAlignment->{
        "Columns" -> {{Left}}, "ColumnsIndexed" -> {}, "Rows" -> {{Baseline}},
          "RowsIndexed" -> {}},
       GridBoxSpacings->{"Columns" -> {
           Offset[0.27999999999999997`], {
            Offset[0.5599999999999999]}, 
           Offset[0.27999999999999997`]}, "ColumnsIndexed" -> {}, 
         "Rows" -> {{
            Offset[0.2]}}, "RowsIndexed" -> {}}],
      Column], 
     TagBox[GridBox[{
        {"164.`"},
        {
         RowBox[{"-", "12.1257`"}]},
        {"\<\"\"\>"},
        {"172.75`"},
        {"1.9015`"},
        {"\<\"\"\>"},
        {"190.`"},
        {
         RowBox[{"-", "0.9454`"}]}
       },
       GridBoxAlignment->{
        "Columns" -> {{Left}}, "ColumnsIndexed" -> {}, "Rows" -> {{Baseline}},
          "RowsIndexed" -> {}},
       GridBoxSpacings->{"Columns" -> {
           Offset[0.27999999999999997`], {
            Offset[0.5599999999999999]}, 
           Offset[0.27999999999999997`]}, "ColumnsIndexed" -> {}, 
         "Rows" -> {{
            Offset[0.2]}}, "RowsIndexed" -> {}}],
      Column], 
     TagBox[GridBox[{
        {"164.25`"},
        {
         RowBox[{"-", "12.1257`"}]},
        {"\<\"\"\>"},
        {"173.`"},
        {"1.5963`"},
        {"\<\"\"\>"},
        {"190.25`"},
        {
         RowBox[{"-", "3.0816`"}]}
       },
       GridBoxAlignment->{
        "Columns" -> {{Left}}, "ColumnsIndexed" -> {}, "Rows" -> {{Baseline}},
          "RowsIndexed" -> {}},
       GridBoxSpacings->{"Columns" -> {
           Offset[0.27999999999999997`], {
            Offset[0.5599999999999999]}, 
           Offset[0.27999999999999997`]}, "ColumnsIndexed" -> {}, 
         "Rows" -> {{
            Offset[0.2]}}, "RowsIndexed" -> {}}],
      Column], 
     TagBox[GridBox[{
        {"164.5`"},
        {
         RowBox[{"-", "13.0412`"}]},
        {"\<\"\"\>"},
        {"173.25`"},
        {"2.2067`"},
        {"\<\"\"\>"},
        {"190.5`"},
        {
         RowBox[{"-", "3.692`"}]}
       },
       GridBoxAlignment->{
        "Columns" -> {{Left}}, "ColumnsIndexed" -> {}, "Rows" -> {{Baseline}},
          "RowsIndexed" -> {}},
       GridBoxSpacings->{"Columns" -> {
           Offset[0.27999999999999997`], {
            Offset[0.5599999999999999]}, 
           Offset[0.27999999999999997`]}, "ColumnsIndexed" -> {}, 
         "Rows" -> {{
            Offset[0.2]}}, "RowsIndexed" -> {}}],
      Column], 
     TagBox[GridBox[{
        {"164.75`"},
        {
         RowBox[{"-", "12.4308`"}]},
        {"\<\"\"\>"},
        {"173.5`"},
        {"2.817`"},
        {"\<\"\"\>"},
        {"190.75`"},
        {
         RowBox[{"-", "2.4713`"}]}
       },
       GridBoxAlignment->{
        "Columns" -> {{Left}}, "ColumnsIndexed" -> {}, "Rows" -> {{Baseline}},
          "RowsIndexed" -> {}},
       GridBoxSpacings->{"Columns" -> {
           Offset[0.27999999999999997`], {
            Offset[0.5599999999999999]}, 
           Offset[0.27999999999999997`]}, "ColumnsIndexed" -> {}, 
         "Rows" -> {{
            Offset[0.2]}}, "RowsIndexed" -> {}}],
      Column], 
     TagBox[GridBox[{
        {"165.`"},
        {
         RowBox[{"-", "13.0412`"}]},
        {"\<\"\"\>"},
        {"173.75`"},
        {"3.4274`"},
        {"\<\"\"\>"},
        {"191.`"},
        {
         RowBox[{"-", "1.8609`"}]}
       },
       GridBoxAlignment->{
        "Columns" -> {{Left}}, "ColumnsIndexed" -> {}, "Rows" -> {{Baseline}},
          "RowsIndexed" -> {}},
       GridBoxSpacings->{"Columns" -> {
           Offset[0.27999999999999997`], {
            Offset[0.5599999999999999]}, 
           Offset[0.27999999999999997`]}, "ColumnsIndexed" -> {}, 
         "Rows" -> {{
            Offset[0.2]}}, "RowsIndexed" -> {}}],
      Column], 
     TagBox[GridBox[{
        {"165.25`"},
        {
         RowBox[{"-", "12.4308`"}]},
        {"\<\"\"\>"},
        {"174.`"},
        {"2.817`"},
        {"\<\"\"\>"},
        {"191.25`"},
        {
         RowBox[{"-", "3.9971`"}]}
       },
       GridBoxAlignment->{
        "Columns" -> {{Left}}, "ColumnsIndexed" -> {}, "Rows" -> {{Baseline}},
          "RowsIndexed" -> {}},
       GridBoxSpacings->{"Columns" -> {
           Offset[0.27999999999999997`], {
            Offset[0.5599999999999999]}, 
           Offset[0.27999999999999997`]}, "ColumnsIndexed" -> {}, 
         "Rows" -> {{
            Offset[0.2]}}, "RowsIndexed" -> {}}],
      Column], 
     TagBox[GridBox[{
        {"165.5`"},
        {
         RowBox[{"-", "11.8205`"}]},
        {"\<\"\"\>"},
        {"174.25`"},
        {"3.1222`"},
        {"\<\"\"\>"},
        {"191.5`"},
        {
         RowBox[{"-", "3.3868`"}]}
       },
       GridBoxAlignment->{
        "Columns" -> {{Left}}, "ColumnsIndexed" -> {}, "Rows" -> {{Baseline}},
          "RowsIndexed" -> {}},
       GridBoxSpacings->{"Columns" -> {
           Offset[0.27999999999999997`], {
            Offset[0.5599999999999999]}, 
           Offset[0.27999999999999997`]}, "ColumnsIndexed" -> {}, 
         "Rows" -> {{
            Offset[0.2]}}, "RowsIndexed" -> {}}],
      Column], 
     TagBox[GridBox[{
        {"165.75`"},
        {
         RowBox[{"-", "14.2619`"}]},
        {"\<\"\"\>"},
        {"174.5`"},
        {"1.9015`"},
        {"\<\"\"\>"},
        {"191.75`"},
        {
         RowBox[{"-", "4.9127`"}]}
       },
       GridBoxAlignment->{
        "Columns" -> {{Left}}, "ColumnsIndexed" -> {}, "Rows" -> {{Baseline}},
          "RowsIndexed" -> {}},
       GridBoxSpacings->{"Columns" -> {
           Offset[0.27999999999999997`], {
            Offset[0.5599999999999999]}, 
           Offset[0.27999999999999997`]}, "ColumnsIndexed" -> {}, 
         "Rows" -> {{
            Offset[0.2]}}, "RowsIndexed" -> {}}],
      Column], 
     TagBox[GridBox[{
        {"166.`"},
        {
         RowBox[{"-", "14.5671`"}]},
        {"\<\"\"\>"},
        {"174.75`"},
        {"3.7325`"},
        {"\<\"\"\>"},
        {"192.`"},
        {
         RowBox[{"-", "4.3023`"}]}
       },
       GridBoxAlignment->{
        "Columns" -> {{Left}}, "ColumnsIndexed" -> {}, "Rows" -> {{Baseline}},
          "RowsIndexed" -> {}},
       GridBoxSpacings->{"Columns" -> {
           Offset[0.27999999999999997`], {
            Offset[0.5599999999999999]}, 
           Offset[0.27999999999999997`]}, "ColumnsIndexed" -> {}, 
         "Rows" -> {{
            Offset[0.2]}}, "RowsIndexed" -> {}}],
      Column], 
     TagBox[GridBox[{
        {"166.25`"},
        {
         RowBox[{"-", "12.736`"}]},
        {"\<\"\"\>"},
        {"175.`"},
        {"3.4274`"},
        {"\<\"\"\>"},
        {"192.25`"},
        {
         RowBox[{"-", "3.0816`"}]}
       },
       GridBoxAlignment->{
        "Columns" -> {{Left}}, "ColumnsIndexed" -> {}, "Rows" -> {{Baseline}},
          "RowsIndexed" -> {}},
       GridBoxSpacings->{"Columns" -> {
           Offset[0.27999999999999997`], {
            Offset[0.5599999999999999]}, 
           Offset[0.27999999999999997`]}, "ColumnsIndexed" -> {}, 
         "Rows" -> {{
            Offset[0.2]}}, "RowsIndexed" -> {}}],
      Column], 
     TagBox[GridBox[{
        {"166.5`"},
        {
         RowBox[{"-", "12.1257`"}]},
        {"\<\"\"\>"},
        {"175.25`"},
        {"2.5118`"},
        {"\<\"\"\>"},
        {"192.5`"},
        {
         RowBox[{"-", "2.1661`"}]}
       },
       GridBoxAlignment->{
        "Columns" -> {{Left}}, "ColumnsIndexed" -> {}, "Rows" -> {{Baseline}},
          "RowsIndexed" -> {}},
       GridBoxSpacings->{"Columns" -> {
           Offset[0.27999999999999997`], {
            Offset[0.5599999999999999]}, 
           Offset[0.27999999999999997`]}, "ColumnsIndexed" -> {}, 
         "Rows" -> {{
            Offset[0.2]}}, "RowsIndexed" -> {}}],
      Column], 
     TagBox[GridBox[{
        {"166.75`"},
        {
         RowBox[{"-", "12.4308`"}]},
        {"\<\"\"\>"},
        {"175.5`"},
        {"2.817`"},
        {"\<\"\"\>"},
        {"192.75`"},
        {
         RowBox[{"-", "4.3023`"}]}
       },
       GridBoxAlignment->{
        "Columns" -> {{Left}}, "ColumnsIndexed" -> {}, "Rows" -> {{Baseline}},
          "RowsIndexed" -> {}},
       GridBoxSpacings->{"Columns" -> {
           Offset[0.27999999999999997`], {
            Offset[0.5599999999999999]}, 
           Offset[0.27999999999999997`]}, "ColumnsIndexed" -> {}, 
         "Rows" -> {{
            Offset[0.2]}}, "RowsIndexed" -> {}}],
      Column], 
     TagBox[GridBox[{
        {"167.`"},
        {
         RowBox[{"-", "12.1257`"}]},
        {"\<\"\"\>"},
        {"175.75`"},
        {"3.7325`"},
        {"\<\"\"\>"},
        {"193.`"},
        {
         RowBox[{"-", "3.9971`"}]}
       },
       GridBoxAlignment->{
        "Columns" -> {{Left}}, "ColumnsIndexed" -> {}, "Rows" -> {{Baseline}},
          "RowsIndexed" -> {}},
       GridBoxSpacings->{"Columns" -> {
           Offset[0.27999999999999997`], {
            Offset[0.5599999999999999]}, 
           Offset[0.27999999999999997`]}, "ColumnsIndexed" -> {}, 
         "Rows" -> {{
            Offset[0.2]}}, "RowsIndexed" -> {}}],
      Column], 
     TagBox[GridBox[{
        {"167.25`"},
        {
         RowBox[{"-", "13.3464`"}]},
        {"\<\"\"\>"},
        {"176.`"},
        {"3.1222`"},
        {"\<\"\"\>"},
        {"193.25`"},
        {
         RowBox[{"-", "3.0816`"}]}
       },
       GridBoxAlignment->{
        "Columns" -> {{Left}}, "ColumnsIndexed" -> {}, "Rows" -> {{Baseline}},
          "RowsIndexed" -> {}},
       GridBoxSpacings->{"Columns" -> {
           Offset[0.27999999999999997`], {
            Offset[0.5599999999999999]}, 
           Offset[0.27999999999999997`]}, "ColumnsIndexed" -> {}, 
         "Rows" -> {{
            Offset[0.2]}}, "RowsIndexed" -> {}}],
      Column], 
     TagBox[GridBox[{
        {"167.5`"},
        {
         RowBox[{"-", "12.4308`"}]},
        {"\<\"\"\>"},
        {"176.25`"},
        {"0.986`"},
        {"\<\"\"\>"},
        {"193.5`"},
        {
         RowBox[{"-", "2.4713`"}]}
       },
       GridBoxAlignment->{
        "Columns" -> {{Left}}, "ColumnsIndexed" -> {}, "Rows" -> {{Baseline}},
          "RowsIndexed" -> {}},
       GridBoxSpacings->{"Columns" -> {
           Offset[0.27999999999999997`], {
            Offset[0.5599999999999999]}, 
           Offset[0.27999999999999997`]}, "ColumnsIndexed" -> {}, 
         "Rows" -> {{
            Offset[0.2]}}, "RowsIndexed" -> {}}],
      Column], 
     TagBox[GridBox[{
        {"167.75`"},
        {
         RowBox[{"-", "9.3791`"}]},
        {"\<\"\"\>"},
        {"176.5`"},
        {"3.1222`"},
        {"\<\"\"\>"},
        {"193.75`"},
        {
         RowBox[{"-", "2.7764`"}]}
       },
       GridBoxAlignment->{
        "Columns" -> {{Left}}, "ColumnsIndexed" -> {}, "Rows" -> {{Baseline}},
          "RowsIndexed" -> {}},
       GridBoxSpacings->{"Columns" -> {
           Offset[0.27999999999999997`], {
            Offset[0.5599999999999999]}, 
           Offset[0.27999999999999997`]}, "ColumnsIndexed" -> {}, 
         "Rows" -> {{
            Offset[0.2]}}, "RowsIndexed" -> {}}],
      Column], 
     TagBox[GridBox[{
        {"168.`"},
        {
         RowBox[{"-", "10.2946`"}]},
        {"\<\"\"\>"},
        {"176.75`"},
        {"4.6481`"},
        {"\<\"\"\>"},
        {"194.`"},
        {
         RowBox[{"-", "2.4713`"}]}
       },
       GridBoxAlignment->{
        "Columns" -> {{Left}}, "ColumnsIndexed" -> {}, "Rows" -> {{Baseline}},
          "RowsIndexed" -> {}},
       GridBoxSpacings->{"Columns" -> {
           Offset[0.27999999999999997`], {
            Offset[0.5599999999999999]}, 
           Offset[0.27999999999999997`]}, "ColumnsIndexed" -> {}, 
         "Rows" -> {{
            Offset[0.2]}}, "RowsIndexed" -> {}}],
      Column], 
     TagBox[GridBox[{
        {"168.25`"},
        {
         RowBox[{"-", "12.4308`"}]},
        {"\<\"\"\>"},
        {"177.`"},
        {"4.6481`"},
        {"\<\"\"\>"},
        {"194.25`"},
        {
         RowBox[{"-", "4.6075`"}]}
       },
       GridBoxAlignment->{
        "Columns" -> {{Left}}, "ColumnsIndexed" -> {}, "Rows" -> {{Baseline}},
          "RowsIndexed" -> {}},
       GridBoxSpacings->{"Columns" -> {
           Offset[0.27999999999999997`], {
            Offset[0.5599999999999999]}, 
           Offset[0.27999999999999997`]}, "ColumnsIndexed" -> {}, 
         "Rows" -> {{
            Offset[0.2]}}, "RowsIndexed" -> {}}],
      Column], 
     TagBox[GridBox[{
        {"168.5`"},
        {
         RowBox[{"-", "10.9049`"}]},
        {"\<\"\"\>"},
        {"177.25`"},
        {"3.7325`"},
        {"\<\"\"\>"},
        {"194.5`"},
        {
         RowBox[{"-", "4.9127`"}]}
       },
       GridBoxAlignment->{
        "Columns" -> {{Left}}, "ColumnsIndexed" -> {}, "Rows" -> {{Baseline}},
          "RowsIndexed" -> {}},
       GridBoxSpacings->{"Columns" -> {
           Offset[0.27999999999999997`], {
            Offset[0.5599999999999999]}, 
           Offset[0.27999999999999997`]}, "ColumnsIndexed" -> {}, 
         "Rows" -> {{
            Offset[0.2]}}, "RowsIndexed" -> {}}],
      Column], 
     TagBox[GridBox[{
        {"168.75`"},
        {
         RowBox[{"-", "9.6842`"}]},
        {"\<\"\"\>"},
        {"177.5`"},
        {"2.817`"},
        {"\<\"\"\>"},
        {"194.75`"},
        {
         RowBox[{"-", "3.0816`"}]}
       },
       GridBoxAlignment->{
        "Columns" -> {{Left}}, "ColumnsIndexed" -> {}, "Rows" -> {{Baseline}},
          "RowsIndexed" -> {}},
       GridBoxSpacings->{"Columns" -> {
           Offset[0.27999999999999997`], {
            Offset[0.5599999999999999]}, 
           Offset[0.27999999999999997`]}, "ColumnsIndexed" -> {}, 
         "Rows" -> {{
            Offset[0.2]}}, "RowsIndexed" -> {}}],
      Column], 
     TagBox[GridBox[{
        {"169.`"},
        {
         RowBox[{"-", "11.5153`"}]},
        {"\<\"\"\>"},
        {"177.75`"},
        {"3.4274`"},
        {"\<\"\"\>"},
        {"195.`"},
        {
         RowBox[{"-", "2.4713`"}]}
       },
       GridBoxAlignment->{
        "Columns" -> {{Left}}, "ColumnsIndexed" -> {}, "Rows" -> {{Baseline}},
          "RowsIndexed" -> {}},
       GridBoxSpacings->{"Columns" -> {
           Offset[0.27999999999999997`], {
            Offset[0.5599999999999999]}, 
           Offset[0.27999999999999997`]}, "ColumnsIndexed" -> {}, 
         "Rows" -> {{
            Offset[0.2]}}, "RowsIndexed" -> {}}],
      Column], 
     TagBox[GridBox[{
        {"169.25`"},
        {
         RowBox[{"-", "9.6842`"}]},
        {"\<\"\"\>"},
        {"178.`"},
        {"4.0377`"},
        {"\<\"\"\>"},
        {"195.25`"},
        {
         RowBox[{"-", "3.692`"}]}
       },
       GridBoxAlignment->{
        "Columns" -> {{Left}}, "ColumnsIndexed" -> {}, "Rows" -> {{Baseline}},
          "RowsIndexed" -> {}},
       GridBoxSpacings->{"Columns" -> {
           Offset[0.27999999999999997`], {
            Offset[0.5599999999999999]}, 
           Offset[0.27999999999999997`]}, "ColumnsIndexed" -> {}, 
         "Rows" -> {{
            Offset[0.2]}}, "RowsIndexed" -> {}}],
      Column], 
     TagBox[GridBox[{
        {"169.5`"},
        {
         RowBox[{"-", "9.0739`"}]},
        {"\<\"\"\>"},
        {"178.25`"},
        {"4.3429`"},
        {"\<\"\"\>"},
        {"195.5`"},
        {
         RowBox[{"-", "2.7764`"}]}
       },
       GridBoxAlignment->{
        "Columns" -> {{Left}}, "ColumnsIndexed" -> {}, "Rows" -> {{Baseline}},
          "RowsIndexed" -> {}},
       GridBoxSpacings->{"Columns" -> {
           Offset[0.27999999999999997`], {
            Offset[0.5599999999999999]}, 
           Offset[0.27999999999999997`]}, "ColumnsIndexed" -> {}, 
         "Rows" -> {{
            Offset[0.2]}}, "RowsIndexed" -> {}}],
      Column], 
     TagBox[GridBox[{
        {"169.75`"},
        {
         RowBox[{"-", "11.2101`"}]},
        {"\<\"\"\>"},
        {"178.5`"},
        {"2.817`"},
        {"\<\"\"\>"},
        {"195.75`"},
        {
         RowBox[{"-", "2.4713`"}]}
       },
       GridBoxAlignment->{
        "Columns" -> {{Left}}, "ColumnsIndexed" -> {}, "Rows" -> {{Baseline}},
          "RowsIndexed" -> {}},
       GridBoxSpacings->{"Columns" -> {
           Offset[0.27999999999999997`], {
            Offset[0.5599999999999999]}, 
           Offset[0.27999999999999997`]}, "ColumnsIndexed" -> {}, 
         "Rows" -> {{
            Offset[0.2]}}, "RowsIndexed" -> {}}],
      Column], 
     TagBox[GridBox[{
        {"170.`"},
        {
         RowBox[{"-", "9.0739`"}]},
        {"\<\"\"\>"},
        {"178.75`"},
        {"4.0377`"},
        {"\<\"\"\>"},
        {"196.`"},
        {
         RowBox[{"-", "2.7764`"}]}
       },
       GridBoxAlignment->{
        "Columns" -> {{Left}}, "ColumnsIndexed" -> {}, "Rows" -> {{Baseline}},
          "RowsIndexed" -> {}},
       GridBoxSpacings->{"Columns" -> {
           Offset[0.27999999999999997`], {
            Offset[0.5599999999999999]}, 
           Offset[0.27999999999999997`]}, "ColumnsIndexed" -> {}, 
         "Rows" -> {{
            Offset[0.2]}}, "RowsIndexed" -> {}}],
      Column], 
     TagBox[GridBox[{
        {"170.25`"},
        {
         RowBox[{"-", "9.9894`"}]},
        {"\<\"\"\>"},
        {"179.`"},
        {"4.6481`"},
        {"\<\"\"\>"},
        {"196.25`"},
        {
         RowBox[{"-", "4.3023`"}]}
       },
       GridBoxAlignment->{
        "Columns" -> {{Left}}, "ColumnsIndexed" -> {}, "Rows" -> {{Baseline}},
          "RowsIndexed" -> {}},
       GridBoxSpacings->{"Columns" -> {
           Offset[0.27999999999999997`], {
            Offset[0.5599999999999999]}, 
           Offset[0.27999999999999997`]}, "ColumnsIndexed" -> {}, 
         "Rows" -> {{
            Offset[0.2]}}, "RowsIndexed" -> {}}],
      Column], 
     TagBox[GridBox[{
        {"170.5`"},
        {
         RowBox[{"-", "9.9894`"}]},
        {"\<\"\"\>"},
        {"179.25`"},
        {"4.9532`"},
        {"\<\"\"\>"},
        {"196.5`"},
        {
         RowBox[{"-", "3.692`"}]}
       },
       GridBoxAlignment->{
        "Columns" -> {{Left}}, "ColumnsIndexed" -> {}, "Rows" -> {{Baseline}},
          "RowsIndexed" -> {}},
       GridBoxSpacings->{"Columns" -> {
           Offset[0.27999999999999997`], {
            Offset[0.5599999999999999]}, 
           Offset[0.27999999999999997`]}, "ColumnsIndexed" -> {}, 
         "Rows" -> {{
            Offset[0.2]}}, "RowsIndexed" -> {}}],
      Column], 
     TagBox[GridBox[{
        {"170.75`"},
        {
         RowBox[{"-", "9.6842`"}]},
        {"\<\"\"\>"},
        {"179.5`"},
        {"4.6481`"},
        {"\<\"\"\>"},
        {"196.75`"},
        {
         RowBox[{"-", "4.3023`"}]}
       },
       GridBoxAlignment->{
        "Columns" -> {{Left}}, "ColumnsIndexed" -> {}, "Rows" -> {{Baseline}},
          "RowsIndexed" -> {}},
       GridBoxSpacings->{"Columns" -> {
           Offset[0.27999999999999997`], {
            Offset[0.5599999999999999]}, 
           Offset[0.27999999999999997`]}, "ColumnsIndexed" -> {}, 
         "Rows" -> {{
            Offset[0.2]}}, "RowsIndexed" -> {}}],
      Column], 
     TagBox[GridBox[{
        {"171.`"},
        {
         RowBox[{"-", "10.2946`"}]},
        {"\<\"\"\>"},
        {"179.75`"},
        {"5.2584`"},
        {"\<\"\"\>"},
        {"197.`"},
        {
         RowBox[{"-", "4.3023`"}]}
       },
       GridBoxAlignment->{
        "Columns" -> {{Left}}, "ColumnsIndexed" -> {}, "Rows" -> {{Baseline}},
          "RowsIndexed" -> {}},
       GridBoxSpacings->{"Columns" -> {
           Offset[0.27999999999999997`], {
            Offset[0.5599999999999999]}, 
           Offset[0.27999999999999997`]}, "ColumnsIndexed" -> {}, 
         "Rows" -> {{
            Offset[0.2]}}, "RowsIndexed" -> {}}],
      Column], 
     TagBox[GridBox[{
        {"171.25`"},
        {
         RowBox[{"-", "9.9894`"}]},
        {"\<\"\"\>"},
        {"180.`"},
        {"4.0377`"},
        {"\<\"\"\>"},
        {"197.25`"},
        {
         RowBox[{"-", "3.3868`"}]}
       },
       GridBoxAlignment->{
        "Columns" -> {{Left}}, "ColumnsIndexed" -> {}, "Rows" -> {{Baseline}},
          "RowsIndexed" -> {}},
       GridBoxSpacings->{"Columns" -> {
           Offset[0.27999999999999997`], {
            Offset[0.5599999999999999]}, 
           Offset[0.27999999999999997`]}, "ColumnsIndexed" -> {}, 
         "Rows" -> {{
            Offset[0.2]}}, "RowsIndexed" -> {}}],
      Column], 
     TagBox[GridBox[{
        {"171.5`"},
        {
         RowBox[{"-", "9.6842`"}]},
        {"\<\"\"\>"},
        {"180.25`"},
        {"3.4274`"},
        {"\<\"\"\>"},
        {"197.5`"},
        {
         RowBox[{"-", "2.4713`"}]}
       },
       GridBoxAlignment->{
        "Columns" -> {{Left}}, "ColumnsIndexed" -> {}, "Rows" -> {{Baseline}},
          "RowsIndexed" -> {}},
       GridBoxSpacings->{"Columns" -> {
           Offset[0.27999999999999997`], {
            Offset[0.5599999999999999]}, 
           Offset[0.27999999999999997`]}, "ColumnsIndexed" -> {}, 
         "Rows" -> {{
            Offset[0.2]}}, "RowsIndexed" -> {}}],
      Column], 
     TagBox[GridBox[{
        {"171.75`"},
        {
         RowBox[{"-", "10.2946`"}]},
        {"\<\"\"\>"},
        {"180.5`"},
        {"4.0377`"},
        {"\<\"\"\>"},
        {"197.75`"},
        {
         RowBox[{"-", "2.7764`"}]}
       },
       GridBoxAlignment->{
        "Columns" -> {{Left}}, "ColumnsIndexed" -> {}, "Rows" -> {{Baseline}},
          "RowsIndexed" -> {}},
       GridBoxSpacings->{"Columns" -> {
           Offset[0.27999999999999997`], {
            Offset[0.5599999999999999]}, 
           Offset[0.27999999999999997`]}, "ColumnsIndexed" -> {}, 
         "Rows" -> {{
            Offset[0.2]}}, "RowsIndexed" -> {}}],
      Column], 
     TagBox[GridBox[{
        {"172.`"},
        {
         RowBox[{"-", "11.2101`"}]},
        {"\<\"\"\>"},
        {"180.75`"},
        {"3.7325`"},
        {"\<\"\"\>"},
        {"198.`"},
        {
         RowBox[{"-", "3.692`"}]}
       },
       GridBoxAlignment->{
        "Columns" -> {{Left}}, "ColumnsIndexed" -> {}, "Rows" -> {{Baseline}},
          "RowsIndexed" -> {}},
       GridBoxSpacings->{"Columns" -> {
           Offset[0.27999999999999997`], {
            Offset[0.5599999999999999]}, 
           Offset[0.27999999999999997`]}, "ColumnsIndexed" -> {}, 
         "Rows" -> {{
            Offset[0.2]}}, "RowsIndexed" -> {}}],
      Column], 
     TagBox[GridBox[{
        {"172.25`"},
        {
         RowBox[{"-", "10.2946`"}]},
        {"\<\"\"\>"},
        {"181.`"},
        {"1.5963`"},
        {"\<\"\"\>"},
        {"198.25`"},
        {
         RowBox[{"-", "4.6075`"}]}
       },
       GridBoxAlignment->{
        "Columns" -> {{Left}}, "ColumnsIndexed" -> {}, "Rows" -> {{Baseline}},
          "RowsIndexed" -> {}},
       GridBoxSpacings->{"Columns" -> {
           Offset[0.27999999999999997`], {
            Offset[0.5599999999999999]}, 
           Offset[0.27999999999999997`]}, "ColumnsIndexed" -> {}, 
         "Rows" -> {{
            Offset[0.2]}}, "RowsIndexed" -> {}}],
      Column], 
     TagBox[GridBox[{
        {"172.5`"},
        {
         RowBox[{"-", "9.3791`"}]},
        {"\<\"\"\>"},
        {"181.25`"},
        {"3.1222`"},
        {"\<\"\"\>"},
        {"198.5`"},
        {
         RowBox[{"-", "5.2178`"}]}
       },
       GridBoxAlignment->{
        "Columns" -> {{Left}}, "ColumnsIndexed" -> {}, "Rows" -> {{Baseline}},
          "RowsIndexed" -> {}},
       GridBoxSpacings->{"Columns" -> {
           Offset[0.27999999999999997`], {
            Offset[0.5599999999999999]}, 
           Offset[0.27999999999999997`]}, "ColumnsIndexed" -> {}, 
         "Rows" -> {{
            Offset[0.2]}}, "RowsIndexed" -> {}}],
      Column], 
     TagBox[GridBox[{
        {"172.75`"},
        {
         RowBox[{"-", "9.0739`"}]},
        {"\<\"\"\>"},
        {"181.5`"},
        {"4.9532`"},
        {"\<\"\"\>"},
        {"198.75`"},
        {
         RowBox[{"-", "4.3023`"}]}
       },
       GridBoxAlignment->{
        "Columns" -> {{Left}}, "ColumnsIndexed" -> {}, "Rows" -> {{Baseline}},
          "RowsIndexed" -> {}},
       GridBoxSpacings->{"Columns" -> {
           Offset[0.27999999999999997`], {
            Offset[0.5599999999999999]}, 
           Offset[0.27999999999999997`]}, "ColumnsIndexed" -> {}, 
         "Rows" -> {{
            Offset[0.2]}}, "RowsIndexed" -> {}}],
      Column], 
     TagBox[GridBox[{
        {"173.`"},
        {
         RowBox[{"-", "9.3791`"}]},
        {"\<\"\"\>"},
        {"181.75`"},
        {"4.0377`"},
        {"\<\"\"\>"},
        {"199.`"},
        {
         RowBox[{"-", "3.9971`"}]}
       },
       GridBoxAlignment->{
        "Columns" -> {{Left}}, "ColumnsIndexed" -> {}, "Rows" -> {{Baseline}},
          "RowsIndexed" -> {}},
       GridBoxSpacings->{"Columns" -> {
           Offset[0.27999999999999997`], {
            Offset[0.5599999999999999]}, 
           Offset[0.27999999999999997`]}, "ColumnsIndexed" -> {}, 
         "Rows" -> {{
            Offset[0.2]}}, "RowsIndexed" -> {}}],
      Column], 
     TagBox[GridBox[{
        {"173.25`"},
        {
         RowBox[{"-", "9.9894`"}]},
        {"\<\"\"\>"},
        {"182.`"},
        {"3.7325`"},
        {"\<\"\"\>"},
        {"199.25`"},
        {
         RowBox[{"-", "4.6075`"}]}
       },
       GridBoxAlignment->{
        "Columns" -> {{Left}}, "ColumnsIndexed" -> {}, "Rows" -> {{Baseline}},
          "RowsIndexed" -> {}},
       GridBoxSpacings->{"Columns" -> {
           Offset[0.27999999999999997`], {
            Offset[0.5599999999999999]}, 
           Offset[0.27999999999999997`]}, "ColumnsIndexed" -> {}, 
         "Rows" -> {{
            Offset[0.2]}}, "RowsIndexed" -> {}}],
      Column], 
     TagBox[GridBox[{
        {"173.5`"},
        {
         RowBox[{"-", "8.7687`"}]},
        {"\<\"\"\>"},
        {"182.25`"},
        {"3.1222`"},
        {"\<\"\"\>"},
        {"199.5`"},
        {
         RowBox[{"-", "1.5557`"}]}
       },
       GridBoxAlignment->{
        "Columns" -> {{Left}}, "ColumnsIndexed" -> {}, "Rows" -> {{Baseline}},
          "RowsIndexed" -> {}},
       GridBoxSpacings->{"Columns" -> {
           Offset[0.27999999999999997`], {
            Offset[0.5599999999999999]}, 
           Offset[0.27999999999999997`]}, "ColumnsIndexed" -> {}, 
         "Rows" -> {{
            Offset[0.2]}}, "RowsIndexed" -> {}}],
      Column], 
     TagBox[GridBox[{
        {"173.75`"},
        {
         RowBox[{"-", "8.1584`"}]},
        {"\<\"\"\>"},
        {"182.5`"},
        {"4.3429`"},
        {"\<\"\"\>"},
        {"199.75`"},
        {
         RowBox[{"-", "2.7764`"}]}
       },
       GridBoxAlignment->{
        "Columns" -> {{Left}}, "ColumnsIndexed" -> {}, "Rows" -> {{Baseline}},
          "RowsIndexed" -> {}},
       GridBoxSpacings->{"Columns" -> {
           Offset[0.27999999999999997`], {
            Offset[0.5599999999999999]}, 
           Offset[0.27999999999999997`]}, "ColumnsIndexed" -> {}, 
         "Rows" -> {{
            Offset[0.2]}}, "RowsIndexed" -> {}}],
      Column], 
     TagBox[GridBox[{
        {"174.`"},
        {
         RowBox[{"-", "6.9377`"}]},
        {"\<\"\"\>"},
        {"182.75`"},
        {"4.6481`"},
        {"\<\"\"\>"},
        {"200.`"},
        {
         RowBox[{"-", "3.9971`"}]}
       },
       GridBoxAlignment->{
        "Columns" -> {{Left}}, "ColumnsIndexed" -> {}, "Rows" -> {{Baseline}},
          "RowsIndexed" -> {}},
       GridBoxSpacings->{"Columns" -> {
           Offset[0.27999999999999997`], {
            Offset[0.5599999999999999]}, 
           Offset[0.27999999999999997`]}, "ColumnsIndexed" -> {}, 
         "Rows" -> {{
            Offset[0.2]}}, "RowsIndexed" -> {}}],
      Column], 
     TagBox[GridBox[{
        {"174.25`"},
        {
         RowBox[{"-", "9.9894`"}]},
        {"\<\"\"\>"},
        {"183.`"},
        {"4.6481`"},
        {"\<\"\"\>"},
        {"200.25`"},
        {
         RowBox[{"-", "2.4713`"}]}
       },
       GridBoxAlignment->{
        "Columns" -> {{Left}}, "ColumnsIndexed" -> {}, "Rows" -> {{Baseline}},
          "RowsIndexed" -> {}},
       GridBoxSpacings->{"Columns" -> {
           Offset[0.27999999999999997`], {
            Offset[0.5599999999999999]}, 
           Offset[0.27999999999999997`]}, "ColumnsIndexed" -> {}, 
         "Rows" -> {{
            Offset[0.2]}}, "RowsIndexed" -> {}}],
      Column], 
     TagBox[GridBox[{
        {"174.5`"},
        {
         RowBox[{"-", "9.6842`"}]},
        {"\<\"\"\>"},
        {"183.25`"},
        {"3.7325`"},
        {"\<\"\"\>"},
        {"200.5`"},
        {
         RowBox[{"-", "1.5557`"}]}
       },
       GridBoxAlignment->{
        "Columns" -> {{Left}}, "ColumnsIndexed" -> {}, "Rows" -> {{Baseline}},
          "RowsIndexed" -> {}},
       GridBoxSpacings->{"Columns" -> {
           Offset[0.27999999999999997`], {
            Offset[0.5599999999999999]}, 
           Offset[0.27999999999999997`]}, "ColumnsIndexed" -> {}, 
         "Rows" -> {{
            Offset[0.2]}}, "RowsIndexed" -> {}}],
      Column], 
     TagBox[GridBox[{
        {"174.75`"},
        {
         RowBox[{"-", "9.6842`"}]},
        {"\<\"\"\>"},
        {"183.5`"},
        {"3.4274`"},
        {"\<\"\"\>"},
        {"200.75`"},
        {
         RowBox[{"-", "0.6402`"}]}
       },
       GridBoxAlignment->{
        "Columns" -> {{Left}}, "ColumnsIndexed" -> {}, "Rows" -> {{Baseline}},
          "RowsIndexed" -> {}},
       GridBoxSpacings->{"Columns" -> {
           Offset[0.27999999999999997`], {
            Offset[0.5599999999999999]}, 
           Offset[0.27999999999999997`]}, "ColumnsIndexed" -> {}, 
         "Rows" -> {{
            Offset[0.2]}}, "RowsIndexed" -> {}}],
      Column], 
     TagBox[GridBox[{
        {"175.`"},
        {
         RowBox[{"-", "7.548`"}]},
        {"\<\"\"\>"},
        {"183.75`"},
        {"3.4274`"},
        {"\<\"\"\>"},
        {"201.`"},
        {
         RowBox[{"-", "1.5557`"}]}
       },
       GridBoxAlignment->{
        "Columns" -> {{Left}}, "ColumnsIndexed" -> {}, "Rows" -> {{Baseline}},
          "RowsIndexed" -> {}},
       GridBoxSpacings->{"Columns" -> {
           Offset[0.27999999999999997`], {
            Offset[0.5599999999999999]}, 
           Offset[0.27999999999999997`]}, "ColumnsIndexed" -> {}, 
         "Rows" -> {{
            Offset[0.2]}}, "RowsIndexed" -> {}}],
      Column], 
     TagBox[GridBox[{
        {"175.25`"},
        {
         RowBox[{"-", "7.548`"}]},
        {"\<\"\"\>"},
        {"184.`"},
        {"4.3429`"},
        {"\<\"\"\>"},
        {"201.25`"},
        {
         RowBox[{"-", "2.4713`"}]}
       },
       GridBoxAlignment->{
        "Columns" -> {{Left}}, "ColumnsIndexed" -> {}, "Rows" -> {{Baseline}},
          "RowsIndexed" -> {}},
       GridBoxSpacings->{"Columns" -> {
           Offset[0.27999999999999997`], {
            Offset[0.5599999999999999]}, 
           Offset[0.27999999999999997`]}, "ColumnsIndexed" -> {}, 
         "Rows" -> {{
            Offset[0.2]}}, "RowsIndexed" -> {}}],
      Column], 
     TagBox[GridBox[{
        {"175.5`"},
        {
         RowBox[{"-", "8.4635`"}]},
        {"\<\"\"\>"},
        {"184.25`"},
        {"4.3429`"},
        {"\<\"\"\>"},
        {"201.5`"},
        {
         RowBox[{"-", "3.3868`"}]}
       },
       GridBoxAlignment->{
        "Columns" -> {{Left}}, "ColumnsIndexed" -> {}, "Rows" -> {{Baseline}},
          "RowsIndexed" -> {}},
       GridBoxSpacings->{"Columns" -> {
           Offset[0.27999999999999997`], {
            Offset[0.5599999999999999]}, 
           Offset[0.27999999999999997`]}, "ColumnsIndexed" -> {}, 
         "Rows" -> {{
            Offset[0.2]}}, "RowsIndexed" -> {}}],
      Column], 
     TagBox[GridBox[{
        {"175.75`"},
        {
         RowBox[{"-", "7.548`"}]},
        {"\<\"\"\>"},
        {"184.5`"},
        {"3.4274`"},
        {"\<\"\"\>"},
        {"201.75`"},
        {
         RowBox[{"-", "2.4713`"}]}
       },
       GridBoxAlignment->{
        "Columns" -> {{Left}}, "ColumnsIndexed" -> {}, "Rows" -> {{Baseline}},
          "RowsIndexed" -> {}},
       GridBoxSpacings->{"Columns" -> {
           Offset[0.27999999999999997`], {
            Offset[0.5599999999999999]}, 
           Offset[0.27999999999999997`]}, "ColumnsIndexed" -> {}, 
         "Rows" -> {{
            Offset[0.2]}}, "RowsIndexed" -> {}}],
      Column], 
     TagBox[GridBox[{
        {"176.`"},
        {
         RowBox[{"-", "8.1584`"}]},
        {"\<\"\"\>"},
        {"184.75`"},
        {"3.1222`"},
        {"\<\"\"\>"},
        {"202.`"},
        {
         RowBox[{"-", "2.7764`"}]}
       },
       GridBoxAlignment->{
        "Columns" -> {{Left}}, "ColumnsIndexed" -> {}, "Rows" -> {{Baseline}},
          "RowsIndexed" -> {}},
       GridBoxSpacings->{"Columns" -> {
           Offset[0.27999999999999997`], {
            Offset[0.5599999999999999]}, 
           Offset[0.27999999999999997`]}, "ColumnsIndexed" -> {}, 
         "Rows" -> {{
            Offset[0.2]}}, "RowsIndexed" -> {}}],
      Column], 
     TagBox[GridBox[{
        {"176.25`"},
        {
         RowBox[{"-", "7.8532`"}]},
        {"\<\"\"\>"},
        {"185.`"},
        {"1.5963`"},
        {"\<\"\"\>"},
        {"202.25`"},
        {
         RowBox[{"-", "3.3868`"}]}
       },
       GridBoxAlignment->{
        "Columns" -> {{Left}}, "ColumnsIndexed" -> {}, "Rows" -> {{Baseline}},
          "RowsIndexed" -> {}},
       GridBoxSpacings->{"Columns" -> {
           Offset[0.27999999999999997`], {
            Offset[0.5599999999999999]}, 
           Offset[0.27999999999999997`]}, "ColumnsIndexed" -> {}, 
         "Rows" -> {{
            Offset[0.2]}}, "RowsIndexed" -> {}}],
      Column], 
     TagBox[GridBox[{
        {"176.5`"},
        {
         RowBox[{"-", "7.8532`"}]},
        {"\<\"\"\>"},
        {"185.25`"},
        {"3.1222`"},
        {"\<\"\"\>"},
        {"202.5`"},
        {
         RowBox[{"-", "5.2178`"}]}
       },
       GridBoxAlignment->{
        "Columns" -> {{Left}}, "ColumnsIndexed" -> {}, "Rows" -> {{Baseline}},
          "RowsIndexed" -> {}},
       GridBoxSpacings->{"Columns" -> {
           Offset[0.27999999999999997`], {
            Offset[0.5599999999999999]}, 
           Offset[0.27999999999999997`]}, "ColumnsIndexed" -> {}, 
         "Rows" -> {{
            Offset[0.2]}}, "RowsIndexed" -> {}}],
      Column], 
     TagBox[GridBox[{
        {"176.75`"},
        {
         RowBox[{"-", "8.4635`"}]},
        {"\<\"\"\>"},
        {"185.5`"},
        {"4.6481`"},
        {"\<\"\"\>"},
        {"202.75`"},
        {
         RowBox[{"-", "3.3868`"}]}
       },
       GridBoxAlignment->{
        "Columns" -> {{Left}}, "ColumnsIndexed" -> {}, "Rows" -> {{Baseline}},
          "RowsIndexed" -> {}},
       GridBoxSpacings->{"Columns" -> {
           Offset[0.27999999999999997`], {
            Offset[0.5599999999999999]}, 
           Offset[0.27999999999999997`]}, "ColumnsIndexed" -> {}, 
         "Rows" -> {{
            Offset[0.2]}}, "RowsIndexed" -> {}}],
      Column], 
     TagBox[GridBox[{
        {"177.`"},
        {
         RowBox[{"-", "8.7687`"}]},
        {"\<\"\"\>"},
        {"185.75`"},
        {"4.3429`"},
        {"\<\"\"\>"},
        {"203.`"},
        {
         RowBox[{"-", "2.4713`"}]}
       },
       GridBoxAlignment->{
        "Columns" -> {{Left}}, "ColumnsIndexed" -> {}, "Rows" -> {{Baseline}},
          "RowsIndexed" -> {}},
       GridBoxSpacings->{"Columns" -> {
           Offset[0.27999999999999997`], {
            Offset[0.5599999999999999]}, 
           Offset[0.27999999999999997`]}, "ColumnsIndexed" -> {}, 
         "Rows" -> {{
            Offset[0.2]}}, "RowsIndexed" -> {}}],
      Column], 
     TagBox[GridBox[{
        {"177.25`"},
        {
         RowBox[{"-", "6.9377`"}]},
        {"\<\"\"\>"},
        {"186.`"},
        {"4.0377`"},
        {"\<\"\"\>"},
        {"203.25`"},
        {
         RowBox[{"-", "3.692`"}]}
       },
       GridBoxAlignment->{
        "Columns" -> {{Left}}, "ColumnsIndexed" -> {}, "Rows" -> {{Baseline}},
          "RowsIndexed" -> {}},
       GridBoxSpacings->{"Columns" -> {
           Offset[0.27999999999999997`], {
            Offset[0.5599999999999999]}, 
           Offset[0.27999999999999997`]}, "ColumnsIndexed" -> {}, 
         "Rows" -> {{
            Offset[0.2]}}, "RowsIndexed" -> {}}],
      Column], 
     TagBox[GridBox[{
        {"177.5`"},
        {
         RowBox[{"-", "9.3791`"}]},
        {"\<\"\"\>"},
        {"186.25`"},
        {"5.8688`"},
        {"\<\"\"\>"},
        {"203.5`"},
        {
         RowBox[{"-", "2.7764`"}]}
       },
       GridBoxAlignment->{
        "Columns" -> {{Left}}, "ColumnsIndexed" -> {}, "Rows" -> {{Baseline}},
          "RowsIndexed" -> {}},
       GridBoxSpacings->{"Columns" -> {
           Offset[0.27999999999999997`], {
            Offset[0.5599999999999999]}, 
           Offset[0.27999999999999997`]}, "ColumnsIndexed" -> {}, 
         "Rows" -> {{
            Offset[0.2]}}, "RowsIndexed" -> {}}],
      Column], 
     TagBox[GridBox[{
        {"177.75`"},
        {
         RowBox[{"-", "9.6842`"}]},
        {"\<\"\"\>"},
        {"186.5`"},
        {"5.5636`"},
        {"\<\"\"\>"},
        {"203.75`"},
        {
         RowBox[{"-", "2.7764`"}]}
       },
       GridBoxAlignment->{
        "Columns" -> {{Left}}, "ColumnsIndexed" -> {}, "Rows" -> {{Baseline}},
          "RowsIndexed" -> {}},
       GridBoxSpacings->{"Columns" -> {
           Offset[0.27999999999999997`], {
            Offset[0.5599999999999999]}, 
           Offset[0.27999999999999997`]}, "ColumnsIndexed" -> {}, 
         "Rows" -> {{
            Offset[0.2]}}, "RowsIndexed" -> {}}],
      Column], 
     TagBox[GridBox[{
        {"178.`"},
        {
         RowBox[{"-", "10.5998`"}]},
        {"\<\"\"\>"},
        {"186.75`"},
        {"5.8688`"},
        {"\<\"\"\>"},
        {"204.`"},
        {
         RowBox[{"-", "1.5557`"}]}
       },
       GridBoxAlignment->{
        "Columns" -> {{Left}}, "ColumnsIndexed" -> {}, "Rows" -> {{Baseline}},
          "RowsIndexed" -> {}},
       GridBoxSpacings->{"Columns" -> {
           Offset[0.27999999999999997`], {
            Offset[0.5599999999999999]}, 
           Offset[0.27999999999999997`]}, "ColumnsIndexed" -> {}, 
         "Rows" -> {{
            Offset[0.2]}}, "RowsIndexed" -> {}}],
      Column], 
     TagBox[GridBox[{
        {"178.25`"},
        {
         RowBox[{"-", "9.3791`"}]},
        {"\<\"\"\>"},
        {"187.`"},
        {"4.9532`"},
        {"\<\"\"\>"},
        {"204.25`"},
        {
         RowBox[{"-", "2.4713`"}]}
       },
       GridBoxAlignment->{
        "Columns" -> {{Left}}, "ColumnsIndexed" -> {}, "Rows" -> {{Baseline}},
          "RowsIndexed" -> {}},
       GridBoxSpacings->{"Columns" -> {
           Offset[0.27999999999999997`], {
            Offset[0.5599999999999999]}, 
           Offset[0.27999999999999997`]}, "ColumnsIndexed" -> {}, 
         "Rows" -> {{
            Offset[0.2]}}, "RowsIndexed" -> {}}],
      Column], 
     TagBox[GridBox[{
        {"178.5`"},
        {
         RowBox[{"-", "8.7687`"}]},
        {"\<\"\"\>"},
        {"187.25`"},
        {"6.1739`"},
        {"\<\"\"\>"},
        {"204.5`"},
        {
         RowBox[{"-", "2.4713`"}]}
       },
       GridBoxAlignment->{
        "Columns" -> {{Left}}, "ColumnsIndexed" -> {}, "Rows" -> {{Baseline}},
          "RowsIndexed" -> {}},
       GridBoxSpacings->{"Columns" -> {
           Offset[0.27999999999999997`], {
            Offset[0.5599999999999999]}, 
           Offset[0.27999999999999997`]}, "ColumnsIndexed" -> {}, 
         "Rows" -> {{
            Offset[0.2]}}, "RowsIndexed" -> {}}],
      Column], 
     TagBox[GridBox[{
        {"178.75`"},
        {
         RowBox[{"-", "6.0221`"}]},
        {"\<\"\"\>"},
        {"187.5`"},
        {"5.8688`"},
        {"\<\"\"\>"},
        {"204.75`"},
        {
         RowBox[{"-", "1.5557`"}]}
       },
       GridBoxAlignment->{
        "Columns" -> {{Left}}, "ColumnsIndexed" -> {}, "Rows" -> {{Baseline}},
          "RowsIndexed" -> {}},
       GridBoxSpacings->{"Columns" -> {
           Offset[0.27999999999999997`], {
            Offset[0.5599999999999999]}, 
           Offset[0.27999999999999997`]}, "ColumnsIndexed" -> {}, 
         "Rows" -> {{
            Offset[0.2]}}, "RowsIndexed" -> {}}],
      Column], 
     TagBox[GridBox[{
        {"179.`"},
        {
         RowBox[{"-", "7.548`"}]},
        {"\<\"\"\>"},
        {"187.75`"},
        {"4.9532`"},
        {"\<\"\"\>"},
        {"205.`"},
        {
         RowBox[{"-", "1.8609`"}]}
       },
       GridBoxAlignment->{
        "Columns" -> {{Left}}, "ColumnsIndexed" -> {}, "Rows" -> {{Baseline}},
          "RowsIndexed" -> {}},
       GridBoxSpacings->{"Columns" -> {
           Offset[0.27999999999999997`], {
            Offset[0.5599999999999999]}, 
           Offset[0.27999999999999997`]}, "ColumnsIndexed" -> {}, 
         "Rows" -> {{
            Offset[0.2]}}, "RowsIndexed" -> {}}],
      Column], 
     TagBox[GridBox[{
        {"179.25`"},
        {
         RowBox[{"-", "7.8532`"}]},
        {"\<\"\"\>"},
        {"188.`"},
        {"5.8688`"},
        {"\<\"\"\>"},
        {"205.25`"},
        {
         RowBox[{"-", "0.9454`"}]}
       },
       GridBoxAlignment->{
        "Columns" -> {{Left}}, "ColumnsIndexed" -> {}, "Rows" -> {{Baseline}},
          "RowsIndexed" -> {}},
       GridBoxSpacings->{"Columns" -> {
           Offset[0.27999999999999997`], {
            Offset[0.5599999999999999]}, 
           Offset[0.27999999999999997`]}, "ColumnsIndexed" -> {}, 
         "Rows" -> {{
            Offset[0.2]}}, "RowsIndexed" -> {}}],
      Column], 
     TagBox[GridBox[{
        {"179.5`"},
        {
         RowBox[{"-", "8.4635`"}]},
        {"\<\"\"\>"},
        {"188.25`"},
        {"5.5636`"},
        {"\<\"\"\>"},
        {"205.5`"},
        {
         RowBox[{"-", "0.335`"}]}
       },
       GridBoxAlignment->{
        "Columns" -> {{Left}}, "ColumnsIndexed" -> {}, "Rows" -> {{Baseline}},
          "RowsIndexed" -> {}},
       GridBoxSpacings->{"Columns" -> {
           Offset[0.27999999999999997`], {
            Offset[0.5599999999999999]}, 
           Offset[0.27999999999999997`]}, "ColumnsIndexed" -> {}, 
         "Rows" -> {{
            Offset[0.2]}}, "RowsIndexed" -> {}}],
      Column], 
     TagBox[GridBox[{
        {"179.75`"},
        {
         RowBox[{"-", "9.3791`"}]},
        {"\<\"\"\>"},
        {"188.5`"},
        {"5.8688`"},
        {"\<\"\"\>"},
        {"205.75`"},
        {
         RowBox[{"-", "0.0299`"}]}
       },
       GridBoxAlignment->{
        "Columns" -> {{Left}}, "ColumnsIndexed" -> {}, "Rows" -> {{Baseline}},
          "RowsIndexed" -> {}},
       GridBoxSpacings->{"Columns" -> {
           Offset[0.27999999999999997`], {
            Offset[0.5599999999999999]}, 
           Offset[0.27999999999999997`]}, "ColumnsIndexed" -> {}, 
         "Rows" -> {{
            Offset[0.2]}}, "RowsIndexed" -> {}}],
      Column], 
     TagBox[GridBox[{
        {"180.`"},
        {
         RowBox[{"-", "7.8532`"}]},
        {"\<\"\"\>"},
        {"188.75`"},
        {"6.7843`"},
        {"\<\"\"\>"},
        {"206.`"},
        {
         RowBox[{"-", "1.5557`"}]}
       },
       GridBoxAlignment->{
        "Columns" -> {{Left}}, "ColumnsIndexed" -> {}, "Rows" -> {{Baseline}},
          "RowsIndexed" -> {}},
       GridBoxSpacings->{"Columns" -> {
           Offset[0.27999999999999997`], {
            Offset[0.5599999999999999]}, 
           Offset[0.27999999999999997`]}, "ColumnsIndexed" -> {}, 
         "Rows" -> {{
            Offset[0.2]}}, "RowsIndexed" -> {}}],
      Column], 
     TagBox[GridBox[{
        {"180.25`"},
        {
         RowBox[{"-", "8.1584`"}]},
        {"\<\"\"\>"},
        {"189.`"},
        {"4.9532`"},
        {"\<\"\"\>"},
        {"206.25`"},
        {
         RowBox[{"-", "2.4713`"}]}
       },
       GridBoxAlignment->{
        "Columns" -> {{Left}}, "ColumnsIndexed" -> {}, "Rows" -> {{Baseline}},
          "RowsIndexed" -> {}},
       GridBoxSpacings->{"Columns" -> {
           Offset[0.27999999999999997`], {
            Offset[0.5599999999999999]}, 
           Offset[0.27999999999999997`]}, "ColumnsIndexed" -> {}, 
         "Rows" -> {{
            Offset[0.2]}}, "RowsIndexed" -> {}}],
      Column], 
     TagBox[GridBox[{
        {"180.5`"},
        {
         RowBox[{"-", "7.8532`"}]},
        {"\<\"\"\>"},
        {"189.25`"},
        {"4.9532`"},
        {"\<\"\"\>"},
        {"206.5`"},
        {
         RowBox[{"-", "3.0816`"}]}
       },
       GridBoxAlignment->{
        "Columns" -> {{Left}}, "ColumnsIndexed" -> {}, "Rows" -> {{Baseline}},
          "RowsIndexed" -> {}},
       GridBoxSpacings->{"Columns" -> {
           Offset[0.27999999999999997`], {
            Offset[0.5599999999999999]}, 
           Offset[0.27999999999999997`]}, "ColumnsIndexed" -> {}, 
         "Rows" -> {{
            Offset[0.2]}}, "RowsIndexed" -> {}}],
      Column], 
     TagBox[GridBox[{
        {"180.75`"},
        {
         RowBox[{"-", "6.0221`"}]},
        {"\<\"\"\>"},
        {"189.5`"},
        {"4.6481`"},
        {"\<\"\"\>"},
        {"206.75`"},
        {
         RowBox[{"-", "2.4713`"}]}
       },
       GridBoxAlignment->{
        "Columns" -> {{Left}}, "ColumnsIndexed" -> {}, "Rows" -> {{Baseline}},
          "RowsIndexed" -> {}},
       GridBoxSpacings->{"Columns" -> {
           Offset[0.27999999999999997`], {
            Offset[0.5599999999999999]}, 
           Offset[0.27999999999999997`]}, "ColumnsIndexed" -> {}, 
         "Rows" -> {{
            Offset[0.2]}}, "RowsIndexed" -> {}}],
      Column], 
     TagBox[GridBox[{
        {"181.`"},
        {
         RowBox[{"-", "4.8014`"}]},
        {"\<\"\"\>"},
        {"189.75`"},
        {"6.7843`"},
        {"\<\"\"\>"},
        {"207.`"},
        {
         RowBox[{"-", "1.8609`"}]}
       },
       GridBoxAlignment->{
        "Columns" -> {{Left}}, "ColumnsIndexed" -> {}, "Rows" -> {{Baseline}},
          "RowsIndexed" -> {}},
       GridBoxSpacings->{"Columns" -> {
           Offset[0.27999999999999997`], {
            Offset[0.5599999999999999]}, 
           Offset[0.27999999999999997`]}, "ColumnsIndexed" -> {}, 
         "Rows" -> {{
            Offset[0.2]}}, "RowsIndexed" -> {}}],
      Column], 
     TagBox[GridBox[{
        {"181.25`"},
        {
         RowBox[{"-", "5.717`"}]},
        {"\<\"\"\>"},
        {"190.`"},
        {"7.3946`"},
        {"\<\"\"\>"},
        {"207.25`"},
        {
         RowBox[{"-", "1.5557`"}]}
       },
       GridBoxAlignment->{
        "Columns" -> {{Left}}, "ColumnsIndexed" -> {}, "Rows" -> {{Baseline}},
          "RowsIndexed" -> {}},
       GridBoxSpacings->{"Columns" -> {
           Offset[0.27999999999999997`], {
            Offset[0.5599999999999999]}, 
           Offset[0.27999999999999997`]}, "ColumnsIndexed" -> {}, 
         "Rows" -> {{
            Offset[0.2]}}, "RowsIndexed" -> {}}],
      Column], 
     TagBox[GridBox[{
        {"181.5`"},
        {
         RowBox[{"-", "6.6325`"}]},
        {"\<\"\"\>"},
        {"190.25`"},
        {"7.6998`"},
        {"\<\"\"\>"},
        {"207.5`"},
        {
         RowBox[{"-", "2.4713`"}]}
       },
       GridBoxAlignment->{
        "Columns" -> {{Left}}, "ColumnsIndexed" -> {}, "Rows" -> {{Baseline}},
          "RowsIndexed" -> {}},
       GridBoxSpacings->{"Columns" -> {
           Offset[0.27999999999999997`], {
            Offset[0.5599999999999999]}, 
           Offset[0.27999999999999997`]}, "ColumnsIndexed" -> {}, 
         "Rows" -> {{
            Offset[0.2]}}, "RowsIndexed" -> {}}],
      Column], 
     TagBox[GridBox[{
        {"181.75`"},
        {
         RowBox[{"-", "6.6325`"}]},
        {"\<\"\"\>"},
        {"190.5`"},
        {"4.3429`"},
        {"\<\"\"\>"},
        {"207.75`"},
        {
         RowBox[{"-", "1.5557`"}]}
       },
       GridBoxAlignment->{
        "Columns" -> {{Left}}, "ColumnsIndexed" -> {}, "Rows" -> {{Baseline}},
          "RowsIndexed" -> {}},
       GridBoxSpacings->{"Columns" -> {
           Offset[0.27999999999999997`], {
            Offset[0.5599999999999999]}, 
           Offset[0.27999999999999997`]}, "ColumnsIndexed" -> {}, 
         "Rows" -> {{
            Offset[0.2]}}, "RowsIndexed" -> {}}],
      Column], 
     TagBox[GridBox[{
        {"182.`"},
        {
         RowBox[{"-", "6.6325`"}]},
        {"\<\"\"\>"},
        {"190.75`"},
        {"4.3429`"},
        {"\<\"\"\>"},
        {"208.`"},
        {
         RowBox[{"-", "2.7764`"}]}
       },
       GridBoxAlignment->{
        "Columns" -> {{Left}}, "ColumnsIndexed" -> {}, "Rows" -> {{Baseline}},
          "RowsIndexed" -> {}},
       GridBoxSpacings->{"Columns" -> {
           Offset[0.27999999999999997`], {
            Offset[0.5599999999999999]}, 
           Offset[0.27999999999999997`]}, "ColumnsIndexed" -> {}, 
         "Rows" -> {{
            Offset[0.2]}}, "RowsIndexed" -> {}}],
      Column], 
     TagBox[GridBox[{
        {"182.25`"},
        {
         RowBox[{"-", "5.717`"}]},
        {"\<\"\"\>"},
        {"191.`"},
        {"6.1739`"},
        {"\<\"\"\>"},
        {"208.25`"},
        {
         RowBox[{"-", "2.1661`"}]}
       },
       GridBoxAlignment->{
        "Columns" -> {{Left}}, "ColumnsIndexed" -> {}, "Rows" -> {{Baseline}},
          "RowsIndexed" -> {}},
       GridBoxSpacings->{"Columns" -> {
           Offset[0.27999999999999997`], {
            Offset[0.5599999999999999]}, 
           Offset[0.27999999999999997`]}, "ColumnsIndexed" -> {}, 
         "Rows" -> {{
            Offset[0.2]}}, "RowsIndexed" -> {}}],
      Column], 
     TagBox[GridBox[{
        {"182.5`"},
        {
         RowBox[{"-", "6.0221`"}]},
        {"\<\"\"\>"},
        {"191.25`"},
        {"5.5636`"},
        {"\<\"\"\>"},
        {"208.5`"},
        {
         RowBox[{"-", "2.7764`"}]}
       },
       GridBoxAlignment->{
        "Columns" -> {{Left}}, "ColumnsIndexed" -> {}, "Rows" -> {{Baseline}},
          "RowsIndexed" -> {}},
       GridBoxSpacings->{"Columns" -> {
           Offset[0.27999999999999997`], {
            Offset[0.5599999999999999]}, 
           Offset[0.27999999999999997`]}, "ColumnsIndexed" -> {}, 
         "Rows" -> {{
            Offset[0.2]}}, "RowsIndexed" -> {}}],
      Column], 
     TagBox[GridBox[{
        {"182.75`"},
        {
         RowBox[{"-", "6.3273`"}]},
        {"\<\"\"\>"},
        {"191.5`"},
        {"5.8688`"},
        {"\<\"\"\>"},
        {"208.75`"},
        {
         RowBox[{"-", "1.2506`"}]}
       },
       GridBoxAlignment->{
        "Columns" -> {{Left}}, "ColumnsIndexed" -> {}, "Rows" -> {{Baseline}},
          "RowsIndexed" -> {}},
       GridBoxSpacings->{"Columns" -> {
           Offset[0.27999999999999997`], {
            Offset[0.5599999999999999]}, 
           Offset[0.27999999999999997`]}, "ColumnsIndexed" -> {}, 
         "Rows" -> {{
            Offset[0.2]}}, "RowsIndexed" -> {}}],
      Column], 
     TagBox[GridBox[{
        {"183.`"},
        {
         RowBox[{"-", "5.4118`"}]},
        {"\<\"\"\>"},
        {"191.75`"},
        {"6.7843`"},
        {"\<\"\"\>"},
        {"209.`"},
        {
         RowBox[{"-", "1.8609`"}]}
       },
       GridBoxAlignment->{
        "Columns" -> {{Left}}, "ColumnsIndexed" -> {}, "Rows" -> {{Baseline}},
          "RowsIndexed" -> {}},
       GridBoxSpacings->{"Columns" -> {
           Offset[0.27999999999999997`], {
            Offset[0.5599999999999999]}, 
           Offset[0.27999999999999997`]}, "ColumnsIndexed" -> {}, 
         "Rows" -> {{
            Offset[0.2]}}, "RowsIndexed" -> {}}],
      Column], 
     TagBox[GridBox[{
        {"183.25`"},
        {
         RowBox[{"-", "6.0221`"}]},
        {"\<\"\"\>"},
        {"192.`"},
        {"5.5636`"},
        {"\<\"\"\>"},
        {"209.25`"},
        {
         RowBox[{"-", "3.0816`"}]}
       },
       GridBoxAlignment->{
        "Columns" -> {{Left}}, "ColumnsIndexed" -> {}, "Rows" -> {{Baseline}},
          "RowsIndexed" -> {}},
       GridBoxSpacings->{"Columns" -> {
           Offset[0.27999999999999997`], {
            Offset[0.5599999999999999]}, 
           Offset[0.27999999999999997`]}, "ColumnsIndexed" -> {}, 
         "Rows" -> {{
            Offset[0.2]}}, "RowsIndexed" -> {}}],
      Column], 
     TagBox[GridBox[{
        {"183.5`"},
        {
         RowBox[{"-", "6.3273`"}]},
        {"\<\"\"\>"},
        {"192.25`"},
        {"5.2584`"},
        {"\<\"\"\>"},
        {"209.5`"},
        {
         RowBox[{"-", "2.7764`"}]}
       },
       GridBoxAlignment->{
        "Columns" -> {{Left}}, "ColumnsIndexed" -> {}, "Rows" -> {{Baseline}},
          "RowsIndexed" -> {}},
       GridBoxSpacings->{"Columns" -> {
           Offset[0.27999999999999997`], {
            Offset[0.5599999999999999]}, 
           Offset[0.27999999999999997`]}, "ColumnsIndexed" -> {}, 
         "Rows" -> {{
            Offset[0.2]}}, "RowsIndexed" -> {}}],
      Column], 
     TagBox[GridBox[{
        {"183.75`"},
        {
         RowBox[{"-", "5.717`"}]},
        {"\<\"\"\>"},
        {"192.5`"},
        {"6.7843`"},
        {"\<\"\"\>"},
        {"209.75`"},
        {
         RowBox[{"-", "2.1661`"}]}
       },
       GridBoxAlignment->{
        "Columns" -> {{Left}}, "ColumnsIndexed" -> {}, "Rows" -> {{Baseline}},
          "RowsIndexed" -> {}},
       GridBoxSpacings->{"Columns" -> {
           Offset[0.27999999999999997`], {
            Offset[0.5599999999999999]}, 
           Offset[0.27999999999999997`]}, "ColumnsIndexed" -> {}, 
         "Rows" -> {{
            Offset[0.2]}}, "RowsIndexed" -> {}}],
      Column], 
     TagBox[GridBox[{
        {"184.`"},
        {
         RowBox[{"-", "5.1066`"}]},
        {"\<\"\"\>"},
        {"192.75`"},
        {"8.005`"},
        {"\<\"\"\>"},
        {"210.`"},
        {
         RowBox[{"-", "2.4713`"}]}
       },
       GridBoxAlignment->{
        "Columns" -> {{Left}}, "ColumnsIndexed" -> {}, "Rows" -> {{Baseline}},
          "RowsIndexed" -> {}},
       GridBoxSpacings->{"Columns" -> {
           Offset[0.27999999999999997`], {
            Offset[0.5599999999999999]}, 
           Offset[0.27999999999999997`]}, "ColumnsIndexed" -> {}, 
         "Rows" -> {{
            Offset[0.2]}}, "RowsIndexed" -> {}}],
      Column], 
     TagBox[GridBox[{
        {"184.25`"},
        {
         RowBox[{"-", "6.3273`"}]},
        {"\<\"\"\>"},
        {"193.`"},
        {"6.7843`"},
        {"\<\"\"\>"},
        {"210.25`"},
        {
         RowBox[{"-", "3.692`"}]}
       },
       GridBoxAlignment->{
        "Columns" -> {{Left}}, "ColumnsIndexed" -> {}, "Rows" -> {{Baseline}},
          "RowsIndexed" -> {}},
       GridBoxSpacings->{"Columns" -> {
           Offset[0.27999999999999997`], {
            Offset[0.5599999999999999]}, 
           Offset[0.27999999999999997`]}, "ColumnsIndexed" -> {}, 
         "Rows" -> {{
            Offset[0.2]}}, "RowsIndexed" -> {}}],
      Column], 
     TagBox[GridBox[{
        {"184.5`"},
        {
         RowBox[{"-", "3.5807`"}]},
        {"\<\"\"\>"},
        {"193.25`"},
        {"3.1222`"},
        {"\<\"\"\>"},
        {"210.5`"},
        {
         RowBox[{"-", "1.5557`"}]}
       },
       GridBoxAlignment->{
        "Columns" -> {{Left}}, "ColumnsIndexed" -> {}, "Rows" -> {{Baseline}},
          "RowsIndexed" -> {}},
       GridBoxSpacings->{"Columns" -> {
           Offset[0.27999999999999997`], {
            Offset[0.5599999999999999]}, 
           Offset[0.27999999999999997`]}, "ColumnsIndexed" -> {}, 
         "Rows" -> {{
            Offset[0.2]}}, "RowsIndexed" -> {}}],
      Column], 
     TagBox[GridBox[{
        {"184.75`"},
        {
         RowBox[{"-", "4.1911`"}]},
        {"\<\"\"\>"},
        {"193.5`"},
        {"3.1222`"},
        {"\<\"\"\>"},
        {"210.75`"},
        {
         RowBox[{"-", "2.4713`"}]}
       },
       GridBoxAlignment->{
        "Columns" -> {{Left}}, "ColumnsIndexed" -> {}, "Rows" -> {{Baseline}},
          "RowsIndexed" -> {}},
       GridBoxSpacings->{"Columns" -> {
           Offset[0.27999999999999997`], {
            Offset[0.5599999999999999]}, 
           Offset[0.27999999999999997`]}, "ColumnsIndexed" -> {}, 
         "Rows" -> {{
            Offset[0.2]}}, "RowsIndexed" -> {}}],
      Column], 
     TagBox[GridBox[{
        {"185.`"},
        {
         RowBox[{"-", "5.1066`"}]},
        {"\<\"\"\>"},
        {"193.75`"},
        {"5.8688`"},
        {"\<\"\"\>"},
        {"211.`"},
        {
         RowBox[{"-", "2.7764`"}]}
       },
       GridBoxAlignment->{
        "Columns" -> {{Left}}, "ColumnsIndexed" -> {}, "Rows" -> {{Baseline}},
          "RowsIndexed" -> {}},
       GridBoxSpacings->{"Columns" -> {
           Offset[0.27999999999999997`], {
            Offset[0.5599999999999999]}, 
           Offset[0.27999999999999997`]}, "ColumnsIndexed" -> {}, 
         "Rows" -> {{
            Offset[0.2]}}, "RowsIndexed" -> {}}],
      Column], 
     TagBox[GridBox[{
        {"185.25`"},
        {
         RowBox[{"-", "5.1066`"}]},
        {"\<\"\"\>"},
        {"194.`"},
        {"7.0895`"},
        {"\<\"\"\>"},
        {"211.25`"},
        {
         RowBox[{"-", "1.8609`"}]}
       },
       GridBoxAlignment->{
        "Columns" -> {{Left}}, "ColumnsIndexed" -> {}, "Rows" -> {{Baseline}},
          "RowsIndexed" -> {}},
       GridBoxSpacings->{"Columns" -> {
           Offset[0.27999999999999997`], {
            Offset[0.5599999999999999]}, 
           Offset[0.27999999999999997`]}, "ColumnsIndexed" -> {}, 
         "Rows" -> {{
            Offset[0.2]}}, "RowsIndexed" -> {}}],
      Column], 
     TagBox[GridBox[{
        {"185.5`"},
        {
         RowBox[{"-", "5.1066`"}]},
        {"\<\"\"\>"},
        {"194.25`"},
        {"6.7843`"},
        {"\<\"\"\>"},
        {"211.5`"},
        {
         RowBox[{"-", "0.9454`"}]}
       },
       GridBoxAlignment->{
        "Columns" -> {{Left}}, "ColumnsIndexed" -> {}, "Rows" -> {{Baseline}},
          "RowsIndexed" -> {}},
       GridBoxSpacings->{"Columns" -> {
           Offset[0.27999999999999997`], {
            Offset[0.5599999999999999]}, 
           Offset[0.27999999999999997`]}, "ColumnsIndexed" -> {}, 
         "Rows" -> {{
            Offset[0.2]}}, "RowsIndexed" -> {}}],
      Column], 
     TagBox[GridBox[{
        {"185.75`"},
        {
         RowBox[{"-", "5.1066`"}]},
        {"\<\"\"\>"},
        {"194.5`"},
        {"6.1739`"},
        {"\<\"\"\>"},
        {"211.75`"},
        {
         RowBox[{"-", "1.8609`"}]}
       },
       GridBoxAlignment->{
        "Columns" -> {{Left}}, "ColumnsIndexed" -> {}, "Rows" -> {{Baseline}},
          "RowsIndexed" -> {}},
       GridBoxSpacings->{"Columns" -> {
           Offset[0.27999999999999997`], {
            Offset[0.5599999999999999]}, 
           Offset[0.27999999999999997`]}, "ColumnsIndexed" -> {}, 
         "Rows" -> {{
            Offset[0.2]}}, "RowsIndexed" -> {}}],
      Column], 
     TagBox[GridBox[{
        {"186.`"},
        {
         RowBox[{"-", "6.3273`"}]},
        {"\<\"\"\>"},
        {"194.75`"},
        {"5.8688`"},
        {"\<\"\"\>"},
        {"212.`"},
        {
         RowBox[{"-", "0.335`"}]}
       },
       GridBoxAlignment->{
        "Columns" -> {{Left}}, "ColumnsIndexed" -> {}, "Rows" -> {{Baseline}},
          "RowsIndexed" -> {}},
       GridBoxSpacings->{"Columns" -> {
           Offset[0.27999999999999997`], {
            Offset[0.5599999999999999]}, 
           Offset[0.27999999999999997`]}, "ColumnsIndexed" -> {}, 
         "Rows" -> {{
            Offset[0.2]}}, "RowsIndexed" -> {}}],
      Column], 
     TagBox[GridBox[{
        {"186.25`"},
        {
         RowBox[{"-", "6.3273`"}]},
        {"\<\"\"\>"},
        {"195.`"},
        {"6.7843`"},
        {"\<\"\"\>"},
        {"212.25`"},
        {
         RowBox[{"-", "0.335`"}]}
       },
       GridBoxAlignment->{
        "Columns" -> {{Left}}, "ColumnsIndexed" -> {}, "Rows" -> {{Baseline}},
          "RowsIndexed" -> {}},
       GridBoxSpacings->{"Columns" -> {
           Offset[0.27999999999999997`], {
            Offset[0.5599999999999999]}, 
           Offset[0.27999999999999997`]}, "ColumnsIndexed" -> {}, 
         "Rows" -> {{
            Offset[0.2]}}, "RowsIndexed" -> {}}],
      Column], 
     TagBox[GridBox[{
        {"186.5`"},
        {
         RowBox[{"-", "4.1911`"}]},
        {"\<\"\"\>"},
        {"195.25`"},
        {"6.7843`"},
        {"\<\"\"\>"},
        {"212.5`"},
        {"0.2753`"}
       },
       GridBoxAlignment->{
        "Columns" -> {{Left}}, "ColumnsIndexed" -> {}, "Rows" -> {{Baseline}},
          "RowsIndexed" -> {}},
       GridBoxSpacings->{"Columns" -> {
           Offset[0.27999999999999997`], {
            Offset[0.5599999999999999]}, 
           Offset[0.27999999999999997`]}, "ColumnsIndexed" -> {}, 
         "Rows" -> {{
            Offset[0.2]}}, "RowsIndexed" -> {}}],
      Column], 
     TagBox[GridBox[{
        {"186.75`"},
        {
         RowBox[{"-", "5.717`"}]},
        {"\<\"\"\>"},
        {"195.5`"},
        {"6.7843`"},
        {"\<\"\"\>"},
        {"212.75`"},
        {"0.5805`"}
       },
       GridBoxAlignment->{
        "Columns" -> {{Left}}, "ColumnsIndexed" -> {}, "Rows" -> {{Baseline}},
          "RowsIndexed" -> {}},
       GridBoxSpacings->{"Columns" -> {
           Offset[0.27999999999999997`], {
            Offset[0.5599999999999999]}, 
           Offset[0.27999999999999997`]}, "ColumnsIndexed" -> {}, 
         "Rows" -> {{
            Offset[0.2]}}, "RowsIndexed" -> {}}],
      Column], 
     TagBox[GridBox[{
        {"187.`"},
        {
         RowBox[{"-", "5.1066`"}]},
        {"\<\"\"\>"},
        {"195.75`"},
        {"7.0895`"},
        {"\<\"\"\>"},
        {"213.`"},
        {"0.5805`"}
       },
       GridBoxAlignment->{
        "Columns" -> {{Left}}, "ColumnsIndexed" -> {}, "Rows" -> {{Baseline}},
          "RowsIndexed" -> {}},
       GridBoxSpacings->{"Columns" -> {
           Offset[0.27999999999999997`], {
            Offset[0.5599999999999999]}, 
           Offset[0.27999999999999997`]}, "ColumnsIndexed" -> {}, 
         "Rows" -> {{
            Offset[0.2]}}, "RowsIndexed" -> {}}],
      Column], 
     TagBox[GridBox[{
        {"187.25`"},
        {
         RowBox[{"-", "6.6325`"}]},
        {"\<\"\"\>"},
        {"196.`"},
        {"5.8688`"},
        {"\<\"\"\>"},
        {"213.25`"},
        {
         RowBox[{"-", "1.2506`"}]}
       },
       GridBoxAlignment->{
        "Columns" -> {{Left}}, "ColumnsIndexed" -> {}, "Rows" -> {{Baseline}},
          "RowsIndexed" -> {}},
       GridBoxSpacings->{"Columns" -> {
           Offset[0.27999999999999997`], {
            Offset[0.5599999999999999]}, 
           Offset[0.27999999999999997`]}, "ColumnsIndexed" -> {}, 
         "Rows" -> {{
            Offset[0.2]}}, "RowsIndexed" -> {}}],
      Column], 
     TagBox[GridBox[{
        {"187.5`"},
        {
         RowBox[{"-", "4.8014`"}]},
        {"\<\"\"\>"},
        {"196.25`"},
        {"4.3429`"},
        {"\<\"\"\>"},
        {"213.5`"},
        {
         RowBox[{"-", "0.6402`"}]}
       },
       GridBoxAlignment->{
        "Columns" -> {{Left}}, "ColumnsIndexed" -> {}, "Rows" -> {{Baseline}},
          "RowsIndexed" -> {}},
       GridBoxSpacings->{"Columns" -> {
           Offset[0.27999999999999997`], {
            Offset[0.5599999999999999]}, 
           Offset[0.27999999999999997`]}, "ColumnsIndexed" -> {}, 
         "Rows" -> {{
            Offset[0.2]}}, "RowsIndexed" -> {}}],
      Column], 
     TagBox[GridBox[{
        {"187.75`"},
        {
         RowBox[{"-", "4.1911`"}]},
        {"\<\"\"\>"},
        {"196.5`"},
        {"4.9532`"},
        {"\<\"\"\>"},
        {"213.75`"},
        {"0.5805`"}
       },
       GridBoxAlignment->{
        "Columns" -> {{Left}}, "ColumnsIndexed" -> {}, "Rows" -> {{Baseline}},
          "RowsIndexed" -> {}},
       GridBoxSpacings->{"Columns" -> {
           Offset[0.27999999999999997`], {
            Offset[0.5599999999999999]}, 
           Offset[0.27999999999999997`]}, "ColumnsIndexed" -> {}, 
         "Rows" -> {{
            Offset[0.2]}}, "RowsIndexed" -> {}}],
      Column], 
     TagBox[GridBox[{
        {"188.`"},
        {
         RowBox[{"-", "3.8859`"}]},
        {"\<\"\"\>"},
        {"196.75`"},
        {"5.8688`"},
        {"\<\"\"\>"},
        {"214.`"},
        {"2.4116`"}
       },
       GridBoxAlignment->{
        "Columns" -> {{Left}}, "ColumnsIndexed" -> {}, "Rows" -> {{Baseline}},
          "RowsIndexed" -> {}},
       GridBoxSpacings->{"Columns" -> {
           Offset[0.27999999999999997`], {
            Offset[0.5599999999999999]}, 
           Offset[0.27999999999999997`]}, "ColumnsIndexed" -> {}, 
         "Rows" -> {{
            Offset[0.2]}}, "RowsIndexed" -> {}}],
      Column], 
     TagBox[GridBox[{
        {"188.25`"},
        {
         RowBox[{"-", "5.1066`"}]},
        {"\<\"\"\>"},
        {"197.`"},
        {"6.7843`"},
        {"\<\"\"\>"},
        {"214.25`"},
        {"1.8012`"}
       },
       GridBoxAlignment->{
        "Columns" -> {{Left}}, "ColumnsIndexed" -> {}, "Rows" -> {{Baseline}},
          "RowsIndexed" -> {}},
       GridBoxSpacings->{"Columns" -> {
           Offset[0.27999999999999997`], {
            Offset[0.5599999999999999]}, 
           Offset[0.27999999999999997`]}, "ColumnsIndexed" -> {}, 
         "Rows" -> {{
            Offset[0.2]}}, "RowsIndexed" -> {}}],
      Column], 
     TagBox[GridBox[{
        {"188.5`"},
        {
         RowBox[{"-", "6.0221`"}]},
        {"\<\"\"\>"},
        {"197.25`"},
        {"5.5636`"},
        {"\<\"\"\>"},
        {"214.5`"},
        {"0.5805`"}
       },
       GridBoxAlignment->{
        "Columns" -> {{Left}}, "ColumnsIndexed" -> {}, "Rows" -> {{Baseline}},
          "RowsIndexed" -> {}},
       GridBoxSpacings->{"Columns" -> {
           Offset[0.27999999999999997`], {
            Offset[0.5599999999999999]}, 
           Offset[0.27999999999999997`]}, "ColumnsIndexed" -> {}, 
         "Rows" -> {{
            Offset[0.2]}}, "RowsIndexed" -> {}}],
      Column], 
     TagBox[GridBox[{
        {"188.75`"},
        {
         RowBox[{"-", "3.5807`"}]},
        {"\<\"\"\>"},
        {"197.5`"},
        {"4.9532`"},
        {"\<\"\"\>"},
        {"214.75`"},
        {
         RowBox[{"-", "0.335`"}]}
       },
       GridBoxAlignment->{
        "Columns" -> {{Left}}, "ColumnsIndexed" -> {}, "Rows" -> {{Baseline}},
          "RowsIndexed" -> {}},
       GridBoxSpacings->{"Columns" -> {
           Offset[0.27999999999999997`], {
            Offset[0.5599999999999999]}, 
           Offset[0.27999999999999997`]}, "ColumnsIndexed" -> {}, 
         "Rows" -> {{
            Offset[0.2]}}, "RowsIndexed" -> {}}],
      Column], 
     TagBox[GridBox[{
        {"189.`"},
        {
         RowBox[{"-", "3.2756`"}]},
        {"\<\"\"\>"},
        {"197.75`"},
        {"6.1739`"},
        {"\<\"\"\>"},
        {"215.`"},
        {"0.2753`"}
       },
       GridBoxAlignment->{
        "Columns" -> {{Left}}, "ColumnsIndexed" -> {}, "Rows" -> {{Baseline}},
          "RowsIndexed" -> {}},
       GridBoxSpacings->{"Columns" -> {
           Offset[0.27999999999999997`], {
            Offset[0.5599999999999999]}, 
           Offset[0.27999999999999997`]}, "ColumnsIndexed" -> {}, 
         "Rows" -> {{
            Offset[0.2]}}, "RowsIndexed" -> {}}],
      Column], 
     TagBox[GridBox[{
        {"189.25`"},
        {
         RowBox[{"-", "5.1066`"}]},
        {"\<\"\"\>"},
        {"198.`"},
        {"5.8688`"},
        {"\<\"\"\>"},
        {"215.25`"},
        {
         RowBox[{"-", "0.0299`"}]}
       },
       GridBoxAlignment->{
        "Columns" -> {{Left}}, "ColumnsIndexed" -> {}, "Rows" -> {{Baseline}},
          "RowsIndexed" -> {}},
       GridBoxSpacings->{"Columns" -> {
           Offset[0.27999999999999997`], {
            Offset[0.5599999999999999]}, 
           Offset[0.27999999999999997`]}, "ColumnsIndexed" -> {}, 
         "Rows" -> {{
            Offset[0.2]}}, "RowsIndexed" -> {}}],
      Column], 
     TagBox[GridBox[{
        {"189.5`"},
        {
         RowBox[{"-", "5.717`"}]},
        {"\<\"\"\>"},
        {"198.25`"},
        {"6.7843`"},
        {"\<\"\"\>"},
        {"215.5`"},
        {
         RowBox[{"-", "0.0299`"}]}
       },
       GridBoxAlignment->{
        "Columns" -> {{Left}}, "ColumnsIndexed" -> {}, "Rows" -> {{Baseline}},
          "RowsIndexed" -> {}},
       GridBoxSpacings->{"Columns" -> {
           Offset[0.27999999999999997`], {
            Offset[0.5599999999999999]}, 
           Offset[0.27999999999999997`]}, "ColumnsIndexed" -> {}, 
         "Rows" -> {{
            Offset[0.2]}}, "RowsIndexed" -> {}}],
      Column], 
     TagBox[GridBox[{
        {"189.75`"},
        {
         RowBox[{"-", "5.4118`"}]},
        {"\<\"\"\>"},
        {"198.5`"},
        {"4.6481`"},
        {"\<\"\"\>"},
        {"215.75`"},
        {
         RowBox[{"-", "1.8609`"}]}
       },
       GridBoxAlignment->{
        "Columns" -> {{Left}}, "ColumnsIndexed" -> {}, "Rows" -> {{Baseline}},
          "RowsIndexed" -> {}},
       GridBoxSpacings->{"Columns" -> {
           Offset[0.27999999999999997`], {
            Offset[0.5599999999999999]}, 
           Offset[0.27999999999999997`]}, "ColumnsIndexed" -> {}, 
         "Rows" -> {{
            Offset[0.2]}}, "RowsIndexed" -> {}}],
      Column], 
     TagBox[GridBox[{
        {"190.`"},
        {
         RowBox[{"-", "6.0221`"}]},
        {"\<\"\"\>"},
        {"198.75`"},
        {"4.0377`"},
        {"\<\"\"\>"},
        {"216.`"},
        {
         RowBox[{"-", "1.2506`"}]}
       },
       GridBoxAlignment->{
        "Columns" -> {{Left}}, "ColumnsIndexed" -> {}, "Rows" -> {{Baseline}},
          "RowsIndexed" -> {}},
       GridBoxSpacings->{"Columns" -> {
           Offset[0.27999999999999997`], {
            Offset[0.5599999999999999]}, 
           Offset[0.27999999999999997`]}, "ColumnsIndexed" -> {}, 
         "Rows" -> {{
            Offset[0.2]}}, "RowsIndexed" -> {}}],
      Column], 
     TagBox[GridBox[{
        {"190.25`"},
        {
         RowBox[{"-", "6.3273`"}]},
        {"\<\"\"\>"},
        {"199.`"},
        {"4.3429`"},
        {"\<\"\"\>"},
        {"216.25`"},
        {
         RowBox[{"-", "0.6402`"}]}
       },
       GridBoxAlignment->{
        "Columns" -> {{Left}}, "ColumnsIndexed" -> {}, "Rows" -> {{Baseline}},
          "RowsIndexed" -> {}},
       GridBoxSpacings->{"Columns" -> {
           Offset[0.27999999999999997`], {
            Offset[0.5599999999999999]}, 
           Offset[0.27999999999999997`]}, "ColumnsIndexed" -> {}, 
         "Rows" -> {{
            Offset[0.2]}}, "RowsIndexed" -> {}}],
      Column], 
     TagBox[GridBox[{
        {"190.5`"},
        {
         RowBox[{"-", "5.717`"}]},
        {"\<\"\"\>"},
        {"199.25`"},
        {"5.5636`"},
        {"\<\"\"\>"},
        {"216.5`"},
        {
         RowBox[{"-", "0.9454`"}]}
       },
       GridBoxAlignment->{
        "Columns" -> {{Left}}, "ColumnsIndexed" -> {}, "Rows" -> {{Baseline}},
          "RowsIndexed" -> {}},
       GridBoxSpacings->{"Columns" -> {
           Offset[0.27999999999999997`], {
            Offset[0.5599999999999999]}, 
           Offset[0.27999999999999997`]}, "ColumnsIndexed" -> {}, 
         "Rows" -> {{
            Offset[0.2]}}, "RowsIndexed" -> {}}],
      Column], 
     TagBox[GridBox[{
        {"190.75`"},
        {
         RowBox[{"-", "5.1066`"}]},
        {"\<\"\"\>"},
        {"199.5`"},
        {"4.6481`"},
        {"\<\"\"\>"},
        {"216.75`"},
        {"0.2753`"}
       },
       GridBoxAlignment->{
        "Columns" -> {{Left}}, "ColumnsIndexed" -> {}, "Rows" -> {{Baseline}},
          "RowsIndexed" -> {}},
       GridBoxSpacings->{"Columns" -> {
           Offset[0.27999999999999997`], {
            Offset[0.5599999999999999]}, 
           Offset[0.27999999999999997`]}, "ColumnsIndexed" -> {}, 
         "Rows" -> {{
            Offset[0.2]}}, "RowsIndexed" -> {}}],
      Column], 
     TagBox[GridBox[{
        {"191.`"},
        {
         RowBox[{"-", "5.1066`"}]},
        {"\<\"\"\>"},
        {"199.75`"},
        {"4.9532`"},
        {"\<\"\"\>"},
        {"217.`"},
        {
         RowBox[{"-", "0.6402`"}]}
       },
       GridBoxAlignment->{
        "Columns" -> {{Left}}, "ColumnsIndexed" -> {}, "Rows" -> {{Baseline}},
          "RowsIndexed" -> {}},
       GridBoxSpacings->{"Columns" -> {
           Offset[0.27999999999999997`], {
            Offset[0.5599999999999999]}, 
           Offset[0.27999999999999997`]}, "ColumnsIndexed" -> {}, 
         "Rows" -> {{
            Offset[0.2]}}, "RowsIndexed" -> {}}],
      Column], 
     TagBox[GridBox[{
        {"191.25`"},
        {
         RowBox[{"-", "5.4118`"}]},
        {"\<\"\"\>"},
        {"200.`"},
        {"6.4791`"},
        {"\<\"\"\>"},
        {"217.25`"},
        {
         RowBox[{"-", "0.9454`"}]}
       },
       GridBoxAlignment->{
        "Columns" -> {{Left}}, "ColumnsIndexed" -> {}, "Rows" -> {{Baseline}},
          "RowsIndexed" -> {}},
       GridBoxSpacings->{"Columns" -> {
           Offset[0.27999999999999997`], {
            Offset[0.5599999999999999]}, 
           Offset[0.27999999999999997`]}, "ColumnsIndexed" -> {}, 
         "Rows" -> {{
            Offset[0.2]}}, "RowsIndexed" -> {}}],
      Column], 
     TagBox[GridBox[{
        {"191.5`"},
        {
         RowBox[{"-", "2.9704`"}]},
        {"\<\"\"\>"},
        {"200.25`"},
        {"6.1739`"},
        {"\<\"\"\>"},
        {"217.5`"},
        {
         RowBox[{"-", "0.9454`"}]}
       },
       GridBoxAlignment->{
        "Columns" -> {{Left}}, "ColumnsIndexed" -> {}, "Rows" -> {{Baseline}},
          "RowsIndexed" -> {}},
       GridBoxSpacings->{"Columns" -> {
           Offset[0.27999999999999997`], {
            Offset[0.5599999999999999]}, 
           Offset[0.27999999999999997`]}, "ColumnsIndexed" -> {}, 
         "Rows" -> {{
            Offset[0.2]}}, "RowsIndexed" -> {}}],
      Column], 
     TagBox[GridBox[{
        {"191.75`"},
        {
         RowBox[{"-", "3.8859`"}]},
        {"\<\"\"\>"},
        {"200.5`"},
        {"6.7843`"},
        {"\<\"\"\>"},
        {"217.75`"},
        {
         RowBox[{"-", "1.2506`"}]}
       },
       GridBoxAlignment->{
        "Columns" -> {{Left}}, "ColumnsIndexed" -> {}, "Rows" -> {{Baseline}},
          "RowsIndexed" -> {}},
       GridBoxSpacings->{"Columns" -> {
           Offset[0.27999999999999997`], {
            Offset[0.5599999999999999]}, 
           Offset[0.27999999999999997`]}, "ColumnsIndexed" -> {}, 
         "Rows" -> {{
            Offset[0.2]}}, "RowsIndexed" -> {}}],
      Column], 
     TagBox[GridBox[{
        {"192.`"},
        {
         RowBox[{"-", "3.5807`"}]},
        {"\<\"\"\>"},
        {"200.75`"},
        {"6.4791`"},
        {"\<\"\"\>"},
        {"218.`"},
        {
         RowBox[{"-", "2.7764`"}]}
       },
       GridBoxAlignment->{
        "Columns" -> {{Left}}, "ColumnsIndexed" -> {}, "Rows" -> {{Baseline}},
          "RowsIndexed" -> {}},
       GridBoxSpacings->{"Columns" -> {
           Offset[0.27999999999999997`], {
            Offset[0.5599999999999999]}, 
           Offset[0.27999999999999997`]}, "ColumnsIndexed" -> {}, 
         "Rows" -> {{
            Offset[0.2]}}, "RowsIndexed" -> {}}],
      Column], 
     TagBox[GridBox[{
        {"192.25`"},
        {
         RowBox[{"-", "3.8859`"}]},
        {"\<\"\"\>"},
        {"201.`"},
        {"4.9532`"},
        {"\<\"\"\>"},
        {"218.25`"},
        {
         RowBox[{"-", "1.2506`"}]}
       },
       GridBoxAlignment->{
        "Columns" -> {{Left}}, "ColumnsIndexed" -> {}, "Rows" -> {{Baseline}},
          "RowsIndexed" -> {}},
       GridBoxSpacings->{"Columns" -> {
           Offset[0.27999999999999997`], {
            Offset[0.5599999999999999]}, 
           Offset[0.27999999999999997`]}, "ColumnsIndexed" -> {}, 
         "Rows" -> {{
            Offset[0.2]}}, "RowsIndexed" -> {}}],
      Column], 
     TagBox[GridBox[{
        {"192.5`"},
        {
         RowBox[{"-", "4.4963`"}]},
        {"\<\"\"\>"},
        {"201.25`"},
        {"4.3429`"},
        {"\<\"\"\>"},
        {"218.5`"},
        {
         RowBox[{"-", "1.2506`"}]}
       },
       GridBoxAlignment->{
        "Columns" -> {{Left}}, "ColumnsIndexed" -> {}, "Rows" -> {{Baseline}},
          "RowsIndexed" -> {}},
       GridBoxSpacings->{"Columns" -> {
           Offset[0.27999999999999997`], {
            Offset[0.5599999999999999]}, 
           Offset[0.27999999999999997`]}, "ColumnsIndexed" -> {}, 
         "Rows" -> {{
            Offset[0.2]}}, "RowsIndexed" -> {}}],
      Column], 
     TagBox[GridBox[{
        {"192.75`"},
        {
         RowBox[{"-", "4.8014`"}]},
        {"\<\"\"\>"},
        {"201.5`"},
        {"5.5636`"},
        {"\<\"\"\>"},
        {"218.75`"},
        {"0.2753`"}
       },
       GridBoxAlignment->{
        "Columns" -> {{Left}}, "ColumnsIndexed" -> {}, "Rows" -> {{Baseline}},
          "RowsIndexed" -> {}},
       GridBoxSpacings->{"Columns" -> {
           Offset[0.27999999999999997`], {
            Offset[0.5599999999999999]}, 
           Offset[0.27999999999999997`]}, "ColumnsIndexed" -> {}, 
         "Rows" -> {{
            Offset[0.2]}}, "RowsIndexed" -> {}}],
      Column], 
     TagBox[GridBox[{
        {"193.`"},
        {
         RowBox[{"-", "5.1066`"}]},
        {"\<\"\"\>"},
        {"201.75`"},
        {"7.6998`"},
        {"\<\"\"\>"},
        {"219.`"},
        {
         RowBox[{"-", "0.9454`"}]}
       },
       GridBoxAlignment->{
        "Columns" -> {{Left}}, "ColumnsIndexed" -> {}, "Rows" -> {{Baseline}},
          "RowsIndexed" -> {}},
       GridBoxSpacings->{"Columns" -> {
           Offset[0.27999999999999997`], {
            Offset[0.5599999999999999]}, 
           Offset[0.27999999999999997`]}, "ColumnsIndexed" -> {}, 
         "Rows" -> {{
            Offset[0.2]}}, "RowsIndexed" -> {}}],
      Column], 
     TagBox[GridBox[{
        {"193.25`"},
        {
         RowBox[{"-", "3.2756`"}]},
        {"\<\"\"\>"},
        {"202.`"},
        {"8.6153`"},
        {"\<\"\"\>"},
        {"219.25`"},
        {
         RowBox[{"-", "0.6402`"}]}
       },
       GridBoxAlignment->{
        "Columns" -> {{Left}}, "ColumnsIndexed" -> {}, "Rows" -> {{Baseline}},
          "RowsIndexed" -> {}},
       GridBoxSpacings->{"Columns" -> {
           Offset[0.27999999999999997`], {
            Offset[0.5599999999999999]}, 
           Offset[0.27999999999999997`]}, "ColumnsIndexed" -> {}, 
         "Rows" -> {{
            Offset[0.2]}}, "RowsIndexed" -> {}}],
      Column], 
     TagBox[GridBox[{
        {"193.5`"},
        {
         RowBox[{"-", "2.36`"}]},
        {"\<\"\"\>"},
        {"202.25`"},
        {"5.2584`"},
        {"\<\"\"\>"},
        {"219.5`"},
        {"0.2753`"}
       },
       GridBoxAlignment->{
        "Columns" -> {{Left}}, "ColumnsIndexed" -> {}, "Rows" -> {{Baseline}},
          "RowsIndexed" -> {}},
       GridBoxSpacings->{"Columns" -> {
           Offset[0.27999999999999997`], {
            Offset[0.5599999999999999]}, 
           Offset[0.27999999999999997`]}, "ColumnsIndexed" -> {}, 
         "Rows" -> {{
            Offset[0.2]}}, "RowsIndexed" -> {}}],
      Column], 
     TagBox[GridBox[{
        {"193.75`"},
        {
         RowBox[{"-", "3.5807`"}]},
        {"\<\"\"\>"},
        {"202.5`"},
        {"5.5636`"},
        {"\<\"\"\>"},
        {"219.75`"},
        {
         RowBox[{"-", "1.5557`"}]}
       },
       GridBoxAlignment->{
        "Columns" -> {{Left}}, "ColumnsIndexed" -> {}, "Rows" -> {{Baseline}},
          "RowsIndexed" -> {}},
       GridBoxSpacings->{"Columns" -> {
           Offset[0.27999999999999997`], {
            Offset[0.5599999999999999]}, 
           Offset[0.27999999999999997`]}, "ColumnsIndexed" -> {}, 
         "Rows" -> {{
            Offset[0.2]}}, "RowsIndexed" -> {}}],
      Column], 
     TagBox[GridBox[{
        {"194.`"},
        {
         RowBox[{"-", "4.8014`"}]},
        {"\<\"\"\>"},
        {"202.75`"},
        {"6.4791`"},
        {"\<\"\"\>"},
        {"220.`"},
        {
         RowBox[{"-", "3.0816`"}]}
       },
       GridBoxAlignment->{
        "Columns" -> {{Left}}, "ColumnsIndexed" -> {}, "Rows" -> {{Baseline}},
          "RowsIndexed" -> {}},
       GridBoxSpacings->{"Columns" -> {
           Offset[0.27999999999999997`], {
            Offset[0.5599999999999999]}, 
           Offset[0.27999999999999997`]}, "ColumnsIndexed" -> {}, 
         "Rows" -> {{
            Offset[0.2]}}, "RowsIndexed" -> {}}],
      Column], 
     TagBox[GridBox[{
        {"194.25`"},
        {
         RowBox[{"-", "3.8859`"}]},
        {"\<\"\"\>"},
        {"203.`"},
        {"6.7843`"},
        {"\<\"\"\>"},
        {"220.25`"},
        {"0.2753`"}
       },
       GridBoxAlignment->{
        "Columns" -> {{Left}}, "ColumnsIndexed" -> {}, "Rows" -> {{Baseline}},
          "RowsIndexed" -> {}},
       GridBoxSpacings->{"Columns" -> {
           Offset[0.27999999999999997`], {
            Offset[0.5599999999999999]}, 
           Offset[0.27999999999999997`]}, "ColumnsIndexed" -> {}, 
         "Rows" -> {{
            Offset[0.2]}}, "RowsIndexed" -> {}}],
      Column], 
     TagBox[GridBox[{
        {"194.5`"},
        {
         RowBox[{"-", "2.36`"}]},
        {"\<\"\"\>"},
        {"203.25`"},
        {"7.0895`"},
        {"\<\"\"\>"},
        {"220.5`"},
        {"0.5805`"}
       },
       GridBoxAlignment->{
        "Columns" -> {{Left}}, "ColumnsIndexed" -> {}, "Rows" -> {{Baseline}},
          "RowsIndexed" -> {}},
       GridBoxSpacings->{"Columns" -> {
           Offset[0.27999999999999997`], {
            Offset[0.5599999999999999]}, 
           Offset[0.27999999999999997`]}, "ColumnsIndexed" -> {}, 
         "Rows" -> {{
            Offset[0.2]}}, "RowsIndexed" -> {}}],
      Column], 
     TagBox[GridBox[{
        {"194.75`"},
        {
         RowBox[{"-", "2.9704`"}]},
        {"\<\"\"\>"},
        {"203.5`"},
        {"6.7843`"},
        {"\<\"\"\>"},
        {"220.75`"},
        {
         RowBox[{"-", "0.0299`"}]}
       },
       GridBoxAlignment->{
        "Columns" -> {{Left}}, "ColumnsIndexed" -> {}, "Rows" -> {{Baseline}},
          "RowsIndexed" -> {}},
       GridBoxSpacings->{"Columns" -> {
           Offset[0.27999999999999997`], {
            Offset[0.5599999999999999]}, 
           Offset[0.27999999999999997`]}, "ColumnsIndexed" -> {}, 
         "Rows" -> {{
            Offset[0.2]}}, "RowsIndexed" -> {}}],
      Column], 
     TagBox[GridBox[{
        {"195.`"},
        {
         RowBox[{"-", "3.2756`"}]},
        {"\<\"\"\>"},
        {"203.75`"},
        {"6.1739`"},
        {"\<\"\"\>"},
        {"221.`"},
        {
         RowBox[{"-", "0.6402`"}]}
       },
       GridBoxAlignment->{
        "Columns" -> {{Left}}, "ColumnsIndexed" -> {}, "Rows" -> {{Baseline}},
          "RowsIndexed" -> {}},
       GridBoxSpacings->{"Columns" -> {
           Offset[0.27999999999999997`], {
            Offset[0.5599999999999999]}, 
           Offset[0.27999999999999997`]}, "ColumnsIndexed" -> {}, 
         "Rows" -> {{
            Offset[0.2]}}, "RowsIndexed" -> {}}],
      Column], 
     TagBox[GridBox[{
        {"195.25`"},
        {
         RowBox[{"-", "2.0549`"}]},
        {"\<\"\"\>"},
        {"204.`"},
        {"7.3946`"},
        {"\<\"\"\>"},
        {"221.25`"},
        {
         RowBox[{"-", "0.335`"}]}
       },
       GridBoxAlignment->{
        "Columns" -> {{Left}}, "ColumnsIndexed" -> {}, "Rows" -> {{Baseline}},
          "RowsIndexed" -> {}},
       GridBoxSpacings->{"Columns" -> {
           Offset[0.27999999999999997`], {
            Offset[0.5599999999999999]}, 
           Offset[0.27999999999999997`]}, "ColumnsIndexed" -> {}, 
         "Rows" -> {{
            Offset[0.2]}}, "RowsIndexed" -> {}}],
      Column], 
     TagBox[GridBox[{
        {"195.5`"},
        {
         RowBox[{"-", "1.1393`"}]},
        {"\<\"\"\>"},
        {"204.25`"},
        {"6.7843`"},
        {"\<\"\"\>"},
        {"221.5`"},
        {
         RowBox[{"-", "2.4713`"}]}
       },
       GridBoxAlignment->{
        "Columns" -> {{Left}}, "ColumnsIndexed" -> {}, "Rows" -> {{Baseline}},
          "RowsIndexed" -> {}},
       GridBoxSpacings->{"Columns" -> {
           Offset[0.27999999999999997`], {
            Offset[0.5599999999999999]}, 
           Offset[0.27999999999999997`]}, "ColumnsIndexed" -> {}, 
         "Rows" -> {{
            Offset[0.2]}}, "RowsIndexed" -> {}}],
      Column], 
     TagBox[GridBox[{
        {"195.75`"},
        {
         RowBox[{"-", "1.7497`"}]},
        {"\<\"\"\>"},
        {"204.5`"},
        {"6.1739`"},
        {"\<\"\"\>"},
        {"221.75`"},
        {
         RowBox[{"-", "1.8609`"}]}
       },
       GridBoxAlignment->{
        "Columns" -> {{Left}}, "ColumnsIndexed" -> {}, "Rows" -> {{Baseline}},
          "RowsIndexed" -> {}},
       GridBoxSpacings->{"Columns" -> {
           Offset[0.27999999999999997`], {
            Offset[0.5599999999999999]}, 
           Offset[0.27999999999999997`]}, "ColumnsIndexed" -> {}, 
         "Rows" -> {{
            Offset[0.2]}}, "RowsIndexed" -> {}}],
      Column], 
     TagBox[GridBox[{
        {"196.`"},
        {
         RowBox[{"-", "2.36`"}]},
        {"\<\"\"\>"},
        {"204.75`"},
        {"7.0895`"},
        {"\<\"\"\>"},
        {"222.`"},
        {
         RowBox[{"-", "2.7764`"}]}
       },
       GridBoxAlignment->{
        "Columns" -> {{Left}}, "ColumnsIndexed" -> {}, "Rows" -> {{Baseline}},
          "RowsIndexed" -> {}},
       GridBoxSpacings->{"Columns" -> {
           Offset[0.27999999999999997`], {
            Offset[0.5599999999999999]}, 
           Offset[0.27999999999999997`]}, "ColumnsIndexed" -> {}, 
         "Rows" -> {{
            Offset[0.2]}}, "RowsIndexed" -> {}}],
      Column], 
     TagBox[GridBox[{
        {"196.25`"},
        {
         RowBox[{"-", "1.4445`"}]},
        {"\<\"\"\>"},
        {"205.`"},
        {"6.1739`"},
        {"\<\"\"\>"},
        {"222.25`"},
        {
         RowBox[{"-", "1.2506`"}]}
       },
       GridBoxAlignment->{
        "Columns" -> {{Left}}, "ColumnsIndexed" -> {}, "Rows" -> {{Baseline}},
          "RowsIndexed" -> {}},
       GridBoxSpacings->{"Columns" -> {
           Offset[0.27999999999999997`], {
            Offset[0.5599999999999999]}, 
           Offset[0.27999999999999997`]}, "ColumnsIndexed" -> {}, 
         "Rows" -> {{
            Offset[0.2]}}, "RowsIndexed" -> {}}],
      Column], 
     TagBox[GridBox[{
        {"196.5`"},
        {
         RowBox[{"-", "2.6652`"}]},
        {"\<\"\"\>"},
        {"205.25`"},
        {"5.5636`"},
        {"\<\"\"\>"},
        {"222.5`"},
        {
         RowBox[{"-", "0.0299`"}]}
       },
       GridBoxAlignment->{
        "Columns" -> {{Left}}, "ColumnsIndexed" -> {}, "Rows" -> {{Baseline}},
          "RowsIndexed" -> {}},
       GridBoxSpacings->{"Columns" -> {
           Offset[0.27999999999999997`], {
            Offset[0.5599999999999999]}, 
           Offset[0.27999999999999997`]}, "ColumnsIndexed" -> {}, 
         "Rows" -> {{
            Offset[0.2]}}, "RowsIndexed" -> {}}],
      Column], 
     TagBox[GridBox[{
        {"196.75`"},
        {
         RowBox[{"-", "3.2756`"}]},
        {"\<\"\"\>"},
        {"205.5`"},
        {"7.0895`"},
        {"\<\"\"\>"},
        {"222.75`"},
        {
         RowBox[{"-", "0.6402`"}]}
       },
       GridBoxAlignment->{
        "Columns" -> {{Left}}, "ColumnsIndexed" -> {}, "Rows" -> {{Baseline}},
          "RowsIndexed" -> {}},
       GridBoxSpacings->{"Columns" -> {
           Offset[0.27999999999999997`], {
            Offset[0.5599999999999999]}, 
           Offset[0.27999999999999997`]}, "ColumnsIndexed" -> {}, 
         "Rows" -> {{
            Offset[0.2]}}, "RowsIndexed" -> {}}],
      Column], 
     TagBox[GridBox[{
        {"197.`"},
        {
         RowBox[{"-", "2.9704`"}]},
        {"\<\"\"\>"},
        {"205.75`"},
        {"7.3946`"},
        {"\<\"\"\>"},
        {"223.`"},
        {
         RowBox[{"-", "1.2506`"}]}
       },
       GridBoxAlignment->{
        "Columns" -> {{Left}}, "ColumnsIndexed" -> {}, "Rows" -> {{Baseline}},
          "RowsIndexed" -> {}},
       GridBoxSpacings->{"Columns" -> {
           Offset[0.27999999999999997`], {
            Offset[0.5599999999999999]}, 
           Offset[0.27999999999999997`]}, "ColumnsIndexed" -> {}, 
         "Rows" -> {{
            Offset[0.2]}}, "RowsIndexed" -> {}}],
      Column], 
     TagBox[GridBox[{
        {"197.25`"},
        {
         RowBox[{"-", "2.6652`"}]},
        {"\<\"\"\>"},
        {"206.`"},
        {"6.4791`"},
        {"\<\"\"\>"},
        {"223.25`"},
        {
         RowBox[{"-", "0.0299`"}]}
       },
       GridBoxAlignment->{
        "Columns" -> {{Left}}, "ColumnsIndexed" -> {}, "Rows" -> {{Baseline}},
          "RowsIndexed" -> {}},
       GridBoxSpacings->{"Columns" -> {
           Offset[0.27999999999999997`], {
            Offset[0.5599999999999999]}, 
           Offset[0.27999999999999997`]}, "ColumnsIndexed" -> {}, 
         "Rows" -> {{
            Offset[0.2]}}, "RowsIndexed" -> {}}],
      Column], 
     TagBox[GridBox[{
        {"197.5`"},
        {
         RowBox[{"-", "2.0549`"}]},
        {"\<\"\"\>"},
        {"206.25`"},
        {"7.3946`"},
        {"\<\"\"\>"},
        {"223.5`"},
        {
         RowBox[{"-", "0.6402`"}]}
       },
       GridBoxAlignment->{
        "Columns" -> {{Left}}, "ColumnsIndexed" -> {}, "Rows" -> {{Baseline}},
          "RowsIndexed" -> {}},
       GridBoxSpacings->{"Columns" -> {
           Offset[0.27999999999999997`], {
            Offset[0.5599999999999999]}, 
           Offset[0.27999999999999997`]}, "ColumnsIndexed" -> {}, 
         "Rows" -> {{
            Offset[0.2]}}, "RowsIndexed" -> {}}],
      Column], 
     TagBox[GridBox[{
        {"197.75`"},
        {
         RowBox[{"-", "1.4445`"}]},
        {"\<\"\"\>"},
        {"206.5`"},
        {"7.0895`"},
        {"\<\"\"\>"},
        {"223.75`"},
        {"0.8857`"}
       },
       GridBoxAlignment->{
        "Columns" -> {{Left}}, "ColumnsIndexed" -> {}, "Rows" -> {{Baseline}},
          "RowsIndexed" -> {}},
       GridBoxSpacings->{"Columns" -> {
           Offset[0.27999999999999997`], {
            Offset[0.5599999999999999]}, 
           Offset[0.27999999999999997`]}, "ColumnsIndexed" -> {}, 
         "Rows" -> {{
            Offset[0.2]}}, "RowsIndexed" -> {}}],
      Column], 
     TagBox[GridBox[{
        {"198.`"},
        {
         RowBox[{"-", "0.8341`"}]},
        {"\<\"\"\>"},
        {"206.75`"},
        {"5.8688`"},
        {"\<\"\"\>"},
        {"224.`"},
        {"1.496`"}
       },
       GridBoxAlignment->{
        "Columns" -> {{Left}}, "ColumnsIndexed" -> {}, "Rows" -> {{Baseline}},
          "RowsIndexed" -> {}},
       GridBoxSpacings->{"Columns" -> {
           Offset[0.27999999999999997`], {
            Offset[0.5599999999999999]}, 
           Offset[0.27999999999999997`]}, "ColumnsIndexed" -> {}, 
         "Rows" -> {{
            Offset[0.2]}}, "RowsIndexed" -> {}}],
      Column], 
     TagBox[GridBox[{
        {"198.25`"},
        {
         RowBox[{"-", "1.1393`"}]},
        {"\<\"\"\>"},
        {"207.`"},
        {"6.1739`"},
        {"\<\"\"\>"},
        {"224.25`"},
        {"2.4116`"}
       },
       GridBoxAlignment->{
        "Columns" -> {{Left}}, "ColumnsIndexed" -> {}, "Rows" -> {{Baseline}},
          "RowsIndexed" -> {}},
       GridBoxSpacings->{"Columns" -> {
           Offset[0.27999999999999997`], {
            Offset[0.5599999999999999]}, 
           Offset[0.27999999999999997`]}, "ColumnsIndexed" -> {}, 
         "Rows" -> {{
            Offset[0.2]}}, "RowsIndexed" -> {}}],
      Column], 
     TagBox[GridBox[{
        {"198.5`"},
        {
         RowBox[{"-", "0.2238`"}]},
        {"\<\"\"\>"},
        {"207.25`"},
        {"8.3102`"},
        {"\<\"\"\>"},
        {"224.5`"},
        {"0.5805`"}
       },
       GridBoxAlignment->{
        "Columns" -> {{Left}}, "ColumnsIndexed" -> {}, "Rows" -> {{Baseline}},
          "RowsIndexed" -> {}},
       GridBoxSpacings->{"Columns" -> {
           Offset[0.27999999999999997`], {
            Offset[0.5599999999999999]}, 
           Offset[0.27999999999999997`]}, "ColumnsIndexed" -> {}, 
         "Rows" -> {{
            Offset[0.2]}}, "RowsIndexed" -> {}}],
      Column], 
     TagBox[GridBox[{
        {"198.75`"},
        {
         RowBox[{"-", "0.8341`"}]},
        {"\<\"\"\>"},
        {"207.5`"},
        {"6.4791`"},
        {"\<\"\"\>"},
        {"224.75`"},
        {
         RowBox[{"-", "0.335`"}]}
       },
       GridBoxAlignment->{
        "Columns" -> {{Left}}, "ColumnsIndexed" -> {}, "Rows" -> {{Baseline}},
          "RowsIndexed" -> {}},
       GridBoxSpacings->{"Columns" -> {
           Offset[0.27999999999999997`], {
            Offset[0.5599999999999999]}, 
           Offset[0.27999999999999997`]}, "ColumnsIndexed" -> {}, 
         "Rows" -> {{
            Offset[0.2]}}, "RowsIndexed" -> {}}],
      Column], 
     TagBox[GridBox[{
        {"199.`"},
        {
         RowBox[{"-", "0.8341`"}]},
        {"\<\"\"\>"},
        {"207.75`"},
        {"6.7843`"},
        {"\<\"\"\>"},
        {"225.`"},
        {
         RowBox[{"-", "0.9454`"}]}
       },
       GridBoxAlignment->{
        "Columns" -> {{Left}}, "ColumnsIndexed" -> {}, "Rows" -> {{Baseline}},
          "RowsIndexed" -> {}},
       GridBoxSpacings->{"Columns" -> {
           Offset[0.27999999999999997`], {
            Offset[0.5599999999999999]}, 
           Offset[0.27999999999999997`]}, "ColumnsIndexed" -> {}, 
         "Rows" -> {{
            Offset[0.2]}}, "RowsIndexed" -> {}}],
      Column], 
     TagBox[GridBox[{
        {"199.25`"},
        {
         RowBox[{"-", "1.1393`"}]},
        {"\<\"\"\>"},
        {"208.`"},
        {"6.1739`"},
        {"\<\"\"\>"},
        {"225.25`"},
        {
         RowBox[{"-", "0.0299`"}]}
       },
       GridBoxAlignment->{
        "Columns" -> {{Left}}, "ColumnsIndexed" -> {}, "Rows" -> {{Baseline}},
          "RowsIndexed" -> {}},
       GridBoxSpacings->{"Columns" -> {
           Offset[0.27999999999999997`], {
            Offset[0.5599999999999999]}, 
           Offset[0.27999999999999997`]}, "ColumnsIndexed" -> {}, 
         "Rows" -> {{
            Offset[0.2]}}, "RowsIndexed" -> {}}],
      Column], 
     TagBox[GridBox[{
        {"199.5`"},
        {
         RowBox[{"-", "0.8341`"}]},
        {"\<\"\"\>"},
        {"208.25`"},
        {"8.3102`"},
        {"\<\"\"\>"},
        {"225.5`"},
        {"1.1908`"}
       },
       GridBoxAlignment->{
        "Columns" -> {{Left}}, "ColumnsIndexed" -> {}, "Rows" -> {{Baseline}},
          "RowsIndexed" -> {}},
       GridBoxSpacings->{"Columns" -> {
           Offset[0.27999999999999997`], {
            Offset[0.5599999999999999]}, 
           Offset[0.27999999999999997`]}, "ColumnsIndexed" -> {}, 
         "Rows" -> {{
            Offset[0.2]}}, "RowsIndexed" -> {}}],
      Column], 
     TagBox[GridBox[{
        {"199.75`"},
        {
         RowBox[{"-", "2.0549`"}]},
        {"\<\"\"\>"},
        {"208.5`"},
        {"8.9205`"},
        {"\<\"\"\>"},
        {"225.75`"},
        {"1.8012`"}
       },
       GridBoxAlignment->{
        "Columns" -> {{Left}}, "ColumnsIndexed" -> {}, "Rows" -> {{Baseline}},
          "RowsIndexed" -> {}},
       GridBoxSpacings->{"Columns" -> {
           Offset[0.27999999999999997`], {
            Offset[0.5599999999999999]}, 
           Offset[0.27999999999999997`]}, "ColumnsIndexed" -> {}, 
         "Rows" -> {{
            Offset[0.2]}}, "RowsIndexed" -> {}}],
      Column], 
     TagBox[GridBox[{
        {"200.`"},
        {
         RowBox[{"-", "2.6652`"}]},
        {"\<\"\"\>"},
        {"208.75`"},
        {"7.3946`"},
        {"\<\"\"\>"},
        {"226.`"},
        {"3.3271`"}
       },
       GridBoxAlignment->{
        "Columns" -> {{Left}}, "ColumnsIndexed" -> {}, "Rows" -> {{Baseline}},
          "RowsIndexed" -> {}},
       GridBoxSpacings->{"Columns" -> {
           Offset[0.27999999999999997`], {
            Offset[0.5599999999999999]}, 
           Offset[0.27999999999999997`]}, "ColumnsIndexed" -> {}, 
         "Rows" -> {{
            Offset[0.2]}}, "RowsIndexed" -> {}}],
      Column], 
     TagBox[GridBox[{
        {"200.25`"},
        {
         RowBox[{"-", "1.7497`"}]},
        {"\<\"\"\>"},
        {"209.`"},
        {"4.6481`"},
        {"\<\"\"\>"},
        {"226.25`"},
        {"3.0219`"}
       },
       GridBoxAlignment->{
        "Columns" -> {{Left}}, "ColumnsIndexed" -> {}, "Rows" -> {{Baseline}},
          "RowsIndexed" -> {}},
       GridBoxSpacings->{"Columns" -> {
           Offset[0.27999999999999997`], {
            Offset[0.5599999999999999]}, 
           Offset[0.27999999999999997`]}, "ColumnsIndexed" -> {}, 
         "Rows" -> {{
            Offset[0.2]}}, "RowsIndexed" -> {}}],
      Column], 
     TagBox[GridBox[{
        {"200.5`"},
        {
         RowBox[{"-", "3.5807`"}]},
        {"\<\"\"\>"},
        {"209.25`"},
        {"6.1739`"},
        {"\<\"\"\>"},
        {"226.5`"},
        {"3.3271`"}
       },
       GridBoxAlignment->{
        "Columns" -> {{Left}}, "ColumnsIndexed" -> {}, "Rows" -> {{Baseline}},
          "RowsIndexed" -> {}},
       GridBoxSpacings->{"Columns" -> {
           Offset[0.27999999999999997`], {
            Offset[0.5599999999999999]}, 
           Offset[0.27999999999999997`]}, "ColumnsIndexed" -> {}, 
         "Rows" -> {{
            Offset[0.2]}}, "RowsIndexed" -> {}}],
      Column], 
     TagBox[GridBox[{
        {"200.75`"},
        {
         RowBox[{"-", "1.4445`"}]},
        {"\<\"\"\>"},
        {"209.5`"},
        {"8.3102`"},
        {"\<\"\"\>"},
        {"226.75`"},
        {"0.8857`"}
       },
       GridBoxAlignment->{
        "Columns" -> {{Left}}, "ColumnsIndexed" -> {}, "Rows" -> {{Baseline}},
          "RowsIndexed" -> {}},
       GridBoxSpacings->{"Columns" -> {
           Offset[0.27999999999999997`], {
            Offset[0.5599999999999999]}, 
           Offset[0.27999999999999997`]}, "ColumnsIndexed" -> {}, 
         "Rows" -> {{
            Offset[0.2]}}, "RowsIndexed" -> {}}],
      Column], 
     TagBox[GridBox[{
        {"201.`"},
        {
         RowBox[{"-", "1.7497`"}]},
        {"\<\"\"\>"},
        {"209.75`"},
        {"8.3102`"},
        {"\<\"\"\>"},
        {"227.`"},
        {"0.5805`"}
       },
       GridBoxAlignment->{
        "Columns" -> {{Left}}, "ColumnsIndexed" -> {}, "Rows" -> {{Baseline}},
          "RowsIndexed" -> {}},
       GridBoxSpacings->{"Columns" -> {
           Offset[0.27999999999999997`], {
            Offset[0.5599999999999999]}, 
           Offset[0.27999999999999997`]}, "ColumnsIndexed" -> {}, 
         "Rows" -> {{
            Offset[0.2]}}, "RowsIndexed" -> {}}],
      Column], 
     TagBox[GridBox[{
        {"201.25`"},
        {
         RowBox[{"-", "1.4445`"}]},
        {"\<\"\"\>"},
        {"210.`"},
        {"6.7843`"},
        {"\<\"\"\>"},
        {"227.25`"},
        {"1.496`"}
       },
       GridBoxAlignment->{
        "Columns" -> {{Left}}, "ColumnsIndexed" -> {}, "Rows" -> {{Baseline}},
          "RowsIndexed" -> {}},
       GridBoxSpacings->{"Columns" -> {
           Offset[0.27999999999999997`], {
            Offset[0.5599999999999999]}, 
           Offset[0.27999999999999997`]}, "ColumnsIndexed" -> {}, 
         "Rows" -> {{
            Offset[0.2]}}, "RowsIndexed" -> {}}],
      Column], 
     TagBox[GridBox[{
        {"201.5`"},
        {
         RowBox[{"-", "1.1393`"}]},
        {"\<\"\"\>"},
        {"210.25`"},
        {"6.1739`"},
        {"\<\"\"\>"},
        {"227.5`"},
        {"0.5805`"}
       },
       GridBoxAlignment->{
        "Columns" -> {{Left}}, "ColumnsIndexed" -> {}, "Rows" -> {{Baseline}},
          "RowsIndexed" -> {}},
       GridBoxSpacings->{"Columns" -> {
           Offset[0.27999999999999997`], {
            Offset[0.5599999999999999]}, 
           Offset[0.27999999999999997`]}, "ColumnsIndexed" -> {}, 
         "Rows" -> {{
            Offset[0.2]}}, "RowsIndexed" -> {}}],
      Column], 
     TagBox[GridBox[{
        {"201.75`"},
        {
         RowBox[{"-", "1.7497`"}]},
        {"\<\"\"\>"},
        {"210.5`"},
        {"6.1739`"},
        {"\<\"\"\>"},
        {"227.75`"},
        {"1.496`"}
       },
       GridBoxAlignment->{
        "Columns" -> {{Left}}, "ColumnsIndexed" -> {}, "Rows" -> {{Baseline}},
          "RowsIndexed" -> {}},
       GridBoxSpacings->{"Columns" -> {
           Offset[0.27999999999999997`], {
            Offset[0.5599999999999999]}, 
           Offset[0.27999999999999997`]}, "ColumnsIndexed" -> {}, 
         "Rows" -> {{
            Offset[0.2]}}, "RowsIndexed" -> {}}],
      Column], 
     TagBox[GridBox[{
        {"202.`"},
        {
         RowBox[{"-", "1.1393`"}]},
        {"\<\"\"\>"},
        {"210.75`"},
        {"7.6998`"},
        {"\<\"\"\>"},
        {"228.`"},
        {"1.1908`"}
       },
       GridBoxAlignment->{
        "Columns" -> {{Left}}, "ColumnsIndexed" -> {}, "Rows" -> {{Baseline}},
          "RowsIndexed" -> {}},
       GridBoxSpacings->{"Columns" -> {
           Offset[0.27999999999999997`], {
            Offset[0.5599999999999999]}, 
           Offset[0.27999999999999997`]}, "ColumnsIndexed" -> {}, 
         "Rows" -> {{
            Offset[0.2]}}, "RowsIndexed" -> {}}],
      Column], 
     TagBox[GridBox[{
        {"202.25`"},
        {
         RowBox[{"-", "0.2238`"}]},
        {"\<\"\"\>"},
        {"211.`"},
        {"8.9205`"},
        {"\<\"\"\>"},
        {"228.25`"},
        {"0.2753`"}
       },
       GridBoxAlignment->{
        "Columns" -> {{Left}}, "ColumnsIndexed" -> {}, "Rows" -> {{Baseline}},
          "RowsIndexed" -> {}},
       GridBoxSpacings->{"Columns" -> {
           Offset[0.27999999999999997`], {
            Offset[0.5599999999999999]}, 
           Offset[0.27999999999999997`]}, "ColumnsIndexed" -> {}, 
         "Rows" -> {{
            Offset[0.2]}}, "RowsIndexed" -> {}}],
      Column], 
     TagBox[GridBox[{
        {"202.5`"},
        {
         RowBox[{"-", "1.1393`"}]},
        {"\<\"\"\>"},
        {"211.25`"},
        {"8.005`"},
        {"\<\"\"\>"},
        {"228.5`"},
        {"1.8012`"}
       },
       GridBoxAlignment->{
        "Columns" -> {{Left}}, "ColumnsIndexed" -> {}, "Rows" -> {{Baseline}},
          "RowsIndexed" -> {}},
       GridBoxSpacings->{"Columns" -> {
           Offset[0.27999999999999997`], {
            Offset[0.5599999999999999]}, 
           Offset[0.27999999999999997`]}, "ColumnsIndexed" -> {}, 
         "Rows" -> {{
            Offset[0.2]}}, "RowsIndexed" -> {}}],
      Column], 
     TagBox[GridBox[{
        {"202.75`"},
        {
         RowBox[{"-", "1.7497`"}]},
        {"\<\"\"\>"},
        {"211.5`"},
        {"6.1739`"},
        {"\<\"\"\>"},
        {"228.75`"},
        {"0.5805`"}
       },
       GridBoxAlignment->{
        "Columns" -> {{Left}}, "ColumnsIndexed" -> {}, "Rows" -> {{Baseline}},
          "RowsIndexed" -> {}},
       GridBoxSpacings->{"Columns" -> {
           Offset[0.27999999999999997`], {
            Offset[0.5599999999999999]}, 
           Offset[0.27999999999999997`]}, "ColumnsIndexed" -> {}, 
         "Rows" -> {{
            Offset[0.2]}}, "RowsIndexed" -> {}}],
      Column], 
     TagBox[GridBox[{
        {"203.`"},
        {
         RowBox[{"-", "2.0549`"}]},
        {"\<\"\"\>"},
        {"211.75`"},
        {"7.6998`"},
        {"\<\"\"\>"},
        {"229.`"},
        {
         RowBox[{"-", "0.0299`"}]}
       },
       GridBoxAlignment->{
        "Columns" -> {{Left}}, "ColumnsIndexed" -> {}, "Rows" -> {{Baseline}},
          "RowsIndexed" -> {}},
       GridBoxSpacings->{"Columns" -> {
           Offset[0.27999999999999997`], {
            Offset[0.5599999999999999]}, 
           Offset[0.27999999999999997`]}, "ColumnsIndexed" -> {}, 
         "Rows" -> {{
            Offset[0.2]}}, "RowsIndexed" -> {}}],
      Column], 
     TagBox[GridBox[{
        {"203.25`"},
        {
         RowBox[{"-", "0.8341`"}]},
        {"\<\"\"\>"},
        {"212.`"},
        {"6.7843`"},
        {"\<\"\"\>"},
        {"229.25`"},
        {"1.1908`"}
       },
       GridBoxAlignment->{
        "Columns" -> {{Left}}, "ColumnsIndexed" -> {}, "Rows" -> {{Baseline}},
          "RowsIndexed" -> {}},
       GridBoxSpacings->{"Columns" -> {
           Offset[0.27999999999999997`], {
            Offset[0.5599999999999999]}, 
           Offset[0.27999999999999997`]}, "ColumnsIndexed" -> {}, 
         "Rows" -> {{
            Offset[0.2]}}, "RowsIndexed" -> {}}],
      Column], 
     TagBox[GridBox[{
        {"203.5`"},
        {"1.3021`"},
        {"\<\"\"\>"},
        {"212.25`"},
        {"6.1739`"},
        {"\<\"\"\>"},
        {"229.5`"},
        {
         RowBox[{"-", "0.9454`"}]}
       },
       GridBoxAlignment->{
        "Columns" -> {{Left}}, "ColumnsIndexed" -> {}, "Rows" -> {{Baseline}},
          "RowsIndexed" -> {}},
       GridBoxSpacings->{"Columns" -> {
           Offset[0.27999999999999997`], {
            Offset[0.5599999999999999]}, 
           Offset[0.27999999999999997`]}, "ColumnsIndexed" -> {}, 
         "Rows" -> {{
            Offset[0.2]}}, "RowsIndexed" -> {}}],
      Column], 
     TagBox[GridBox[{
        {"203.75`"},
        {
         RowBox[{"-", "1.1393`"}]},
        {"\<\"\"\>"},
        {"212.5`"},
        {"7.6998`"},
        {"\<\"\"\>"},
        {"229.75`"},
        {
         RowBox[{"-", "1.2506`"}]}
       },
       GridBoxAlignment->{
        "Columns" -> {{Left}}, "ColumnsIndexed" -> {}, "Rows" -> {{Baseline}},
          "RowsIndexed" -> {}},
       GridBoxSpacings->{"Columns" -> {
           Offset[0.27999999999999997`], {
            Offset[0.5599999999999999]}, 
           Offset[0.27999999999999997`]}, "ColumnsIndexed" -> {}, 
         "Rows" -> {{
            Offset[0.2]}}, "RowsIndexed" -> {}}],
      Column], 
     TagBox[GridBox[{
        {"204.`"},
        {
         RowBox[{"-", "0.8341`"}]},
        {"\<\"\"\>"},
        {"212.75`"},
        {"8.3102`"},
        {"\<\"\"\>"},
        {"230.`"},
        {
         RowBox[{"-", "0.335`"}]}
       },
       GridBoxAlignment->{
        "Columns" -> {{Left}}, "ColumnsIndexed" -> {}, "Rows" -> {{Baseline}},
          "RowsIndexed" -> {}},
       GridBoxSpacings->{"Columns" -> {
           Offset[0.27999999999999997`], {
            Offset[0.5599999999999999]}, 
           Offset[0.27999999999999997`]}, "ColumnsIndexed" -> {}, 
         "Rows" -> {{
            Offset[0.2]}}, "RowsIndexed" -> {}}],
      Column], 
     TagBox[GridBox[{
        {"204.25`"},
        {
         RowBox[{"-", "0.529`"}]},
        {"\<\"\"\>"},
        {"213.`"},
        {"8.9205`"},
        {"\<\"\"\>"},
        {"230.25`"},
        {
         RowBox[{"-", "0.9454`"}]}
       },
       GridBoxAlignment->{
        "Columns" -> {{Left}}, "ColumnsIndexed" -> {}, "Rows" -> {{Baseline}},
          "RowsIndexed" -> {}},
       GridBoxSpacings->{"Columns" -> {
           Offset[0.27999999999999997`], {
            Offset[0.5599999999999999]}, 
           Offset[0.27999999999999997`]}, "ColumnsIndexed" -> {}, 
         "Rows" -> {{
            Offset[0.2]}}, "RowsIndexed" -> {}}],
      Column], 
     TagBox[GridBox[{
        {"204.5`"},
        {"0.3866`"},
        {"\<\"\"\>"},
        {"213.25`"},
        {"7.3946`"},
        {"\<\"\"\>"},
        {"230.5`"},
        {
         RowBox[{"-", "1.2506`"}]}
       },
       GridBoxAlignment->{
        "Columns" -> {{Left}}, "ColumnsIndexed" -> {}, "Rows" -> {{Baseline}},
          "RowsIndexed" -> {}},
       GridBoxSpacings->{"Columns" -> {
           Offset[0.27999999999999997`], {
            Offset[0.5599999999999999]}, 
           Offset[0.27999999999999997`]}, "ColumnsIndexed" -> {}, 
         "Rows" -> {{
            Offset[0.2]}}, "RowsIndexed" -> {}}],
      Column], 
     TagBox[GridBox[{
        {"204.75`"},
        {
         RowBox[{"-", "2.0549`"}]},
        {"\<\"\"\>"},
        {"213.5`"},
        {"6.1739`"},
        {"\<\"\"\>"},
        {"230.75`"},
        {
         RowBox[{"-", "0.0299`"}]}
       },
       GridBoxAlignment->{
        "Columns" -> {{Left}}, "ColumnsIndexed" -> {}, "Rows" -> {{Baseline}},
          "RowsIndexed" -> {}},
       GridBoxSpacings->{"Columns" -> {
           Offset[0.27999999999999997`], {
            Offset[0.5599999999999999]}, 
           Offset[0.27999999999999997`]}, "ColumnsIndexed" -> {}, 
         "Rows" -> {{
            Offset[0.2]}}, "RowsIndexed" -> {}}],
      Column], 
     TagBox[GridBox[{
        {"205.`"},
        {
         RowBox[{"-", "0.8341`"}]},
        {"\<\"\"\>"},
        {"213.75`"},
        {"6.1739`"},
        {"\<\"\"\>"},
        {"231.`"},
        {
         RowBox[{"-", "0.6402`"}]}
       },
       GridBoxAlignment->{
        "Columns" -> {{Left}}, "ColumnsIndexed" -> {}, "Rows" -> {{Baseline}},
          "RowsIndexed" -> {}},
       GridBoxSpacings->{"Columns" -> {
           Offset[0.27999999999999997`], {
            Offset[0.5599999999999999]}, 
           Offset[0.27999999999999997`]}, "ColumnsIndexed" -> {}, 
         "Rows" -> {{
            Offset[0.2]}}, "RowsIndexed" -> {}}],
      Column], 
     TagBox[GridBox[{
        {"205.25`"},
        {
         RowBox[{"-", "0.8341`"}]},
        {"\<\"\"\>"},
        {"214.`"},
        {"7.3946`"},
        {"\<\"\"\>"},
        {"231.25`"},
        {
         RowBox[{"-", "0.0299`"}]}
       },
       GridBoxAlignment->{
        "Columns" -> {{Left}}, "ColumnsIndexed" -> {}, "Rows" -> {{Baseline}},
          "RowsIndexed" -> {}},
       GridBoxSpacings->{"Columns" -> {
           Offset[0.27999999999999997`], {
            Offset[0.5599999999999999]}, 
           Offset[0.27999999999999997`]}, "ColumnsIndexed" -> {}, 
         "Rows" -> {{
            Offset[0.2]}}, "RowsIndexed" -> {}}],
      Column], 
     TagBox[GridBox[{
        {"205.5`"},
        {
         RowBox[{"-", "2.0549`"}]},
        {"\<\"\"\>"},
        {"214.25`"},
        {"7.3946`"},
        {"\<\"\"\>"},
        {"231.5`"},
        {
         RowBox[{"-", "0.6402`"}]}
       },
       GridBoxAlignment->{
        "Columns" -> {{Left}}, "ColumnsIndexed" -> {}, "Rows" -> {{Baseline}},
          "RowsIndexed" -> {}},
       GridBoxSpacings->{"Columns" -> {
           Offset[0.27999999999999997`], {
            Offset[0.5599999999999999]}, 
           Offset[0.27999999999999997`]}, "ColumnsIndexed" -> {}, 
         "Rows" -> {{
            Offset[0.2]}}, "RowsIndexed" -> {}}],
      Column], 
     TagBox[GridBox[{
        {"205.75`"},
        {
         RowBox[{"-", "2.0549`"}]},
        {"\<\"\"\>"},
        {"214.5`"},
        {"5.5636`"},
        {"\<\"\"\>"},
        {"231.75`"},
        {
         RowBox[{"-", "2.4713`"}]}
       },
       GridBoxAlignment->{
        "Columns" -> {{Left}}, "ColumnsIndexed" -> {}, "Rows" -> {{Baseline}},
          "RowsIndexed" -> {}},
       GridBoxSpacings->{"Columns" -> {
           Offset[0.27999999999999997`], {
            Offset[0.5599999999999999]}, 
           Offset[0.27999999999999997`]}, "ColumnsIndexed" -> {}, 
         "Rows" -> {{
            Offset[0.2]}}, "RowsIndexed" -> {}}],
      Column], 
     TagBox[GridBox[{
        {"206.`"},
        {
         RowBox[{"-", "0.8341`"}]},
        {"\<\"\"\>"},
        {"214.75`"},
        {"5.8688`"},
        {"\<\"\"\>"},
        {"232.`"},
        {
         RowBox[{"-", "2.7764`"}]}
       },
       GridBoxAlignment->{
        "Columns" -> {{Left}}, "ColumnsIndexed" -> {}, "Rows" -> {{Baseline}},
          "RowsIndexed" -> {}},
       GridBoxSpacings->{"Columns" -> {
           Offset[0.27999999999999997`], {
            Offset[0.5599999999999999]}, 
           Offset[0.27999999999999997`]}, "ColumnsIndexed" -> {}, 
         "Rows" -> {{
            Offset[0.2]}}, "RowsIndexed" -> {}}],
      Column], 
     TagBox[GridBox[{
        {"206.25`"},
        {
         RowBox[{"-", "0.8341`"}]},
        {"\<\"\"\>"},
        {"215.`"},
        {"7.3946`"},
        {"\<\"\"\>"},
        {"232.25`"},
        {
         RowBox[{"-", "0.6402`"}]}
       },
       GridBoxAlignment->{
        "Columns" -> {{Left}}, "ColumnsIndexed" -> {}, "Rows" -> {{Baseline}},
          "RowsIndexed" -> {}},
       GridBoxSpacings->{"Columns" -> {
           Offset[0.27999999999999997`], {
            Offset[0.5599999999999999]}, 
           Offset[0.27999999999999997`]}, "ColumnsIndexed" -> {}, 
         "Rows" -> {{
            Offset[0.2]}}, "RowsIndexed" -> {}}],
      Column], 
     TagBox[GridBox[{
        {"206.5`"},
        {
         RowBox[{"-", "2.0549`"}]},
        {"\<\"\"\>"},
        {"215.25`"},
        {"8.005`"},
        {"\<\"\"\>"},
        {"232.5`"},
        {
         RowBox[{"-", "0.6402`"}]}
       },
       GridBoxAlignment->{
        "Columns" -> {{Left}}, "ColumnsIndexed" -> {}, "Rows" -> {{Baseline}},
          "RowsIndexed" -> {}},
       GridBoxSpacings->{"Columns" -> {
           Offset[0.27999999999999997`], {
            Offset[0.5599999999999999]}, 
           Offset[0.27999999999999997`]}, "ColumnsIndexed" -> {}, 
         "Rows" -> {{
            Offset[0.2]}}, "RowsIndexed" -> {}}],
      Column], 
     TagBox[GridBox[{
        {"206.75`"},
        {
         RowBox[{"-", "0.8341`"}]},
        {"\<\"\"\>"},
        {"215.5`"},
        {"8.005`"},
        {"\<\"\"\>"},
        {"232.75`"},
        {"1.8012`"}
       },
       GridBoxAlignment->{
        "Columns" -> {{Left}}, "ColumnsIndexed" -> {}, "Rows" -> {{Baseline}},
          "RowsIndexed" -> {}},
       GridBoxSpacings->{"Columns" -> {
           Offset[0.27999999999999997`], {
            Offset[0.5599999999999999]}, 
           Offset[0.27999999999999997`]}, "ColumnsIndexed" -> {}, 
         "Rows" -> {{
            Offset[0.2]}}, "RowsIndexed" -> {}}],
      Column], 
     TagBox[GridBox[{
        {"207.`"},
        {
         RowBox[{"-", "1.4445`"}]},
        {"\<\"\"\>"},
        {"215.75`"},
        {"9.8361`"},
        {"\<\"\"\>"},
        {"233.`"},
        {"0.8857`"}
       },
       GridBoxAlignment->{
        "Columns" -> {{Left}}, "ColumnsIndexed" -> {}, "Rows" -> {{Baseline}},
          "RowsIndexed" -> {}},
       GridBoxSpacings->{"Columns" -> {
           Offset[0.27999999999999997`], {
            Offset[0.5599999999999999]}, 
           Offset[0.27999999999999997`]}, "ColumnsIndexed" -> {}, 
         "Rows" -> {{
            Offset[0.2]}}, "RowsIndexed" -> {}}],
      Column], 
     TagBox[GridBox[{
        {"207.25`"},
        {"0.9969`"},
        {"\<\"\"\>"},
        {"216.`"},
        {"8.6153`"},
        {"\<\"\"\>"},
        {"233.25`"},
        {
         RowBox[{"-", "0.335`"}]}
       },
       GridBoxAlignment->{
        "Columns" -> {{Left}}, "ColumnsIndexed" -> {}, "Rows" -> {{Baseline}},
          "RowsIndexed" -> {}},
       GridBoxSpacings->{"Columns" -> {
           Offset[0.27999999999999997`], {
            Offset[0.5599999999999999]}, 
           Offset[0.27999999999999997`]}, "ColumnsIndexed" -> {}, 
         "Rows" -> {{
            Offset[0.2]}}, "RowsIndexed" -> {}}],
      Column], 
     TagBox[GridBox[{
        {"207.5`"},
        {
         RowBox[{"-", "0.529`"}]},
        {"\<\"\"\>"},
        {"216.25`"},
        {"8.3102`"},
        {"\<\"\"\>"},
        {"233.5`"},
        {"1.496`"}
       },
       GridBoxAlignment->{
        "Columns" -> {{Left}}, "ColumnsIndexed" -> {}, "Rows" -> {{Baseline}},
          "RowsIndexed" -> {}},
       GridBoxSpacings->{"Columns" -> {
           Offset[0.27999999999999997`], {
            Offset[0.5599999999999999]}, 
           Offset[0.27999999999999997`]}, "ColumnsIndexed" -> {}, 
         "Rows" -> {{
            Offset[0.2]}}, "RowsIndexed" -> {}}],
      Column], 
     TagBox[GridBox[{
        {"207.75`"},
        {
         RowBox[{"-", "2.36`"}]},
        {"\<\"\"\>"},
        {"216.5`"},
        {"8.6153`"},
        {"\<\"\"\>"},
        {"233.75`"},
        {
         RowBox[{"-", "0.9454`"}]}
       },
       GridBoxAlignment->{
        "Columns" -> {{Left}}, "ColumnsIndexed" -> {}, "Rows" -> {{Baseline}},
          "RowsIndexed" -> {}},
       GridBoxSpacings->{"Columns" -> {
           Offset[0.27999999999999997`], {
            Offset[0.5599999999999999]}, 
           Offset[0.27999999999999997`]}, "ColumnsIndexed" -> {}, 
         "Rows" -> {{
            Offset[0.2]}}, "RowsIndexed" -> {}}],
      Column], 
     TagBox[GridBox[{
        {"208.`"},
        {
         RowBox[{"-", "1.4445`"}]},
        {"\<\"\"\>"},
        {"216.75`"},
        {"8.6153`"},
        {"\<\"\"\>"},
        {"234.`"},
        {
         RowBox[{"-", "0.6402`"}]}
       },
       GridBoxAlignment->{
        "Columns" -> {{Left}}, "ColumnsIndexed" -> {}, "Rows" -> {{Baseline}},
          "RowsIndexed" -> {}},
       GridBoxSpacings->{"Columns" -> {
           Offset[0.27999999999999997`], {
            Offset[0.5599999999999999]}, 
           Offset[0.27999999999999997`]}, "ColumnsIndexed" -> {}, 
         "Rows" -> {{
            Offset[0.2]}}, "RowsIndexed" -> {}}],
      Column], 
     TagBox[GridBox[{
        {"208.25`"},
        {
         RowBox[{"-", "1.7497`"}]},
        {"\<\"\"\>"},
        {"217.`"},
        {"7.3946`"},
        {"\<\"\"\>"},
        {"234.25`"},
        {
         RowBox[{"-", "1.8609`"}]}
       },
       GridBoxAlignment->{
        "Columns" -> {{Left}}, "ColumnsIndexed" -> {}, "Rows" -> {{Baseline}},
          "RowsIndexed" -> {}},
       GridBoxSpacings->{"Columns" -> {
           Offset[0.27999999999999997`], {
            Offset[0.5599999999999999]}, 
           Offset[0.27999999999999997`]}, "ColumnsIndexed" -> {}, 
         "Rows" -> {{
            Offset[0.2]}}, "RowsIndexed" -> {}}],
      Column], 
     TagBox[GridBox[{
        {"208.5`"},
        {
         RowBox[{"-", "1.4445`"}]},
        {"\<\"\"\>"},
        {"217.25`"},
        {"9.2257`"},
        {"\<\"\"\>"},
        {"234.5`"},
        {
         RowBox[{"-", "2.7764`"}]}
       },
       GridBoxAlignment->{
        "Columns" -> {{Left}}, "ColumnsIndexed" -> {}, "Rows" -> {{Baseline}},
          "RowsIndexed" -> {}},
       GridBoxSpacings->{"Columns" -> {
           Offset[0.27999999999999997`], {
            Offset[0.5599999999999999]}, 
           Offset[0.27999999999999997`]}, "ColumnsIndexed" -> {}, 
         "Rows" -> {{
            Offset[0.2]}}, "RowsIndexed" -> {}}],
      Column], 
     TagBox[GridBox[{
        {"208.75`"},
        {
         RowBox[{"-", "0.8341`"}]},
        {"\<\"\"\>"},
        {"217.5`"},
        {"8.3102`"},
        {"\<\"\"\>"},
        {"234.75`"},
        {
         RowBox[{"-", "0.9454`"}]}
       },
       GridBoxAlignment->{
        "Columns" -> {{Left}}, "ColumnsIndexed" -> {}, "Rows" -> {{Baseline}},
          "RowsIndexed" -> {}},
       GridBoxSpacings->{"Columns" -> {
           Offset[0.27999999999999997`], {
            Offset[0.5599999999999999]}, 
           Offset[0.27999999999999997`]}, "ColumnsIndexed" -> {}, 
         "Rows" -> {{
            Offset[0.2]}}, "RowsIndexed" -> {}}],
      Column], 
     TagBox[GridBox[{
        {"209.`"},
        {
         RowBox[{"-", "0.8341`"}]},
        {"\<\"\"\>"},
        {"217.75`"},
        {"9.2257`"},
        {"\<\"\"\>"},
        {"235.`"},
        {"0.5805`"}
       },
       GridBoxAlignment->{
        "Columns" -> {{Left}}, "ColumnsIndexed" -> {}, "Rows" -> {{Baseline}},
          "RowsIndexed" -> {}},
       GridBoxSpacings->{"Columns" -> {
           Offset[0.27999999999999997`], {
            Offset[0.5599999999999999]}, 
           Offset[0.27999999999999997`]}, "ColumnsIndexed" -> {}, 
         "Rows" -> {{
            Offset[0.2]}}, "RowsIndexed" -> {}}],
      Column], 
     TagBox[GridBox[{
        {"209.25`"},
        {
         RowBox[{"-", "1.4445`"}]},
        {"\<\"\"\>"},
        {"218.`"},
        {"8.9205`"},
        {"\<\"\"\>"},
        {"235.25`"},
        {"0.8857`"}
       },
       GridBoxAlignment->{
        "Columns" -> {{Left}}, "ColumnsIndexed" -> {}, "Rows" -> {{Baseline}},
          "RowsIndexed" -> {}},
       GridBoxSpacings->{"Columns" -> {
           Offset[0.27999999999999997`], {
            Offset[0.5599999999999999]}, 
           Offset[0.27999999999999997`]}, "ColumnsIndexed" -> {}, 
         "Rows" -> {{
            Offset[0.2]}}, "RowsIndexed" -> {}}],
      Column], 
     TagBox[GridBox[{
        {"209.5`"},
        {"0.0814`"},
        {"\<\"\"\>"},
        {"218.25`"},
        {"9.5309`"},
        {"\<\"\"\>"},
        {"235.5`"},
        {
         RowBox[{"-", "0.6402`"}]}
       },
       GridBoxAlignment->{
        "Columns" -> {{Left}}, "ColumnsIndexed" -> {}, "Rows" -> {{Baseline}},
          "RowsIndexed" -> {}},
       GridBoxSpacings->{"Columns" -> {
           Offset[0.27999999999999997`], {
            Offset[0.5599999999999999]}, 
           Offset[0.27999999999999997`]}, "ColumnsIndexed" -> {}, 
         "Rows" -> {{
            Offset[0.2]}}, "RowsIndexed" -> {}}],
      Column], 
     TagBox[GridBox[{
        {"209.75`"},
        {
         RowBox[{"-", "0.529`"}]},
        {"\<\"\"\>"},
        {"218.5`"},
        {"9.5309`"},
        {"\<\"\"\>"},
        {"235.75`"},
        {
         RowBox[{"-", "1.5557`"}]}
       },
       GridBoxAlignment->{
        "Columns" -> {{Left}}, "ColumnsIndexed" -> {}, "Rows" -> {{Baseline}},
          "RowsIndexed" -> {}},
       GridBoxSpacings->{"Columns" -> {
           Offset[0.27999999999999997`], {
            Offset[0.5599999999999999]}, 
           Offset[0.27999999999999997`]}, "ColumnsIndexed" -> {}, 
         "Rows" -> {{
            Offset[0.2]}}, "RowsIndexed" -> {}}],
      Column], 
     TagBox[GridBox[{
        {"210.`"},
        {
         RowBox[{"-", "1.7497`"}]},
        {"\<\"\"\>"},
        {"218.75`"},
        {"8.9205`"},
        {"\<\"\"\>"},
        {"236.`"},
        {
         RowBox[{"-", "1.2506`"}]}
       },
       GridBoxAlignment->{
        "Columns" -> {{Left}}, "ColumnsIndexed" -> {}, "Rows" -> {{Baseline}},
          "RowsIndexed" -> {}},
       GridBoxSpacings->{"Columns" -> {
           Offset[0.27999999999999997`], {
            Offset[0.5599999999999999]}, 
           Offset[0.27999999999999997`]}, "ColumnsIndexed" -> {}, 
         "Rows" -> {{
            Offset[0.2]}}, "RowsIndexed" -> {}}],
      Column], 
     TagBox[GridBox[{
        {"210.25`"},
        {
         RowBox[{"-", "1.1393`"}]},
        {"\<\"\"\>"},
        {"219.`"},
        {"8.005`"},
        {"\<\"\"\>"},
        {"236.25`"},
        {
         RowBox[{"-", "1.5557`"}]}
       },
       GridBoxAlignment->{
        "Columns" -> {{Left}}, "ColumnsIndexed" -> {}, "Rows" -> {{Baseline}},
          "RowsIndexed" -> {}},
       GridBoxSpacings->{"Columns" -> {
           Offset[0.27999999999999997`], {
            Offset[0.5599999999999999]}, 
           Offset[0.27999999999999997`]}, "ColumnsIndexed" -> {}, 
         "Rows" -> {{
            Offset[0.2]}}, "RowsIndexed" -> {}}],
      Column], 
     TagBox[GridBox[{
        {"210.5`"},
        {
         RowBox[{"-", "2.0549`"}]},
        {"\<\"\"\>"},
        {"219.25`"},
        {"9.2257`"},
        {"\<\"\"\>"},
        {"236.5`"},
        {
         RowBox[{"-", "1.8609`"}]}
       },
       GridBoxAlignment->{
        "Columns" -> {{Left}}, "ColumnsIndexed" -> {}, "Rows" -> {{Baseline}},
          "RowsIndexed" -> {}},
       GridBoxSpacings->{"Columns" -> {
           Offset[0.27999999999999997`], {
            Offset[0.5599999999999999]}, 
           Offset[0.27999999999999997`]}, "ColumnsIndexed" -> {}, 
         "Rows" -> {{
            Offset[0.2]}}, "RowsIndexed" -> {}}],
      Column], 
     TagBox[GridBox[{
        {"210.75`"},
        {
         RowBox[{"-", "1.7497`"}]},
        {"\<\"\"\>"},
        {"219.5`"},
        {"8.005`"},
        {"\<\"\"\>"},
        {"236.75`"},
        {
         RowBox[{"-", "0.9454`"}]}
       },
       GridBoxAlignment->{
        "Columns" -> {{Left}}, "ColumnsIndexed" -> {}, "Rows" -> {{Baseline}},
          "RowsIndexed" -> {}},
       GridBoxSpacings->{"Columns" -> {
           Offset[0.27999999999999997`], {
            Offset[0.5599999999999999]}, 
           Offset[0.27999999999999997`]}, "ColumnsIndexed" -> {}, 
         "Rows" -> {{
            Offset[0.2]}}, "RowsIndexed" -> {}}],
      Column], 
     TagBox[GridBox[{
        {"211.`"},
        {
         RowBox[{"-", "1.1393`"}]},
        {"\<\"\"\>"},
        {"219.75`"},
        {"6.7843`"},
        {"\<\"\"\>"},
        {"237.`"},
        {
         RowBox[{"-", "2.7764`"}]}
       },
       GridBoxAlignment->{
        "Columns" -> {{Left}}, "ColumnsIndexed" -> {}, "Rows" -> {{Baseline}},
          "RowsIndexed" -> {}},
       GridBoxSpacings->{"Columns" -> {
           Offset[0.27999999999999997`], {
            Offset[0.5599999999999999]}, 
           Offset[0.27999999999999997`]}, "ColumnsIndexed" -> {}, 
         "Rows" -> {{
            Offset[0.2]}}, "RowsIndexed" -> {}}],
      Column], 
     TagBox[GridBox[{
        {"211.25`"},
        {
         RowBox[{"-", "0.2238`"}]},
        {"\<\"\"\>"},
        {"220.`"},
        {"8.005`"},
        {"\<\"\"\>"},
        {"237.25`"},
        {
         RowBox[{"-", "2.7764`"}]}
       },
       GridBoxAlignment->{
        "Columns" -> {{Left}}, "ColumnsIndexed" -> {}, "Rows" -> {{Baseline}},
          "RowsIndexed" -> {}},
       GridBoxSpacings->{"Columns" -> {
           Offset[0.27999999999999997`], {
            Offset[0.5599999999999999]}, 
           Offset[0.27999999999999997`]}, "ColumnsIndexed" -> {}, 
         "Rows" -> {{
            Offset[0.2]}}, "RowsIndexed" -> {}}],
      Column], 
     TagBox[GridBox[{
        {"211.5`"},
        {"0.0814`"},
        {"\<\"\"\>"},
        {"220.25`"},
        {"8.6153`"},
        {"\<\"\"\>"},
        {"237.5`"},
        {
         RowBox[{"-", "3.692`"}]}
       },
       GridBoxAlignment->{
        "Columns" -> {{Left}}, "ColumnsIndexed" -> {}, "Rows" -> {{Baseline}},
          "RowsIndexed" -> {}},
       GridBoxSpacings->{"Columns" -> {
           Offset[0.27999999999999997`], {
            Offset[0.5599999999999999]}, 
           Offset[0.27999999999999997`]}, "ColumnsIndexed" -> {}, 
         "Rows" -> {{
            Offset[0.2]}}, "RowsIndexed" -> {}}],
      Column], 
     TagBox[GridBox[{
        {"211.75`"},
        {
         RowBox[{"-", "0.8341`"}]},
        {"\<\"\"\>"},
        {"220.5`"},
        {"8.6153`"},
        {"\<\"\"\>"},
        {"237.75`"},
        {
         RowBox[{"-", "1.5557`"}]}
       },
       GridBoxAlignment->{
        "Columns" -> {{Left}}, "ColumnsIndexed" -> {}, "Rows" -> {{Baseline}},
          "RowsIndexed" -> {}},
       GridBoxSpacings->{"Columns" -> {
           Offset[0.27999999999999997`], {
            Offset[0.5599999999999999]}, 
           Offset[0.27999999999999997`]}, "ColumnsIndexed" -> {}, 
         "Rows" -> {{
            Offset[0.2]}}, "RowsIndexed" -> {}}],
      Column], 
     TagBox[GridBox[{
        {"212.`"},
        {"0.3866`"},
        {"\<\"\"\>"},
        {"220.75`"},
        {"8.6153`"},
        {"\<\"\"\>"},
        {"238.`"},
        {
         RowBox[{"-", "1.2506`"}]}
       },
       GridBoxAlignment->{
        "Columns" -> {{Left}}, "ColumnsIndexed" -> {}, "Rows" -> {{Baseline}},
          "RowsIndexed" -> {}},
       GridBoxSpacings->{"Columns" -> {
           Offset[0.27999999999999997`], {
            Offset[0.5599999999999999]}, 
           Offset[0.27999999999999997`]}, "ColumnsIndexed" -> {}, 
         "Rows" -> {{
            Offset[0.2]}}, "RowsIndexed" -> {}}],
      Column], 
     TagBox[GridBox[{
        {"212.25`"},
        {"0.0814`"},
        {"\<\"\"\>"},
        {"221.`"},
        {"9.5309`"},
        {"\<\"\"\>"},
        {"238.25`"},
        {
         RowBox[{"-", "0.9454`"}]}
       },
       GridBoxAlignment->{
        "Columns" -> {{Left}}, "ColumnsIndexed" -> {}, "Rows" -> {{Baseline}},
          "RowsIndexed" -> {}},
       GridBoxSpacings->{"Columns" -> {
           Offset[0.27999999999999997`], {
            Offset[0.5599999999999999]}, 
           Offset[0.27999999999999997`]}, "ColumnsIndexed" -> {}, 
         "Rows" -> {{
            Offset[0.2]}}, "RowsIndexed" -> {}}],
      Column], 
     TagBox[GridBox[{
        {"212.5`"},
        {
         RowBox[{"-", "1.1393`"}]},
        {"\<\"\"\>"},
        {"221.25`"},
        {"8.9205`"},
        {"\<\"\"\>"},
        {"238.5`"},
        {
         RowBox[{"-", "1.2506`"}]}
       },
       GridBoxAlignment->{
        "Columns" -> {{Left}}, "ColumnsIndexed" -> {}, "Rows" -> {{Baseline}},
          "RowsIndexed" -> {}},
       GridBoxSpacings->{"Columns" -> {
           Offset[0.27999999999999997`], {
            Offset[0.5599999999999999]}, 
           Offset[0.27999999999999997`]}, "ColumnsIndexed" -> {}, 
         "Rows" -> {{
            Offset[0.2]}}, "RowsIndexed" -> {}}],
      Column], 
     TagBox[GridBox[{
        {"212.75`"},
        {
         RowBox[{"-", "0.8341`"}]},
        {"\<\"\"\>"},
        {"221.5`"},
        {"6.4791`"},
        {"\<\"\"\>"},
        {"238.75`"},
        {
         RowBox[{"-", "1.5557`"}]}
       },
       GridBoxAlignment->{
        "Columns" -> {{Left}}, "ColumnsIndexed" -> {}, "Rows" -> {{Baseline}},
          "RowsIndexed" -> {}},
       GridBoxSpacings->{"Columns" -> {
           Offset[0.27999999999999997`], {
            Offset[0.5599999999999999]}, 
           Offset[0.27999999999999997`]}, "ColumnsIndexed" -> {}, 
         "Rows" -> {{
            Offset[0.2]}}, "RowsIndexed" -> {}}],
      Column], 
     TagBox[GridBox[{
        {"213.`"},
        {
         RowBox[{"-", "1.7497`"}]},
        {"\<\"\"\>"},
        {"221.75`"},
        {"7.3946`"},
        {"\<\"\"\>"},
        {"239.`"},
        {
         RowBox[{"-", "1.2506`"}]}
       },
       GridBoxAlignment->{
        "Columns" -> {{Left}}, "ColumnsIndexed" -> {}, "Rows" -> {{Baseline}},
          "RowsIndexed" -> {}},
       GridBoxSpacings->{"Columns" -> {
           Offset[0.27999999999999997`], {
            Offset[0.5599999999999999]}, 
           Offset[0.27999999999999997`]}, "ColumnsIndexed" -> {}, 
         "Rows" -> {{
            Offset[0.2]}}, "RowsIndexed" -> {}}],
      Column], 
     TagBox[GridBox[{
        {"213.25`"},
        {
         RowBox[{"-", "0.8341`"}]},
        {"\<\"\"\>"},
        {"222.`"},
        {"9.5309`"},
        {"\<\"\"\>"},
        {"239.25`"},
        {
         RowBox[{"-", "1.8609`"}]}
       },
       GridBoxAlignment->{
        "Columns" -> {{Left}}, "ColumnsIndexed" -> {}, "Rows" -> {{Baseline}},
          "RowsIndexed" -> {}},
       GridBoxSpacings->{"Columns" -> {
           Offset[0.27999999999999997`], {
            Offset[0.5599999999999999]}, 
           Offset[0.27999999999999997`]}, "ColumnsIndexed" -> {}, 
         "Rows" -> {{
            Offset[0.2]}}, "RowsIndexed" -> {}}],
      Column], 
     TagBox[GridBox[{
        {"213.5`"},
        {
         RowBox[{"-", "1.4445`"}]},
        {"\<\"\"\>"},
        {"222.25`"},
        {"9.2257`"},
        {"\<\"\"\>"},
        {"239.5`"},
        {
         RowBox[{"-", "1.8609`"}]}
       },
       GridBoxAlignment->{
        "Columns" -> {{Left}}, "ColumnsIndexed" -> {}, "Rows" -> {{Baseline}},
          "RowsIndexed" -> {}},
       GridBoxSpacings->{"Columns" -> {
           Offset[0.27999999999999997`], {
            Offset[0.5599999999999999]}, 
           Offset[0.27999999999999997`]}, "ColumnsIndexed" -> {}, 
         "Rows" -> {{
            Offset[0.2]}}, "RowsIndexed" -> {}}],
      Column], 
     TagBox[GridBox[{
        {"213.75`"},
        {
         RowBox[{"-", "1.4445`"}]},
        {"\<\"\"\>"},
        {"222.5`"},
        {"7.6998`"},
        {"\<\"\"\>"},
        {"239.75`"},
        {
         RowBox[{"-", "3.0816`"}]}
       },
       GridBoxAlignment->{
        "Columns" -> {{Left}}, "ColumnsIndexed" -> {}, "Rows" -> {{Baseline}},
          "RowsIndexed" -> {}},
       GridBoxSpacings->{"Columns" -> {
           Offset[0.27999999999999997`], {
            Offset[0.5599999999999999]}, 
           Offset[0.27999999999999997`]}, "ColumnsIndexed" -> {}, 
         "Rows" -> {{
            Offset[0.2]}}, "RowsIndexed" -> {}}],
      Column], 
     TagBox[GridBox[{
        {"214.`"},
        {"0.3866`"},
        {"\<\"\"\>"},
        {"222.75`"},
        {"8.3102`"},
        {"\<\"\"\>"},
        {"240.`"},
        {
         RowBox[{"-", "3.692`"}]}
       },
       GridBoxAlignment->{
        "Columns" -> {{Left}}, "ColumnsIndexed" -> {}, "Rows" -> {{Baseline}},
          "RowsIndexed" -> {}},
       GridBoxSpacings->{"Columns" -> {
           Offset[0.27999999999999997`], {
            Offset[0.5599999999999999]}, 
           Offset[0.27999999999999997`]}, "ColumnsIndexed" -> {}, 
         "Rows" -> {{
            Offset[0.2]}}, "RowsIndexed" -> {}}],
      Column], 
     TagBox[GridBox[{
        {"214.25`"},
        {
         RowBox[{"-", "0.529`"}]},
        {"\<\"\"\>"},
        {"223.`"},
        {"8.9205`"},
        {"\<\"\"\>"},
        {"240.25`"},
        {
         RowBox[{"-", "3.9971`"}]}
       },
       GridBoxAlignment->{
        "Columns" -> {{Left}}, "ColumnsIndexed" -> {}, "Rows" -> {{Baseline}},
          "RowsIndexed" -> {}},
       GridBoxSpacings->{"Columns" -> {
           Offset[0.27999999999999997`], {
            Offset[0.5599999999999999]}, 
           Offset[0.27999999999999997`]}, "ColumnsIndexed" -> {}, 
         "Rows" -> {{
            Offset[0.2]}}, "RowsIndexed" -> {}}],
      Column], 
     TagBox[GridBox[{
        {"214.5`"},
        {"1.3021`"},
        {"\<\"\"\>"},
        {"223.25`"},
        {"9.2257`"},
        {"\<\"\"\>"},
        {"240.5`"},
        {
         RowBox[{"-", "3.692`"}]}
       },
       GridBoxAlignment->{
        "Columns" -> {{Left}}, "ColumnsIndexed" -> {}, "Rows" -> {{Baseline}},
          "RowsIndexed" -> {}},
       GridBoxSpacings->{"Columns" -> {
           Offset[0.27999999999999997`], {
            Offset[0.5599999999999999]}, 
           Offset[0.27999999999999997`]}, "ColumnsIndexed" -> {}, 
         "Rows" -> {{
            Offset[0.2]}}, "RowsIndexed" -> {}}],
      Column], 
     TagBox[GridBox[{
        {"214.75`"},
        {"3.4383`"},
        {"\<\"\"\>"},
        {"223.5`"},
        {"10.1412`"},
        {"\<\"\"\>"},
        {"240.75`"},
        {
         RowBox[{"-", "4.3023`"}]}
       },
       GridBoxAlignment->{
        "Columns" -> {{Left}}, "ColumnsIndexed" -> {}, "Rows" -> {{Baseline}},
          "RowsIndexed" -> {}},
       GridBoxSpacings->{"Columns" -> {
           Offset[0.27999999999999997`], {
            Offset[0.5599999999999999]}, 
           Offset[0.27999999999999997`]}, "ColumnsIndexed" -> {}, 
         "Rows" -> {{
            Offset[0.2]}}, "RowsIndexed" -> {}}],
      Column], 
     TagBox[GridBox[{
        {"215.`"},
        {"1.9124`"},
        {"\<\"\"\>"},
        {"223.75`"},
        {"10.7516`"},
        {"\<\"\"\>"},
        {"241.`"},
        {
         RowBox[{"-", "3.0816`"}]}
       },
       GridBoxAlignment->{
        "Columns" -> {{Left}}, "ColumnsIndexed" -> {}, "Rows" -> {{Baseline}},
          "RowsIndexed" -> {}},
       GridBoxSpacings->{"Columns" -> {
           Offset[0.27999999999999997`], {
            Offset[0.5599999999999999]}, 
           Offset[0.27999999999999997`]}, "ColumnsIndexed" -> {}, 
         "Rows" -> {{
            Offset[0.2]}}, "RowsIndexed" -> {}}],
      Column], 
     TagBox[GridBox[{
        {"215.25`"},
        {"0.9969`"},
        {"\<\"\"\>"},
        {"224.`"},
        {"8.9205`"},
        {"\<\"\"\>"},
        {"241.25`"},
        {
         RowBox[{"-", "1.2506`"}]}
       },
       GridBoxAlignment->{
        "Columns" -> {{Left}}, "ColumnsIndexed" -> {}, "Rows" -> {{Baseline}},
          "RowsIndexed" -> {}},
       GridBoxSpacings->{"Columns" -> {
           Offset[0.27999999999999997`], {
            Offset[0.5599999999999999]}, 
           Offset[0.27999999999999997`]}, "ColumnsIndexed" -> {}, 
         "Rows" -> {{
            Offset[0.2]}}, "RowsIndexed" -> {}}],
      Column], 
     TagBox[GridBox[{
        {"215.5`"},
        {"0.9969`"},
        {"\<\"\"\>"},
        {"224.25`"},
        {"9.2257`"},
        {"\<\"\"\>"},
        {"241.5`"},
        {
         RowBox[{"-", "2.4713`"}]}
       },
       GridBoxAlignment->{
        "Columns" -> {{Left}}, "ColumnsIndexed" -> {}, "Rows" -> {{Baseline}},
          "RowsIndexed" -> {}},
       GridBoxSpacings->{"Columns" -> {
           Offset[0.27999999999999997`], {
            Offset[0.5599999999999999]}, 
           Offset[0.27999999999999997`]}, "ColumnsIndexed" -> {}, 
         "Rows" -> {{
            Offset[0.2]}}, "RowsIndexed" -> {}}],
      Column], 
     TagBox[GridBox[{
        {"215.75`"},
        {"0.9969`"},
        {"\<\"\"\>"},
        {"224.5`"},
        {"9.5309`"},
        {"\<\"\"\>"},
        {"241.75`"},
        {
         RowBox[{"-", "2.7764`"}]}
       },
       GridBoxAlignment->{
        "Columns" -> {{Left}}, "ColumnsIndexed" -> {}, "Rows" -> {{Baseline}},
          "RowsIndexed" -> {}},
       GridBoxSpacings->{"Columns" -> {
           Offset[0.27999999999999997`], {
            Offset[0.5599999999999999]}, 
           Offset[0.27999999999999997`]}, "ColumnsIndexed" -> {}, 
         "Rows" -> {{
            Offset[0.2]}}, "RowsIndexed" -> {}}],
      Column], 
     TagBox[GridBox[{
        {"216.`"},
        {"1.3021`"},
        {"\<\"\"\>"},
        {"224.75`"},
        {"9.5309`"},
        {"\<\"\"\>"},
        {"242.`"},
        {
         RowBox[{"-", "3.9971`"}]}
       },
       GridBoxAlignment->{
        "Columns" -> {{Left}}, "ColumnsIndexed" -> {}, "Rows" -> {{Baseline}},
          "RowsIndexed" -> {}},
       GridBoxSpacings->{"Columns" -> {
           Offset[0.27999999999999997`], {
            Offset[0.5599999999999999]}, 
           Offset[0.27999999999999997`]}, "ColumnsIndexed" -> {}, 
         "Rows" -> {{
            Offset[0.2]}}, "RowsIndexed" -> {}}],
      Column], 
     TagBox[GridBox[{
        {"216.25`"},
        {"1.3021`"},
        {"\<\"\"\>"},
        {"225.`"},
        {"9.5309`"},
        {"\<\"\"\>"},
        {"242.25`"},
        {
         RowBox[{"-", "3.3868`"}]}
       },
       GridBoxAlignment->{
        "Columns" -> {{Left}}, "ColumnsIndexed" -> {}, "Rows" -> {{Baseline}},
          "RowsIndexed" -> {}},
       GridBoxSpacings->{"Columns" -> {
           Offset[0.27999999999999997`], {
            Offset[0.5599999999999999]}, 
           Offset[0.27999999999999997`]}, "ColumnsIndexed" -> {}, 
         "Rows" -> {{
            Offset[0.2]}}, "RowsIndexed" -> {}}],
      Column], 
     TagBox[GridBox[{
        {"216.5`"},
        {"0.9969`"},
        {"\<\"\"\>"},
        {"225.25`"},
        {"9.5309`"},
        {"\<\"\"\>"},
        {"242.5`"},
        {
         RowBox[{"-", "2.1661`"}]}
       },
       GridBoxAlignment->{
        "Columns" -> {{Left}}, "ColumnsIndexed" -> {}, "Rows" -> {{Baseline}},
          "RowsIndexed" -> {}},
       GridBoxSpacings->{"Columns" -> {
           Offset[0.27999999999999997`], {
            Offset[0.5599999999999999]}, 
           Offset[0.27999999999999997`]}, "ColumnsIndexed" -> {}, 
         "Rows" -> {{
            Offset[0.2]}}, "RowsIndexed" -> {}}],
      Column], 
     TagBox[GridBox[{
        {"216.75`"},
        {"1.3021`"},
        {"\<\"\"\>"},
        {"225.5`"},
[truncated: 894,612 more chars]
